# Supplementary material for: Inhibition of FGF and TGF-β Pathways in hESCs Identify STOX2 as a Novel SMAD2/4 Cofactor
Source: Biology (Basel). 2020 Dec 16;9(12):470. doi: 10.3390/biology9120470 (PMC7765495; doi:10.3390/biology9120470)
Supplement: Supplementary file 1 [file biology-09-00470-s001.zip]

Archive with 7 entries (6 files):
- Sup materials_Renz et al_proofs/
- Sup materials_Renz et al_proofs/Renz et al_FigureS1.ai
- __MACOSX/Sup materials_Renz et al_proofs/._Renz et al_FigureS1.ai
- Sup materials_Renz et al_proofs/Renz et al_Table S1_Final.xlsx
- __MACOSX/Sup materials_Renz et al_proofs/._Renz et al_Table S1_Final.xlsx
- Sup materials_Renz et al_proofs/Renz et al_Table S2_proofs.xlsx
- __MACOSX/Sup materials_Renz et al_proofs/._Renz et al_Table S2_proofs.xlsx
