# Supplementary material for: Inhibition of FGF and TGF-β Pathways in hESCs Identify STOX2 as a Novel SMAD2/4 Cofactor
Source: Biology (Basel). 2020 Dec 16;9(12):470. doi: 10.3390/biology9120470 (PMC7765495; doi:10.3390/biology9120470)
Supplement: Supplementary file 1 [file biology-09-00470-s001.zip › Sup materials_Renz et al_proofs/Renz et al_Table S1_Final.xlsx]

## Sheet: qPCR primers
Gene	Accesion number	FW primer	reverse primer
STOX2	NM_020225	TAT GCC AGT GTT GGC TCG AGG	TGC TCT TTG TGC CTT CGA CA
NANOG	NM_024865	AAT GGT GTG ACG CAG GGA TG	TGC ACC AGG TCT GAG TGT TC
LEFTY1	NM_020997	TCG AGG GAC TTG ACT TGT GTG TGT	GCA CAG AGC ATT TGT CCA TCA GCA
LEFTY2	NM_003240	ACT GAA CGT GTG CAT AGA GGT GGT	TGG ACG GGA AAG ACA GGA AAT GGA
OCT4 (POU5F1)	NM_001285987	TGG GTG GAG GAA GCT GAC AAC AAT	TTC GGG CAC TGC AGG AAC AAA TTC
NODAL	NM_018055	AGA ATG TGG GTG CCT CTG ATG ACA	AGC CCT TCA TTT ACA GAG TGG GCA
EOMES	NM_001278182	TCC GTG CCC ACG TCT ACC TGT	TCC GCC AGC ACC ACC TCT ACG
PAX6	NM_001310161	CAC CTA CAG CGC TCT GCC GC	CCC GAG GTG CCC ATT GGC TG
GSC	NM_173849	TCA ACC AGC TGC ACT GTC GGC	TCC ATT TGG CGC GGC GGT TC
SOX1	NM_005986	CAG TAC AGC CCC ATC TCC AAC	GCG GGC AAG TAC ATG CTG A
SMAD2	NM_001135937	CGT CCA TCT TGC CAT TCA CG	CTC AAG CTC ATC TAA TCG TCC TG
SMAD4	NM_005359	CTC ATG TGA TCT ATG CCC GTC	AGG TGA TAC AAC TCG TTC GTA GT
GAPDH	NM_002046	TGG ACT CCA CGA CGT ACT CA	AAT CCC ATC ACC ATC TTC CA
HPRT	NM_000194	TCC AAA GAT GGT CAA GGT CGC AAG	TGG CGA TGT CAA TAG GAC TCC AGA
GFP	EU056363	AAG CTG ACC CTG AAG TTC ATC TGC	CTT GTA GTT GCC GTC GTC CTT GAA

## Sheet: ChIP-qPCR primers
	fw primer	rv primer
STOX genomic region A	CTG ATG GGA ACC GCG TTC TA	CGG CTA TTG AAG GGC AGG AA
STOX genomic region B	GCA CAA AAA GGA TCT TGG GTT G	AAA GGC CTC TCC AAC TGT GG
STOX genomic control region	AGA GAG GAC GTA GGC ACC AT	AAT GGG TGG CTC TCT GGT TG

## Sheet: DNA pulldown sequences
hStox2_enhancer_fw	ATA TGA ATT CCA GTA GGT AGT ATT CTT GGC TTA TTT C	EcoRI	cloning of human STOX2 enhancer sequence into pBluescript
hStox2_enhancer_rv	TAT AGG ATC CAC ACA ATT AAC CCA TCT GCC AGA G	BamHI	cloning of human STOX2 enhancer sequence into pBluescript
hStox2_promoter_fw	ATA TGA ATT CCG CAG ATC TCC CCG TTC CCA	EcoRi	cloning of human STOX2 promoter sequence into pBluescript
hStox2_promoter_rv	TAT AGG ATC CTG GGT GGG TGC GCC GAC ACG	BamHI	cloning of human STOX2 promoter sequence into pBluescript

## Sheet: siRNA
siSTOX2_A	GUA AGU GUU CUG ACA UAA A	Microsynth
siSTOX2_B	UUU AUG UCA GAA CAC UUA C	Microsynth	this is the one that works the least best and was mostly excluded
siSTOX2_13.2	AAA CAG CUA UCA CAA GUC GAG CCT G	IDT
siSTOX2_13.3	GCU ACA UGA CAU CAG GUG AUG UAT C	IDT
siControl -	GGG CAA GAC GAG CGG GAA G	IDT

## Sheet: cloning
STOX2_CDS_fw	gcTCTAGAatgaagaagacccggagcacaaccttgcggcg	XbaI	amplification of full length human STOX2 from cDNA
STOX2_CDS_rv	ccgGAATTCtcacacgctagtaacagaagcttgcaagcag	EcoRi	amplification of full length human STOX2 from cDNA

## Sheet: Antibodies
Primary antibodies:
STOX2	Atlas Antibodies	HPA049776	rabbit	poly	1:200
pSMAD2	Cell Signaling	3101	rabbit	poly	1:500
SMAD2	Cell Signaling	5339	rabbit	mono	1:2000
ERK1/2	Cell Signaling	9102	rabbit	poly	1:2000
GAPDH	Sigma	G9545	rabbit	poly	1:10000
CTNNB	BD bioscience	610153	mouse	mono	1:1000
OCT4 (POU5F1)	BD bioscience	611203	mouse	mono	1:500
OCT4 (POU5F1)	Santa Cruz	sc8628	goat	poly	1:500
OCT4 (POU5F1)	Santa Cruz	sc-9081	rabbit	poly	1:1000
NANOG	BD	560482	mouse	mono	1:500
SOX1	R&D Systems	AF3369	goat	poly	1:500
PAX6	Novus	NBP1 95459	rabbit	mono	1:500
Cas9	Epigentek	A-9000-10	mouse	mono	1:5000
TUBULIN	Sigma	T8328	mouse	mono	1:10000
SMAD4	Cell Signaling	38454	rabbit	mono	1:500
LEFTY	Santa Cruz				1:250
M2 FLAG	Sigma	aA8592	mouse	mono	1:10000
HA-HRP	Roche	12013819001	rat	mono	1:10000
normal IgG rabbit	Santa Cruz	sc-2027
normal IgG mouse	Santa Cruz	sc-2025
2nd antibodies
Donkey Anti-Rabbit IgG HRP	Jackson Immuno	711-035-152	donkey	poly	1:25000
Donkey Anti-Rat IgG HRP	Jackson Immuno	712-035-153	donkey	poly	1:25000
Mouse Anti-Rabbit IgG, Light Chain Specific HRP	Jackson Immuno	211-032-171	mouse	mono	1:25000
Donkey Anti-Mouse IgG HRP	Jackson Immuno	715-035-150	donkey	poly	1:25000
Bovine anti goat IgG HRP	Jackson Immuno	805-035-180	bovine	poly	1:20000
Goat Anti-Mouse IgG, Light Chain Specific HRP	Jackson Immuno	115-035-174	goat	poly	1:25000

## Sheet: Chemicals
DMSO	Sigma
SB431542	Sigma
SU5402	Sigma
Doxicycline hyclate	Sigma
Lipofectamine 2000 transfection reagent	Invitrogen, Life Technologies
Lipofectamine RNAiMAX	Invitrogen, Life Technologies
Viafect	Promega
Polyethyleneimine	Sigma
TriZol	Invitrogen, Life Technologies

## Sheet: Medium
E8 according to Chen et al 2011
human neural induction according to Chambers et al 2009
mTeSR according to Ludwig et al 2007
