# Supplementary material for: Inhibition of FGF and TGF-β Pathways in hESCs Identify STOX2 as a Novel SMAD2/4 Cofactor
Source: Biology (Basel). 2020 Dec 16;9(12):470. doi: 10.3390/biology9120470 (PMC7765495; doi:10.3390/biology9120470)
Supplement: Supplementary file 1 [file biology-09-00470-s001.zip › Sup materials_Renz et al_proofs/Renz et al_Table S2_proofs.xlsx]

## Sheet: Data_figure_1B
	DMSO_3h_A	DMSO_3h_B	DMSO_3h_C	DMSO_6h_A	DMSO_6h_B	DMSO_6h_C	DMSO_9h_A	DMSO_9h_B	DMSO_9h_C	not_treated_0h_A	not_treated_0h_B	not_treated_0h_C	not_treated_9h_A	not_treated_9h_B	not_treated_9h_C	SB_3h_A	SB_3h_B	SB_3h_C	SB_6h_A	SB_6h_B	SB_6h_C	SB_9h_A	SB_9h_B	SB_9h_C	SU_3h_A	SU_3h_B	SU_3h_C	SU_6h_A	SU_6h_B	SU_6h_C	SU_9h_A	SU_9h_B	SU_9h_C		DMSO_3h_A	log 2	log fold change	DMSO_6h_A			DMSO_9h_A			not_treated_0h_A			not_treated_9h_A
SMAD7	9.96787	9.90786	10.9208	10.1336	8.78296	9.78976	8.34396	8.7314	8.40408	11.807	10.9967	11.1958	8.77166	7.47961	5.07965	5.97888	5.4912	5.67968	2.52985	3.18099	3.32088	2.31815	1.66893	2.33553	10.1131	9.55407	10.3497	9.80543	8.68471	9.22856	6.72476	6.1482	6.67349		10.2655	3.35973	0	9.56877	3.25833	-0.101401	8.49315	3.0863	-0.273435	11.3332	3.50248	0.142744	7.11031	2.82991	-0.529823
NODAL	1.91821	1.48445	1.6776	1.69416	1.84706	0.934006	1.48469	1.22403	1.6121	1.60035	1.39958	1.65863	0.95424	0.850622	1.07149	1.05704	0.700221	0.757291	0.249422	0.157921	0.150949	0.147184	0.194062	0.191961	1.46037	1.6188	1.59037	0.724093	1.00517	0.83896	0.53306	0.656269	0.353562		1.69342	0.759941	0	1.49174	0.576998	-0.182943	1.44027	0.526344	-0.125019	1.55285	0.634922	-0.125019	0.958783	-0.0607234	-0.820665
LEFTY1	0.376792	0.276177	0.493411	0.219613	0.376951	0.276742	0.296938	0.598414	0.449275	0.711265	0.333234	0.565443	0.95424	0.586636	0.912749	0.066065	0.0737074	0.0757291	0	0.0225602	0	0	0.0388123	0.0319935	0.438112	0.634822	0.685084	0.211194	0.321656	0.228807	0.0820092	0.138162	0.265172		0.382127	-1.38788	0	0.291102	-1.7804	-0.392526	0.448209	-1.15776	0.489923	0.536647	-0.897953	0.489923	0.817875	-0.290048	1.09783
LEFTY2	1.13038	0.932099	0.690775	0.690214	0.791597	1.03778	0.861121	1.30563	1.08355	1.03133	0.766438	1.28167	1.06434	1.37859	1.23023	0.561553	0.626513	0.757291	0.21379	0.225602	0.301898	0.18398	0.194062	0.0319935	1.31434	1.0792	1.37017	0.724093	1.04538	1.14404	0.738083	0.483567	0.75132		0.91775	-0.123827	0	0.839865	-0.251771	-0.127944	1.08343	0.115609	0.161534	1.02648	0.0377074	0.161534	1.22439	0.292061	0.415888
NANOG	68.1651	70.8395	72.3012	69.1782	68.0397	65.1728	65.4452	63.8399	64.1142	60.3509	63.5477	66.7223	55.6028	54.5278	48.8519	44.9242	42.6766	52.3666	29.218	29.2832	28.5293	21.9304	21.5408	20.4439	41.8397	45.4532	43.2827	57.5051	48.9319	54.6468	47.1553	46.1115	47.3332		70.4353	6.13823	0	67.4636	6.07604	-0.0621891	64.4664	6.01048	-0.148626	63.5403	5.9896	-0.148626	52.9942	5.72776	-0.410464
POU5F1	1357.79	1354.68	1376.45	1370.64	1010.72	1309.93	1280.31	1465.65	1190.87	1290.98	1304.21	1193.69	1423.14	1517.95	2465.89	1369.92	1318.04	1158.24	1044.9	1258.45	1308.99	1266.26	1248.55	1283.1	1426.49	1265.77	1473.69	1436.12	1679.97	1392.67	1403.75	1400.89	1329.13		1362.97	10.4125	0	1230.43	10.2649	-0.147599	1312.28	10.3579	-0.109949	1262.96	10.3026	-0.109949	1802.33	10.8156	0.403101
SOX2	274.442	301.137	294.961	233.951	212.827	233.398	241.5	258.107	238.961	342.296	330.068	320.116	248.433	307.075	252.554	302.181	296.12	300.228	227.722	249.493	269.444	257.977	238.579	253.581	369.475	374.64	434.172	340.746	292.506	332	336.689	328.376	301.368		290.18	8.1808	0	226.725	7.8248	-0.356004	246.189	7.94362	0.189129	330.827	8.36993	0.189129	269.354	8.07336	-0.107446
ZFP42	297.015	306.729	304.862	306.141	306.499	312.892	307.153	317.595	276.198	275.971	304.243	329.088	278.381	264.367	284.143	300.464	297.188	306.21	296.99	284.394	315.596	284.911	296.526	286.502	276.449	286.971	277.19	256.872	220.817	256.684	263.496	272.732	268.928		302.869	8.24255	0	308.511	8.26918	0.0266267	300.315	8.23033	0.0011027	303.1	8.24365	0.0011027	275.63	8.10659	-0.135958
DUSP6	134.001	117.203	117.103	145.855	149.989	150.894	161.148	153.303	143.424	82.7557	87.5072	101.516	137.704	135.601	107.744	111.65	117.895	114.805	127.954	110.139	121.74	117.894	124.704	114.665	38.3713	35.6135	39.4658	56.6	42.5792	55.4858	28.7442	28.7377	27.6663		122.769	6.9398	0	148.912	7.21832	0.278519	152.625	7.25385	-0.438474	90.593	6.50133	-0.438474	127.016	6.98887	0.0490694
DUSP5	21.3059	21.024	23.7166	24.9732	23.4464	23.9382	23.5175	22.6309	22.7545	21.8358	23.3597	22.7308	19.8555	16.0738	18.4534	27.1858	24.434	27.8683	28.4698	31.855	26.6802	26.3091	24.2965	25.1149	6.57169	7.14174	6.41043	10.8011	8.80533	9.03789	7.70887	6.38999	7.68998		22.0155	4.46045	0	24.1193	4.59211	0.131665	22.9676	4.52153	0.0404892	22.6421	4.50094	0.0404892	18.1276	4.18011	-0.280333
[truncated: 18 more columns]

## Sheet: Data_figure_1D
Target	Log2FC_3_SB	Log2FC_6_SB	Log2FC_9_SB	Log2FC_3_SU	Log2FC_6_SU	Log2FC_9_SU
MIR302A	-0.712014	-0.39312	-0.43673	-0.201517	-0.833036	-0.418416
ID1	-0.707189	-0.148811	-0.281865	0.612887	2.27661	1.61829
NANOG	-0.58875	-1.23292	-1.54287	-0.703412	-0.324388	-0.412312
SERTAD4	-0.448595	-0.535127	-0.909352	-0.603515	-0.49647	-0.940351
LONRF2	-0.367409	0.613488	0.514343	-1.03699	-0.593982	-0.318338
IGFBP3	-0.217569	0.387648	0.579327	0.324724	0.768507	0.872172
NTN1	-0.192991	0.61116	0.8715	0.266113	1.23516	0.917749
PCDH7	-0.10172	-0.23654	-0.520399	1.00677	1.39505	1.23752
ID3	-0.0891431	0.425554	0.932072	-0.233797	0.744757	0.526521
PTCH1	-0.0437638	0.37895	0.618996	0.287324	0.887493	0.609438
SERPINE1	-0.0215899	0.289105	0.515042	-1.59919	-1.72901	-1.43043
PHLDB2	-0.0110661	-0.152594	-0.506854	-0.640984	-0.806672	-0.791666
IL17RD	-0.00256901	-0.475006	-0.713908	-0.898778	-1.10976	-1.10612
CYP1B1	0.0092935	0.730021	0.445291	1.34799	1.6886	0.678915
ELF3	0.0284391	0.59842	0.662243	0.207504	0.789735	0.668266
SLA	0.175638	-0.564542	-0.84357	-0.364598	-1.25691	-1.14053
DACT1	0.222574	-1.15162	-1.45301	-0.4155	-0.785147	-1.28305
SOX21	0.229956	0.525518	0.352857	1.12047	1.72611	1.23198
MICAL2	0.302601	-0.689044	-0.767626	0.844329	0.331216	0.24481
P2RY1	0.330051	-0.130692	-0.503323	-0.333059	-0.991142	-1.12586
NPTX1	0.495803	0.724287	-0.0598515	2.27805	3.44582	1.3439

## Sheet: SB_overlap_tools_0.5_Fig_1C_2A
X	n	tools	maxFCCat	maxAbslog2FC	Log2FC_3	Log2FC_6	Log2FC_9
NODAL	3	impulseDE2-splineTC-edgeR	1	3.02044	-1.01057	-3.02044	-2.96604
SMAD7	4	impulseDE2-maSigPro-splineTC-edgeR	1	1.95771	-0.839253	-1.68461	-1.95771
MIR302A	3	maSigPro-splineTC-edgeR	0.7	0.712014	-0.712014	-0.39312	-0.43673
ID1	3	impulseDE2-maSigPro-edgeR	0.7	0.707189	-0.707189	-0.148811	-0.281865
PMEPA1	4	impulseDE2-maSigPro-splineTC-edgeR	1	1.42143	-0.695061	-1.42143	-1.27656
LRRN2	3	impulseDE2-splineTC-edgeR	1	2.00388	-0.618005	-2.00388	-1.61299
STOX2	4	impulseDE2-maSigPro-splineTC-edgeR	1	2.0569	-0.606243	-1.75205	-2.0569
NANOG	4	impulseDE2-maSigPro-splineTC-edgeR	1	1.54287	-0.58875	-1.23292	-1.54287
SKIL	4	impulseDE2-maSigPro-splineTC-edgeR	1	1.57415	-0.515055	-1.0573	-1.57415
NANOGP8	3	impulseDE2-maSigPro-splineTC	1	1.68959	-0.467557	-1.09912	-1.68959
SERTAD4	4	impulseDE2-maSigPro-splineTC-edgeR	0.9	0.909352	-0.448595	-0.535127	-0.909352
BAMBI	4	impulseDE2-maSigPro-splineTC-edgeR	0.6	0.685207	-0.448575	-0.434715	-0.685207
NANOGP1	4	impulseDE2-maSigPro-splineTC-edgeR	1	1.58736	-0.378055	-0.527155	-1.58736
LONRF2	3	impulseDE2-maSigPro-edgeR	0.6	0.613488	-0.367409	0.613488	0.514343
MYSM1	3	impulseDE2-splineTC-edgeR	0.6	0.629941	-0.345965	-0.285214	-0.629941
FAM167A	3	maSigPro-splineTC-edgeR	0.6	0.636264	-0.305762	-0.636264	-0.54888
CEP290	3	maSigPro-splineTC-edgeR	0.5	0.584925	-0.257073	0.298746	-0.584925
PPP1R16B	4	impulseDE2-maSigPro-splineTC-edgeR	0.6	0.655447	-0.247084	-0.655447	-0.113063
SLC6A15	4	impulseDE2-maSigPro-splineTC-edgeR	0.6	0.622664	-0.234881	-0.622664	-0.591556
IGFBP3	3	impulseDE2-maSigPro-edgeR	0.5	0.579327	-0.217569	0.387648	0.579327
ENSG00000271347	3	maSigPro-splineTC-edgeR	0.6	0.615735	-0.20586	-0.0123096	-0.615735
NTN1	3	impulseDE2-maSigPro-edgeR	0.8	0.8715	-0.192991	0.61116	0.8715
AGO1	4	impulseDE2-maSigPro-splineTC-edgeR	0.5	0.531771	-0.192228	-0.511397	-0.531771
TBL1XR1	3	impulseDE2-maSigPro-splineTC	0.6	0.690956	-0.172799	-0.395461	-0.690956
SFMBT2	3	impulseDE2-maSigPro-edgeR	0.5	0.532171	-0.168859	0.175307	0.532171
TMEM63A	3	impulseDE2-maSigPro-splineTC	0.5	0.574131	-0.166213	-0.574131	-0.532849
HES3	3	impulseDE2-maSigPro-edgeR	0.8	0.819054	-0.165473	0.0470783	0.819054
ANGPT1	3	impulseDE2-splineTC-edgeR	1	2.37607	-0.152512	-1.23198	-2.37607
PLCH1	4	impulseDE2-maSigPro-splineTC-edgeR	0.6	0.62944	-0.13679	-0.245287	-0.62944
ABCA5	4	impulseDE2-maSigPro-splineTC-edgeR	0.8	0.834412	-0.123278	-0.31143	-0.834412
TEX9	4	impulseDE2-maSigPro-splineTC-edgeR	0.5	0.55691	-0.116773	-0.208394	-0.55691
PCDH7	3	impulseDE2-maSigPro-edgeR	0.5	0.520399	-0.10172	-0.23654	-0.520399
MGAT4C	4	impulseDE2-maSigPro-splineTC-edgeR	0.6	0.655072	-0.101455	-0.134641	-0.655072
SEMA3A	4	impulseDE2-maSigPro-splineTC-edgeR	0.5	0.541167	-0.101081	-0.118368	-0.541167
ID3	3	impulseDE2-maSigPro-edgeR	0.9	0.932072	-0.0891431	0.425554	0.932072
ST8SIA3	3	impulseDE2-maSigPro-edgeR	0.5	0.554166	-0.0874059	0.160552	0.554166
ETS1	3	impulseDE2-maSigPro-splineTC	0.7	0.773591	-0.0654716	-0.397996	-0.773591
PTCH1	3	impulseDE2-maSigPro-edgeR	0.6	0.618996	-0.0437638	0.37895	0.618996
CPNE2	3	impulseDE2-maSigPro-edgeR	0.5	0.568698	-0.0346257	-0.168145	0.568698
LINC01108	3	impulseDE2-maSigPro-edgeR	0.7	0.765579	-0.022678	0.765579	0.385291
SERPINE1	3	impulseDE2-maSigPro-edgeR	0.5	0.515042	-0.0215899	0.289105	0.515042
PHLDB2	4	impulseDE2-maSigPro-splineTC-edgeR	0.5	0.506854	-0.0110661	-0.152594	-0.506854
IL17RD	4	impulseDE2-maSigPro-splineTC-edgeR	0.7	0.713908	-0.00256901	-0.475006	-0.713908
NPFFR2	4	impulseDE2-maSigPro-splineTC-edgeR	1	1.00876	-0.000669211	-0.375934	-1.00876
CYP1B1	4	impulseDE2-maSigPro-splineTC-edgeR	0.7	0.730021	0.0092935	0.730021	0.445291
GAS7	3	impulseDE2-maSigPro-edgeR	0.7	0.758334	0.0256954	0.142498	0.758334
HMOX1	3	impulseDE2-maSigPro-edgeR	0.5	0.590533	0.028424	0.00549384	0.590533
ELF3	3	impulseDE2-maSigPro-edgeR	0.6	0.662243	0.0284391	0.59842	0.662243
SLC25A21	4	impulseDE2-maSigPro-splineTC-edgeR	0.5	0.537014	0.03928	-0.000159315	-0.537014
ENSG00000253507	4	impulseDE2-maSigPro-splineTC-edgeR	0.5	0.531158	0.0527495	0.531158	0.146594
ACADSB	4	impulseDE2-maSigPro-splineTC-edgeR	0.5	0.571336	0.0641409	0.105117	-0.571336
ENSG00000236714	4	impulseDE2-maSigPro-splineTC-edgeR	1	1.28025	0.0993317	-0.417986	-1.28025
ZNF283	3	maSigPro-splineTC-edgeR	0.5	0.523457	0.128418	0.124946	-0.523457
HESX1	4	impulseDE2-maSigPro-splineTC-edgeR	1	1.24457	0.132083	-0.227035	-1.24457
SLA	4	impulseDE2-maSigPro-splineTC-edgeR	0.8	0.84357	0.175638	-0.564542	-0.84357
SLCO4C1	4	impulseDE2-maSigPro-splineTC-edgeR	0.6	0.627503	0.195627	0.627503	0.0226555
DACT1	4	impulseDE2-maSigPro-splineTC-edgeR	1	1.45301	0.222574	-1.15162	-1.45301
SOX21	3	impulseDE2-maSigPro-edgeR	0.5	0.525518	0.229956	0.525518	0.352857
IGFBP5	3	impulseDE2-maSigPro-edgeR	0.5	0.597654	0.261504	0.546701	0.597654
CDH9	3	maSigPro-splineTC-edgeR	0.6	0.67911	0.293421	0.231591	-0.67911
SYT16	3	maSigPro-splineTC-edgeR	0.5	0.572067	0.299968	0.0168316	-0.572067
ATP8B3	3	impulseDE2-maSigPro-edgeR	0.5	0.567373	0.300561	0.567373	0.496133
MICAL2	4	impulseDE2-maSigPro-splineTC-edgeR	0.7	0.767626	0.302601	-0.689044	-0.767626
ACSS2	4	impulseDE2-maSigPro-splineTC-edgeR	0.5	0.563467	0.322238	0.427472	0.563467
P2RY1	4	impulseDE2-maSigPro-splineTC-edgeR	0.5	0.503323	0.330051	-0.130692	-0.503323
PCSK9	3	impulseDE2-maSigPro-edgeR	0.6	0.635645	0.413048	0.635645	0.585517
NPTX1	4	impulseDE2-maSigPro-splineTC-edgeR	0.7	0.724287	0.495803	0.724287	-0.0598515
LRRC17	3	maSigPro-splineTC-edgeR	0.5	0.509078	0.509078	-0.111094	-0.381804
MT-ND6	3	impulseDE2-splineTC-edgeR	0.5	0.596705	0.596705	0.484507	0.225277
ENSG00000274317	3	maSigPro-splineTC-edgeR	0.6	0.604302	0.604302	0.460744	-0.356294
INSIG1	4	impulseDE2-maSigPro-splineTC-edgeR	0.6	0.621632	0.621632	0.272725	0.0949796
CDKN1A	3	impulseDE2-maSigPro-edgeR	0.6	0.662764	0.662764	0.332994	0.483274
MTCO1P40	3	impulseDE2-splineTC-edgeR	0.7	0.76863	0.76863	0.583181	0.371403
IL21R	3	impulseDE2-maSigPro-edgeR	0.9	0.981356	0.981356	0.628192	0.467409

## Sheet: SB_edgeR_p0_05
Gene	p	TP	DMSO_vs_SB_0	DMSO_vs_SB_3	DMSO_vs_SB_6	DMSO_vs_SB_9
AAK1	0.0135175	TP_3	0	-0.12646	-0.0325234	0.66065
AAK1	0.0267372	TP_6	0	-0.12646	-0.0325234	0.66065
AARD	0.035421	TP_3	0	0.0115198	-0.234634	-0.0269673
AARS	0.0225854	TP_9	0	-0.0556365	-0.00360384	0.12458
AASDHPPT	0.0329339	TP_3	0	-0.00854711	-0.0232863	-0.284225
AASDHPPT	0.0044677	TP_6	0	-0.00854711	-0.0232863	-0.284225
ABCA1	0.00888707	TP_3	0	-0.349067	-0.385733	-0.359575
ABCA11P	0.0443905	TP_3	0	0.230841	0.0659457	-0.127147
ABCA2	0.0225241	TP_3	0	-0.231511	0.0878888	0.478792
ABCA2	0.0475534	TP_9	0	-0.231511	0.0878888	0.478792
ABCA3	0.0100267	TP_3	0	-0.137712	0.0567266	0.593975
ABCA5	0.026851	TP_6	0	-0.123278	-0.31143	-0.834412
ABCA7	0.0236197	TP_3	0	0.0700166	0.279754	0.29233
ABCB10	0.0386124	TP_3	0	-0.0628462	-0.0584809	-0.127009
ABCB10	0.0144329	TP_6	0	-0.0628462	-0.0584809	-0.127009
ABCC1	0.0116676	TP_3	0	-0.0342835	-0.0659483	0.393964
ABCC1	0.00224515	TP_6	0	-0.0342835	-0.0659483	0.393964
ABCC5	0.00840578	TP_9	0	-0.258233	-0.0899268	0.0253579
ABCF1	0.0315271	TP_6	0	0.0687877	-0.0688312	0.0388338
ABCG1	0.0282476	TP_3	0	-0.025207	-0.479437	0.139869
ABCG1	0.00305373	TP_6	0	-0.025207	-0.479437	0.139869
ABCG2	0.00815967	TP_3	0	-0.0309964	0.484409	0.290773
ABCG2	0.0109588	TP_6	0	-0.0309964	0.484409	0.290773
ABHD10	0.00507758	TP_3	0	0.088283	0.0694142	-0.169006
ABHD10	0.0165739	TP_6	0	0.088283	0.0694142	-0.169006
ABHD11	0.0167935	TP_3	0	0.065611	0.392865	0.255849
ABHD11	0.0302438	TP_9	0	0.065611	0.392865	0.255849
ABHD12B	0.0170007	TP_3	0	-0.0982549	0.29782	0.679045
ABHD12B	0.0197917	TP_9	0	-0.0982549	0.29782	0.679045
ABHD13	0.0110234	TP_6	0	0.010298	-0.0498363	-0.372072
ABHD14A	0.0336514	TP_9	0	0.279846	0.521563	0.194449
ABHD17B	0.00556101	TP_3	0	-0.0636777	-0.192572	-0.136867
ABHD17B	0.00465105	TP_6	0	-0.0636777	-0.192572	-0.136867
ABHD6	0.0213615	TP_9	0	-0.250906	-0.0705525	0.0631591
ABHD8	0.0202695	TP_9	0	0.259843	0.228255	0.353915
ABL1	0.0254534	TP_3	0	-0.0565416	0.0367472	0.251128
ABL2	0.0138653	TP_3	0	-0.105763	0.0322323	0.0735822
ABR	0.0498022	TP_3	0	-0.0190004	0.0155387	0.301521
ACAA1	0.019027	TP_6	0	-0.168708	-0.0591313	0.088208
ACACA	0.0280573	TP_6	0	0.0559134	0.0587688	-0.0247686
ACADM	0.0233576	TP_3	0	0.025208	0.0892148	-0.17035
ACADSB	0.00227528	TP_9	0	0.0641409	0.105117	-0.571336
ACAP2	0.0152698	TP_9	0	-0.156699	-0.0204535	-0.253548
ACAT2	0.00928257	TP_3	0	0.242306	0.132996	0.109146
ACD	0.0395601	TP_6	0	0.015341	0.0459941	0.344576
ACER2	0.0148134	TP_3	0	0.024357	0.167973	0.21285
ACER2	0.0204015	TP_9	0	0.024357	0.167973	0.21285
ACIN1	0.0463497	TP_3	0	-0.0604555	-0.0635124	0.0711053
ACOT1	0.0356899	TP_3	0	0.137576	0.280695	-0.0447868
ACOT1	0.0342733	TP_6	0	0.137576	0.280695	-0.0447868
ACOT11	0.0415074	TP_9	0	-0.00752337	0.408551	0.462926
ACOT2	0.0392225	TP_6	0	-0.105656	0.00797475	0.00206344
ACP2	0.0447728	TP_3	0	0.0146843	-0.0777608	0.309009
ACP6	0.0168702	TP_3	0	-0.088063	0.0154523	0.0499126
ACP6	0.0107147	TP_6	0	-0.088063	0.0154523	0.0499126
ACSBG1	0.0383445	TP_6	0	0.00688327	0.110982	0.431181
ACSL1	0.0283439	TP_3	0	0.326894	0.414243	0.159464
ACSL3	0.012202	TP_3	0	0.0238923	0.0135386	-0.218278
ACSL3	0.041005	TP_6	0	0.0238923	0.0135386	-0.218278
ACSL4	0.00645538	TP_3	0	0.0773533	0.166685	-0.10369
ACSL6	0.0241896	TP_6	0	-0.264855	0.395469	0.152932
ACSS1	0.0261134	TP_3	0	-0.0480256	0.68404	0.511012
ACSS1	0.0356109	TP_9	0	-0.0480256	0.68404	0.511012
ACSS2	0.0287024	TP_3	0	0.322238	0.427472	0.563467
ACTA1	0.0312899	TP_9	0	0.208724	0.442165	0.3579
ACTB	0.0236384	TP_3	0	0.00683457	-0.0685158	0.45537
ACTBP11	0.0174257	TP_6	0	0.30252	-0.131801	0.133838
ACTBP2	0.0279554	TP_3	0	0.296792	0.0755942	0.645732
ACTBP7	0.00939134	TP_6	0	0.45741	-0.180199	0.4308
ACTC1	0.0259929	TP_3	0	0.165252	-0.106404	0.156899
ACTC1	0.00549975	TP_6	0	0.165252	-0.106404	0.156899
ACTG1	0.00928239	TP_3	0	-0.0306701	-0.107091	0.365921
ACTG1	0.0371536	TP_6	0	-0.0306701	-0.107091	0.365921
ACTR1A	0.0229329	TP_6	0	0.0902244	0.0291247	0.0246784
ACTR3	0.0288602	TP_3	0	0.0509025	0.00411674	-0.0536523
ACTR3	0.0294919	TP_6	0	0.0509025	0.00411674	-0.0536523
ACVR1	0.0257697	TP_6	0	-0.0522185	-0.37313	0.0112174
ACVR2B	0.0284005	TP_3	0	-0.0173396	-0.0277893	-0.0333726
ACVR2B-AS1	0.0141261	TP_3	0	-0.106997	-0.139655	0.249631
ADAM19	0.0395802	TP_9	0	-0.0822744	-0.322013	0.046892
ADAM23	0.0148794	TP_3	0	0.101425	-0.0140583	0.213466
ADAM23	0.018574	TP_6	0	0.101425	-0.0140583	0.213466
ADAM9	0.0022777	TP_3	0	-0.15466	0.0363611	-0.227868
ADAM9	0.00298364	TP_6	0	-0.15466	0.0363611	-0.227868
ADAMTS16	0.0161804	TP_6	0	-0.0463324	0.191801	0.373197
ADAMTS2	0.0142372	TP_9	0	-0.165114	0.209456	-0.126009
ADAMTS20	0.0388794	TP_6	0	-0.0205939	0.0386937	0.18207
ADAMTS3	0.0368003	TP_9	0	-0.290442	-0.272412	-0.0760607
ADAMTS6	0.0349373	TP_6	0	-0.0401647	0.196664	-0.131306
ADAMTS7	0.0143732	TP_3	0	-0.108832	0.272083	0.587005
ADAMTS8	0.0121731	TP_3	0	0.092746	0.0323065	-0.0363374
ADCK3	0.0453624	TP_3	0	-0.0943821	-0.00747352	0.304909
ADCY10P1	0.0429741	TP_3	0	-0.170531	-0.274577	-0.0503788
ADCY10P1	0.0145412	TP_9	0	-0.170531	-0.274577	-0.0503788
ADCY5	0.00973918	TP_9	0	0.26317	0.249425	0.192804
ADCY7	0.035281	TP_3	0	-0.0514603	0.204845	0.648372
ADCY7	0.0431619	TP_9	0	-0.0514603	0.204845	0.648372
ADCY9	0.0391631	TP_6	0	0.0523094	-0.0915772	0.328408
ADCYAP1R1	0.0261639	TP_9	0	-0.220575	-0.212976	0.108937
ADGRA2	0.011622	TP_3	0	-0.276256	0.0669013	0.828522
ADGRA2	0.0451917	TP_6	0	-0.276256	0.0669013	0.828522
ADGRG1	0.0174263	TP_6	0	-0.0568349	-0.0442538	0.25889
ADGRL1	0.00863042	TP_3	0	-0.197135	-0.112994	0.35664
ADI1	0.0475541	TP_9	0	0.00630527	-0.153247	-0.0554351
ADM	0.0200576	TP_9	0	-0.16862	0.121933	0.240023
ADM2	0.0292304	TP_3	0	-0.0736618	0.00814493	0.522259
ADM2	0.00315248	TP_6	0	-0.0736618	0.00814493	0.522259
ADM5	0.0291823	TP_3	0	-0.334852	-0.41557	0.390218
ADNP	0.0115995	TP_3	0	-0.0179562	-0.160409	0.179264
ADNP2	0.0314125	TP_3	0	0.143104	0.0828218	0.018685
ADNP2	0.00968424	TP_6	0	0.143104	0.0828218	0.018685
ADNP2	0.0185638	TP_9	0	0.143104	0.0828218	0.018685
ADORA2B	0.0361893	TP_9	0	-0.0761162	0.0708727	0.340088
ADPRHL1	0.0442212	TP_6	0	-0.116111	-0.00969635	0.175446
ADRA2A	0.0212549	TP_3	0	0.160585	0.320379	0.615951
ADRA2A	0.00613668	TP_9	0	0.160585	0.320379	0.615951
ADRA2B	0.00511087	TP_3	0	-0.0468852	0.0234943	0.250248
ADRA2B	0.017237	TP_6	0	-0.0468852	0.0234943	0.250248
AFAP1	0.00920524	TP_6	0	0.118783	-0.0126851	-0.037778
AFF1	0.0224697	TP_3	0	-0.0407976	-0.00828681	0.193325
AFG3L1P	0.00775897	TP_3	0	-0.0282695	-0.0164404	0.343918
AFP	0.0174942	TP_3	0	0.0201823	-0.164772	-0.190217
AGA	0.0263664	TP_3	0	0.0226805	0.169323	-0.101455
AGA	0.0169151	TP_6	0	0.0226805	0.169323	-0.101455
AGAP1	0.00990834	TP_6	0	0.0628041	-0.048724	0.107256
AGBL2	0.0381995	TP_3	0	-0.368842	-0.275779	-0.0562386
AGBL2	0.0245264	TP_6	0	-0.368842	-0.275779	-0.0562386
AGBL2	0.0141774	TP_9	0	-0.368842	-0.275779	-0.0562386
AGBL3	0.0181931	TP_9	0	-0.106913	-0.225638	0.0487681
AGER	0.0324397	TP_9	0	-0.581087	-0.318457	-0.0246016
AGFG2	0.017309	TP_3	0	-0.0815932	0.124295	0.230041
AGGF1	0.00808378	TP_3	0	-0.0336498	-0.0422621	-0.317001
AGGF1	0.0382602	TP_6	0	-0.0336498	-0.0422621	-0.317001
AGL	0.0465709	TP_6	0	-0.0391261	0.0773674	-0.115025
AGO1	0.0173288	TP_9	0	-0.192228	-0.511397	-0.531771
AGPAT1	0.0329124	TP_3	0	-0.0127424	-0.0937256	0.263608
AGPAT1	0.0163643	TP_6	0	-0.0127424	-0.0937256	0.263608
AGPS	0.0209494	TP_3	0	-0.0540545	-0.0123439	-0.267859
AGRN	0.0055239	TP_3	0	-0.106875	0.130303	0.512296
AGRN	0.0426472	TP_9	0	-0.106875	0.130303	0.512296
AGTPBP1	0.0234423	TP_6	0	-0.0760741	0.045012	-0.107821
AHCTF1	0.00745265	TP_6	0	-0.0578337	0.00416021	-0.228366
AHCY	0.0379458	TP_6	0	0.0591042	0.000970821	0.0695053
AHCYL2	0.0167333	TP_6	0	-0.0325967	0.0267048	0.093711
AHDC1	0.0291595	TP_3	0	-0.237496	-0.111953	0.695158
AHNAK	0.00793433	TP_3	0	-0.442956	0.402979	0.430079
AHNAK2	0.0407261	TP_3	0	0.296406	0.240138	0.443682
AHR	0.0479846	TP_6	0	-0.0221245	0.049705	-0.0324974
AHSA2	0.00945662	TP_6	0	-0.366641	-0.149589	-0.160223
AIF1	0.0464644	TP_6	0	0.276001	-0.261981	0.180987
AIM1	0.0391946	TP_6	0	0.111273	0.246598	0.428691
AJAP1	0.0194046	TP_3	0	-0.197921	-0.0865654	-0.0783441
AJAP1	0.0176815	TP_6	0	-0.197921	-0.0865654	-0.0783441
AJUBA	0.0114799	TP_3	0	-0.183304	-0.221257	-0.068316
AJUBA	0.00104763	TP_6	0	-0.183304	-0.221257	-0.068316
AJUBA	0.00817766	TP_9	0	-0.183304	-0.221257	-0.068316
AK4	0.0399859	TP_3	0	-0.0105766	-0.227801	-0.350231
AK4	0.0161313	TP_9	0	-0.0105766	-0.227801	-0.350231
AK5	0.0444735	TP_6	0	0.0370539	-0.0840069	0.272445
AKAP1	0.0114701	TP_3	0	-0.0178872	-0.00910456	0.0276882
AKAP1	0.0318565	TP_6	0	-0.0178872	-0.00910456	0.0276882
AKAP1	0.046511	TP_9	0	-0.0178872	-0.00910456	0.0276882
AKAP11	0.0112263	TP_6	0	-0.168875	0.00696042	-0.19231
AKAP13	0.0124728	TP_6	0	-0.0851684	0.0160245	-0.0471886
AKAP7	0.0187275	TP_6	0	0.228789	-0.0904485	-0.0723967
AKAP8	0.00796291	TP_3	0	-0.0422522	-0.0498909	0.0955618
AKAP8L	0.00919593	TP_3	0	-0.0400241	-0.0424642	0.0852224
AKAP8L	0.0142302	TP_6	0	-0.0400241	-0.0424642	0.0852224
AKAP9	0.00375399	TP_3	0	-0.17706	0.417286	-0.345572
AKAP9	0.00775996	TP_6	0	-0.17706	0.417286	-0.345572
AKAP9	0.0115356	TP_9	0	-0.17706	0.417286	-0.345572
AKIRIN1	0.0377445	TP_3	0	0.0127397	-0.05187	-0.0618018
AKT1S1	0.0308892	TP_3	0	0.0200806	-0.0553533	0.206324
ALAD	0.0437833	TP_3	0	-0.0178733	-0.0202825	0.0679393
ALAD	0.0089293	TP_6	0	-0.0178733	-0.0202825	0.0679393
ALDH1B1	0.044768	TP_6	0	0.107729	0.0278302	0.10302
ALDH1L2	0.00115233	TP_3	0	-0.0586801	0.0269235	0.272459
ALDH1L2	0.00144119	TP_6	0	-0.0586801	0.0269235	0.272459
ALDH1L2	0.0128266	TP_9	0	-0.0586801	0.0269235	0.272459
ALDOA	0.0277778	TP_3	0	0.0410757	-0.0175597	0.409562
ALG10B	0.0480903	TP_3	0	0.0663735	-0.0288758	-0.324919
ALG12	0.0164378	TP_3	0	0.0875235	0.110272	0.469901
ALG12	0.0322804	TP_6	0	0.0875235	0.110272	0.469901
ALG1L	0.0246975	TP_6	0	-0.242171	0.254852	0.286167
ALKBH2	0.0349188	TP_3	0	-0.214339	-0.137623	-0.0914506
ALKBH2	0.0330044	TP_9	0	-0.214339	-0.137623	-0.0914506
ALKBH8	0.00382338	TP_3	0	-0.0873908	-0.0236934	-0.222014
ALKBH8	0.00756765	TP_6	0	-0.0873908	-0.0236934	-0.222014
ALMS1-IT1	0.023369	TP_6	0	0.01545	-0.202519	-0.179437
ALOX12	0.0437769	TP_3	0	0.256263	-0.144317	0.0654683
ALOX12P2	0.00454163	TP_6	0	-0.442116	-0.213628	0.258037
ALPK2	0.000619285	TP_3	0	-0.11349	-0.284631	-0.308573
ALPK2	0.000608597	TP_6	0	-0.11349	-0.284631	-0.308573
ALPL	0.0417311	TP_3	0	0.0754684	0.0621804	0.273301
ALS2CL	0.0189878	TP_3	0	-0.336574	-0.173416	0.0106827
AMICA1	0.0306795	TP_9	0	0.296356	0.229387	0.172703
AMIGO1	0.0425095	TP_9	0	-0.241439	-0.205798	0.0171221
AMIGO2	0.00268615	TP_3	0	-0.275397	-0.00645736	-0.294483
AMIGO2	0.016786	TP_6	0	-0.275397	-0.00645736	-0.294483
AMIGO2	0.0208621	TP_9	0	-0.275397	-0.00645736	-0.294483
AMOT	0.0326618	TP_6	0	0.0709619	0.107886	0.00666414
AMOTL1	0.046903	TP_3	0	-0.108229	-0.0849106	0.115728
AMOTL1	0.00148243	TP_9	0	-0.108229	-0.0849106	0.115728
AMOTL2	0.000328489	TP_3	0	-0.187093	-0.159884	-0.0808142
AMOTL2	0.000174944	TP_6	0	-0.187093	-0.159884	-0.0808142
AMOTL2	0.00806934	TP_9	0	-0.187093	-0.159884	-0.0808142
ANAPC1	0.0297711	TP_9	0	-0.143097	-0.0436831	-0.0605468
ANAPC4	0.0429336	TP_3	0	-0.124811	-0.02693	-0.248266
ANAPC4	0.0411783	TP_6	0	-0.124811	-0.02693	-0.248266
ANGEL1	0.0200459	TP_3	0	-0.0839808	-0.191509	0.155349
ANGEL1	0.0248742	TP_6	0	-0.0839808	-0.191509	0.155349
ANGEL2	0.0225344	TP_3	0	-0.0554678	0.0482378	-0.166413
ANGEL2	0.00873883	TP_6	0	-0.0554678	0.0482378	-0.166413
ANGPT1	0.00120989	TP_3	0	-0.152512	-1.23198	-2.37607
ANGPT1	0.0019495	TP_6	0	-0.152512	-1.23198	-2.37607
ANK3	0.02006	TP_6	0	-0.0263927	0.100804	-0.196656
ANKEF1	0.0257807	TP_3	0	0.00154109	-0.0379681	-0.0322795
ANKEF1	0.0223716	TP_9	0	0.00154109	-0.0379681	-0.0322795
ANKH	0.0375742	TP_6	0	-0.0619788	-0.0634678	0.178199
ANKRD10	0.0409466	TP_3	0	-0.166782	-0.182372	0.0262295
ANKRD10	0.0275394	TP_6	0	-0.166782	-0.182372	0.0262295
ANKRD12	0.0324537	TP_6	0	-0.13691	0.418403	-0.309984
ANKRD12	0.00368199	TP_9	0	-0.13691	0.418403	-0.309984
ANKRD13B	0.0247709	TP_3	0	-0.0149453	-0.09079	0.50424
ANKRD13B	0.0250887	TP_6	0	-0.0149453	-0.09079	0.50424
ANKRD18CP	0.0106808	TP_6	0	-0.212577	0.202392	0.0298161
ANKRD26	0.00709935	TP_3	0	-0.187121	0.208855	-0.294068
ANKRD26	0.00500858	TP_6	0	-0.187121	0.208855	-0.294068
ANKRD36	0.0399575	TP_9	0	-0.454211	-0.264221	-0.111896
ANKRD46	0.0162092	TP_3	0	-0.146388	-0.146694	-0.235005
ANKRD46	0.00712728	TP_9	0	-0.146388	-0.146694	-0.235005
ANKRD49	0.0178068	TP_3	0	0.0223333	-0.0876647	-0.258291
ANKRD50	0.0195186	TP_3	0	0.0689239	0.0553416	-0.228926
ANKRD50	0.00831579	TP_6	0	0.0689239	0.0553416	-0.228926
ANKRD6	0.043898	TP_3	0	0.23847	0.0483421	0.137608
ANKRD6	0.0144204	TP_9	0	0.23847	0.0483421	0.137608
ANKRD65	0.0199885	TP_6	0	0.384708	-0.0533344	0.364587
ANKS1A	0.0395951	TP_3	0	-0.0339351	-0.0790663	0.105629
ANKS1A	0.00321622	TP_6	0	-0.0339351	-0.0790663	0.105629
ANKS1B	0.039112	TP_9	0	0.080645	0.17058	-0.00545335
ANO1	0.0118186	TP_6	0	0.100213	0.20101	0.342198
ANO4	0.0280117	TP_3	0	-0.1766	-0.461188	-0.0227891
ANO4	0.038452	TP_9	0	-0.1766	-0.461188	-0.0227891
ANO5	0.0478124	TP_9	0	-0.0682786	-0.103527	-0.106651
ANO9	0.0150348	TP_3	0	-0.379831	-0.0717658	0.153721
ANP32E	0.0399049	TP_3	0	-0.0232079	-0.012834	-0.240305
ANP32E	0.0299715	TP_6	0	-0.0232079	-0.012834	-0.240305
ANXA1	0.00370632	TP_3	0	-0.103258	-0.459894	-0.937687
ANXA1	0.0238555	TP_9	0	-0.103258	-0.459894	-0.937687
ANXA11	0.01997	TP_3	0	-0.00098771	-0.0219598	0.298548
ANXA11	0.0203862	TP_6	0	-0.00098771	-0.0219598	0.298548
ANXA3	0.00763989	TP_3	0	-0.0343275	-0.00954306	-0.169883
ANXA3	0.0155848	TP_6	0	-0.0343275	-0.00954306	-0.169883
AP1M1	0.0438581	TP_6	0	0.0422737	0.116668	0.0763144
AP2A2	0.026301	TP_3	0	-0.0540122	-0.0402336	0.277419
AP2A2	0.0335557	TP_6	0	-0.0540122	-0.0402336	0.277419
AP3D1	0.00836475	TP_3	0	0.00957453	-0.028952	0.285465
AP3D1	0.0188662	TP_6	0	0.00957453	-0.028952	0.285465
AP3D1	0.0415074	TP_9	0	0.00957453	-0.028952	0.285465
AP5M1	0.0141951	TP_3	0	-0.127797	0.00279311	-0.217137
AP5M1	0.0173413	TP_6	0	-0.127797	0.00279311	-0.217137
AP5M1	0.0476089	TP_9	0	-0.127797	0.00279311	-0.217137
APAF1	0.0076711	TP_3	0	-0.0511704	-0.0756012	-0.145953
APAF1	0.0398647	TP_9	0	-0.0511704	-0.0756012	-0.145953
APBB3	0.00689541	TP_6	0	-0.582057	-0.153657	-0.0989558
APC	0.0258282	TP_3	0	-0.0895217	0.097587	-0.362938
APC	0.00215044	TP_6	0	-0.0895217	0.097587	-0.362938
APCDD1	0.0212123	TP_3	0	-0.151843	-0.0541519	-0.185094
APCDD1	0.0361077	TP_6	0	-0.151843	-0.0541519	-0.185094
APELA	0.0217963	TP_9	0	-0.0223568	0.387028	0.135245
APH1B	0.0325878	TP_6	0	-0.0748742	-0.0470716	0.105359
APITD1	0.0356571	TP_9	0	-0.432444	-0.135953	-0.207079
APOA1BP	0.0297786	TP_6	0	0.140411	0.0608895	0.068621
APOBEC3B	0.0174049	TP_6	0	0.00819672	0.291092	-0.0530979
APOBEC3B	0.0355918	TP_9	0	0.00819672	0.291092	-0.0530979
APOBEC3B-AS1	0.0475435	TP_9	0	0.0184886	0.225337	-0.337434
APOE	0.0444723	TP_9	0	-0.019341	0.258033	0.344998
APTX	0.0245911	TP_3	0	-0.00542043	0.0631584	-0.051681
APTX	0.0411047	TP_6	0	-0.00542043	0.0631584	-0.051681
AQP5	0.0400809	TP_3	0	0.199409	-0.0197535	0.0706009
AQR	0.0421838	TP_6	0	-0.0921037	0.042935	-0.152191
ARAF	0.00526212	TP_3	0	-0.0625066	-0.0661003	0.428441
ARAF	0.0263925	TP_6	0	-0.0625066	-0.0661003	0.428441
ARAP1	0.0182184	TP_3	0	-0.0192099	0.017829	0.346335
ARAP1	0.0340059	TP_6	0	-0.0192099	0.017829	0.346335
ARAP2	0.0175396	TP_3	0	-0.131636	0.356061	-0.368433
ARAP2	0.00807857	TP_6	0	-0.131636	0.356061	-0.368433
ARAP3	0.0441888	TP_6	0	0.00826602	-0.148111	0.157543
ARC	0.00474063	TP_3	0	0.149873	0.305269	0.472043
ARC	0.00397705	TP_6	0	0.149873	0.305269	0.472043
ARCN1	0.0303002	TP_6	0	0.0333458	-0.032209	-0.0253723
ARFGAP2	0.0276488	TP_3	0	0.0899855	-0.00148099	0.150175
ARFGEF1	0.0316391	TP_3	0	-0.0818303	0.089229	-0.204476
ARFGEF1	0.0333257	TP_6	0	-0.0818303	0.089229	-0.204476
ARFGEF3	0.0494625	TP_6	0	-0.0208745	0.013108	0.204216
ARHGAP17	0.0346007	TP_3	0	-0.0345722	-0.0390613	0.265155
ARHGAP26	0.0421782	TP_3	0	0.0380772	0.00696321	0.128623
ARHGAP26	0.00276299	TP_6	0	0.0380772	0.00696321	0.128623
ARHGAP29	0.0352398	TP_9	0	-0.191514	0.135317	0.00143097
ARHGAP31	0.0231793	TP_6	0	-0.382016	0.00365937	0.266192
ARHGAP31	0.00742307	TP_9	0	-0.382016	0.00365937	0.266192
ARHGAP32	0.030167	TP_3	0	-0.0955921	-0.169957	-0.0266981
ARHGAP32	0.002897	TP_6	0	-0.0955921	-0.169957	-0.0266981
ARHGAP39	0.0412368	TP_3	0	-0.247338	-0.116516	0.400214
ARHGAP44	0.014954	TP_6	0	0.109021	-0.0415367	0.277962
ARHGAP5	0.0156649	TP_6	0	-0.0599203	0.0659463	-0.269451
ARHGAP5-AS1	0.0201583	TP_6	0	-0.0836041	-0.000335794	0.457534
ARHGAP9	0.00109546	TP_3	0	-0.198226	-0.160919	0.206247
ARHGAP9	0.00176356	TP_6	0	-0.198226	-0.160919	0.206247
ARHGAP9	0.00900072	TP_9	0	-0.198226	-0.160919	0.206247
ARHGDIA	0.0103075	TP_3	0	0.0175316	0.127596	0.48642
ARHGDIA	0.0302786	TP_9	0	0.0175316	0.127596	0.48642
ARHGEF12	0.0150699	TP_9	0	-0.162545	-0.0862698	-0.124143
ARHGEF19	0.0222145	TP_3	0	-0.248817	-0.0202278	0.174925
ARHGEF26	0.0123089	TP_6	0	0.0791187	0.0355967	0.0914876
ARHGEF4	0.0268876	TP_3	0	-0.124589	0.0370241	0.233515
ARID1A	0.0104781	TP_3	0	-0.129873	-0.0519622	0.500843
ARID1B	0.0482733	TP_3	0	-0.196437	-0.0520743	0.108556
ARID1B	0.0116402	TP_6	0	-0.196437	-0.0520743	0.108556
ARID1B	0.0287238	TP_9	0	-0.196437	-0.0520743	0.108556
ARID2	0.0201867	TP_6	0	-0.116823	0.0261346	-0.110184
ARID4A	0.0107739	TP_6	0	-0.0988738	0.0276896	-0.323294
ARID4B	0.00685211	TP_6	0	0.00977235	0.134973	-0.244135
ARID4B	0.0480788	TP_9	0	0.00977235	0.134973	-0.244135
ARID5A	0.0245415	TP_6	0	-0.511672	-0.253813	-0.0567928
ARL10	0.00585809	TP_3	0	-0.439034	-0.186922	0.0951572
ARL10	0.0082692	TP_6	0	-0.439034	-0.186922	0.0951572
ARL10	0.00186017	TP_9	0	-0.439034	-0.186922	0.0951572
ARL14EP	0.0474949	TP_3	0	-0.0326781	-0.145263	-0.176766
ARL14EP	0.0382885	TP_6	0	-0.0326781	-0.145263	-0.176766
ARL2BP	0.0236712	TP_3	0	0.00457293	0.0375652	-0.136699
ARL4A	0.0438214	TP_3	0	0.0763049	-0.111249	-0.217404
ARL4C	0.0152936	TP_3	0	-0.00785606	0.000647248	-0.0663362
ARL4C	0.00454732	TP_6	0	-0.00785606	0.000647248	-0.0663362
ARMC10	0.0257879	TP_6	0	0.0283282	-0.0997436	-0.0733158
ARMC5	0.0114726	TP_3	0	-0.156076	0.0295319	0.36865
ARMC8	0.0340856	TP_6	0	-0.080221	-0.0474176	-0.107972
ARMCX5-GPRASP2	0.00497581	TP_3	0	-0.360191	-0.00957812	-0.0474203
ARMCX5-GPRASP2	0.00878844	TP_6	0	-0.360191	-0.00957812	-0.0474203
ARMCX5-GPRASP2	0.0166046	TP_9	0	-0.360191	-0.00957812	-0.0474203
ARMT1	0.0377411	TP_3	0	0.0055527	0.0448088	-0.163462
ARNT	0.0258591	TP_3	0	-0.0297514	-0.0841888	0.0194555
ARNT	0.00311553	TP_6	0	-0.0297514	-0.0841888	0.0194555
ARNT2	0.025579	TP_6	0	0.0894716	0.097683	0.1672
ARNT2	0.0199454	TP_9	0	0.0894716	0.097683	0.1672
ARNTL2	0.0462134	TP_6	0	0.00874801	-0.124941	-0.0550055
ARRB1	0.0211621	TP_3	0	0.0103211	0.514315	0.425082
ARRDC3	0.000660762	TP_3	0	0.373906	0.423582	-0.0649213
ARRDC3	0.000301631	TP_6	0	0.373906	0.423582	-0.0649213
ARRDC4	0.00136669	TP_3	0	0.0041432	0.198158	0.100668
ARRDC4	0.00116008	TP_6	0	0.0041432	0.198158	0.100668
ARSD	0.0466434	TP_9	0	0.226771	0.257473	0.10789
ARSJ	0.0060225	TP_6	0	0.0394803	-0.143612	-0.331083
ARSJ	0.0478694	TP_9	0	0.0394803	-0.143612	-0.331083
ARTN	0.0479265	TP_3	0	-0.201268	-0.10304	0.41045
ARTN	0.0210711	TP_6	0	-0.201268	-0.10304	0.41045
ARVCF	0.0461624	TP_3	0	-0.161771	0.0189014	0.363019
ASAP1	0.00725725	TP_9	0	-0.138498	-0.193372	0.382108
ASAP2	0.00425007	TP_6	0	-0.120341	-0.408604	0.119418
ASAP2	0.0119721	TP_9	0	-0.120341	-0.408604	0.119418
ASAP3	0.0275499	TP_6	0	0.00791022	-0.108147	0.192208
ASF1A	0.0382855	TP_6	0	-0.0500301	0.0875971	-0.170408
ASH1L	0.00743541	TP_6	0	-0.209152	-0.0322504	-0.179165
ASNS	0.0143778	TP_3	0	-0.0545218	-0.128857	-0.0313514
ASNS	0.0147132	TP_9	0	-0.0545218	-0.128857	-0.0313514
ASPM	0.0272192	TP_3	0	-0.222928	0.164324	-0.386788
ASPM	0.00531219	TP_6	0	-0.222928	0.164324	-0.386788
ASTN2	0.044862	TP_6	0	0.0747275	-0.0730965	0.249232
ATAD2	0.0054866	TP_9	0	0.0529795	0.0622207	-0.249609
ATAD2B	0.0468266	TP_6	0	-0.259253	-0.141552	-0.153107
ATAD3C	0.0163099	TP_3	0	-0.207103	-0.135281	0.729176
ATAD3C	0.0407536	TP_6	0	-0.207103	-0.135281	0.729176
ATAD5	0.0420542	TP_6	0	-0.0793375	0.0174192	-0.234918
ATAD5	0.017785	TP_9	0	-0.0793375	0.0174192	-0.234918
ATAT1	0.0188168	TP_3	0	-0.172126	-0.155128	0.397455
ATCAY	0.023638	TP_6	0	0.156283	0.178928	0.488674
ATE1	0.0278304	TP_3	0	-0.0867392	-0.0813382	-0.112439
ATE1	0.0130291	TP_6	0	-0.0867392	-0.0813382	-0.112439
ATF1	0.0329404	TP_6	0	-0.0337679	-0.0351836	-0.189296
ATF2	0.0252244	TP_3	0	-0.0621942	0.00223146	-0.190852
ATF2	0.032934	TP_6	0	-0.0621942	0.00223146	-0.190852
ATF3	0.0218315	TP_6	0	0.0595301	-0.0348836	0.19839
ATF6B	0.0466344	TP_3	0	-0.0846113	-0.0199925	0.275343
ATF7IP	0.0469079	TP_3	0	-0.0203179	-0.0126909	-0.0191349
ATF7IP	0.0436124	TP_6	0	-0.0203179	-0.0126909	-0.0191349
ATF7IP2	0.00703045	TP_3	0	-0.0285904	0.00281935	-0.108311
ATF7IP2	0.0365671	TP_9	0	-0.0285904	0.00281935	-0.108311
ATG2A	0.0285039	TP_3	0	0.00583637	0.0403526	0.420401
ATG2B	0.0181876	TP_6	0	-0.2033	0.078551	-0.035004
ATG4C	0.00829578	TP_3	0	-0.0774008	0.0896471	-0.288178
ATG4D	0.0340292	TP_3	0	-0.0278171	0.0708624	0.375025
ATL1	0.0178855	TP_3	0	-0.0395496	0.0879279	0.221595
ATL1	0.0236059	TP_6	0	-0.0395496	0.0879279	0.221595
ATM	0.0223233	TP_6	0	-0.183467	0.0247385	-0.276732
ATN1	0.0188679	TP_3	0	-0.183734	-0.120901	0.483538
ATP10A	0.0137066	TP_9	0	-0.121383	0.211604	0.254862
ATP13A1	0.0186362	TP_3	0	-0.129869	-0.0513113	0.345639
ATP13A2	0.0385853	TP_3	0	-0.0233993	0.0783998	0.357389
ATP13A3	0.0227049	TP_6	0	-0.0919967	0.00551102	-0.257173
ATP1A2	0.0331858	TP_6	0	-0.11478	-0.179554	0.0954957
ATP1B2	0.00859253	TP_3	0	-0.0140592	-0.308488	0.521027
ATP2A1-AS1	0.0398429	TP_9	0	0.125144	0.320108	0.504142
ATP2B1	0.0297854	TP_3	0	-0.0828738	0.0274409	-0.328313
ATP2B1	0.0438993	TP_6	0	-0.0828738	0.0274409	-0.328313
ATP2B4	0.0130415	TP_3	0	-0.0953162	0.0781177	0.134303
ATP2B4	0.0288882	TP_6	0	-0.0953162	0.0781177	0.134303
ATP6AP1	0.0416989	TP_3	0	0.0562174	-0.0119909	0.210747
ATP6V0D1	0.017596	TP_3	0	0.0334763	-0.0476195	0.238855
ATP6V0D1	0.0187776	TP_6	0	0.0334763	-0.0476195	0.238855
ATP6V0E2-AS1	0.00770993	TP_3	0	0.246351	0.102629	0.346148
ATP6V0E2-AS1	0.0392813	TP_6	0	0.246351	0.102629	0.346148
ATP6V1H	0.0361636	TP_3	0	0.175666	0.0454202	0.127903
ATP6V1H	0.0284504	TP_6	0	0.175666	0.0454202	0.127903
ATP7B	0.0143462	TP_6	0	-0.030333	0.136484	0.146733
ATP8B3	0.00393669	TP_9	0	0.300561	0.567373	0.496133
ATP8B4	0.0423947	TP_6	0	-0.213329	-0.166111	-0.15386
ATPAF1	0.0464022	TP_9	0	0.00797305	-0.119072	-0.0136209
ATR	0.00844756	TP_3	0	-0.0711045	0.000153858	-0.28227
ATR	0.010471	TP_6	0	-0.0711045	0.000153858	-0.28227
ATR	0.0443686	TP_9	0	-0.0711045	0.000153858	-0.28227
ATRX	0.0498015	TP_6	0	-0.209526	0.0368878	-0.497337
ATXN1L	0.0266839	TP_3	0	0.0100907	0.034859	0.0119899
ATXN2	0.00871555	TP_6	0	-0.192834	-0.176798	0.40626
ATXN2L	0.033656	TP_3	0	-0.210989	-0.109802	0.465041
ATXN7L1	0.0393076	TP_3	0	0.0827733	-0.0809348	-0.0247125
ATXN7L1	0.0441715	TP_9	0	0.0827733	-0.0809348	-0.0247125
ATXN7L2	0.0114149	TP_3	0	-0.344237	0.0605834	0.338149
ATXN7L2	0.0272426	TP_9	0	-0.344237	0.0605834	0.338149
AUP1	0.023292	TP_3	0	-0.0633447	-0.1108	0.131688
AUP1	0.0343255	TP_6	0	-0.0633447	-0.1108	0.131688
AURKB	0.0167833	TP_3	0	0.0628168	-0.0282859	0.355376
AURKB	0.00945267	TP_6	0	0.0628168	-0.0282859	0.355376
AUTS2	0.00174249	TP_3	0	-0.070009	-0.120872	0.370459
AUTS2	0.0295101	TP_6	0	-0.070009	-0.120872	0.370459
AUTS2	0.00178034	TP_9	0	-0.070009	-0.120872	0.370459
AXIN2	0.00069	TP_3	0	-0.0810093	0.11925	0.451728
AXIN2	0.0024542	TP_6	0	-0.0810093	0.11925	0.451728
AXIN2	0.0314759	TP_9	0	-0.0810093	0.11925	0.451728
AXL	0.0136204	TP_3	0	-0.0354431	-0.0165219	0.26263
AXL	0.0143985	TP_6	0	-0.0354431	-0.0165219	0.26263
AZIN1-AS1	0.0266356	TP_3	0	0.230634	0.110815	-0.336306
B3GALNT1	0.00398419	TP_3	0	-0.108724	0.0365492	-0.277816
B3GALNT1	0.00566822	TP_6	0	-0.108724	0.0365492	-0.277816
B3GALT1	0.00093339	TP_6	0	0.149108	-0.211152	-0.0772951
B3GALT1	0.00921118	TP_9	0	0.149108	-0.211152	-0.0772951
B3GALT5	0.00694806	TP_9	0	-0.00208976	0.187628	0.369478
B3GAT2	0.0399299	TP_3	0	0.095654	-0.106644	0.102471
B3GAT2	0.0443268	TP_6	0	0.095654	-0.106644	0.102471
B3GNT7	0.00392745	TP_3	0	-0.0505592	0.0234842	0.318282
B3GNT7	0.0389783	TP_9	0	-0.0505592	0.0234842	0.318282
B4GALNT3	0.0285502	TP_3	0	-0.0579931	0.0904053	0.354228
B4GALNT4	0.0465016	TP_3	0	-0.10112	-0.116484	0.048895
B4GALT3	0.0472679	TP_3	0	0.0331989	-0.0386832	0.148992
B4GALT3	0.0266954	TP_6	0	0.0331989	-0.0386832	0.148992
B4GALT6	0.0103849	TP_6	0	0.10053	-0.0582104	-0.347769
B9D2	0.0420857	TP_9	0	0.0129566	0.213147	0.164342
BACE2	0.017717	TP_6	0	-0.0535089	-0.359713	0.200366
BAG2	0.00767533	TP_3	0	-0.0752969	0.146603	-0.1367
BAG2	0.0210145	TP_6	0	-0.0752969	0.146603	-0.1367
BAG4	0.0129016	TP_6	0	-0.019265	0.0349545	-0.13191
BAG6	0.0437444	TP_3	0	0.042506	0.0403066	0.252658
BAIAP2L1	0.00570466	TP_3	0	0.105078	0.0366472	0.224572
BAIAP2L1	0.00254297	TP_6	0	0.105078	0.0366472	0.224572
BAMBI	0.0202133	TP_3	0	-0.448575	-0.434715	-0.685207
BAMBI	0.00199299	TP_6	0	-0.448575	-0.434715	-0.685207
BAMBI	0.00215442	TP_9	0	-0.448575	-0.434715	-0.685207
BASP1	0.0348123	TP_9	0	0.084204	-0.0454735	0.00613555
BAX	0.0471693	TP_9	0	0.0472616	0.068755	0.26162
BAZ1A	0.0125735	TP_6	0	-0.302128	-0.192034	-0.34345
BAZ2A	0.0386298	TP_3	0	-0.0549105	-0.0322101	0.36769
BAZ2B	0.00405961	TP_6	0	-0.277415	0.14008	-0.306584
BBC3	0.0282963	TP_9	0	-0.0111751	0.236513	0.429351
BBS10	0.00168974	TP_3	0	-0.0767075	0.000144917	-0.226814
BBS10	0.00339442	TP_6	0	-0.0767075	0.000144917	-0.226814
BBS12	0.00652112	TP_3	0	-0.00239339	0.0325126	-0.330953
BBS12	0.0158937	TP_6	0	-0.00239339	0.0325126	-0.330953
BBS4	0.0476557	TP_6	0	0.012239	-0.126195	-0.12475
BBS7	0.0326445	TP_3	0	-0.0469993	0.11044	-0.248747
BBS9	0.0483448	TP_9	0	0.0694599	0.165116	0.0669386
BBX	0.0251811	TP_9	0	-0.188012	0.126215	-0.150802
BCAM	0.017233	TP_3	0	-0.0411048	0.122773	0.536185
BCAP29	0.0241841	TP_3	0	-0.00771485	-0.0280612	-0.335103
BCAR1	0.02976	TP_3	0	-0.218328	0.156752	0.447587
BCAS2	0.0317711	TP_3	0	0.015797	-0.0344884	-0.21521
BCAT1	0.00454407	TP_3	0	-0.0858886	-0.051978	-0.345411
BCAT1	0.00277232	TP_6	0	-0.0858886	-0.051978	-0.345411
BCDIN3D	0.00729635	TP_3	0	-0.00979707	-0.100726	-0.102912
BCDIN3D	0.0214221	TP_6	0	-0.00979707	-0.100726	-0.102912
BCKDK	0.0170615	TP_3	0	-0.0233706	-0.0336672	0.405185
BCKDK	0.0471675	TP_6	0	-0.0233706	-0.0336672	0.405185
BCL11A	0.00284398	TP_3	0	-0.240325	-0.258781	-0.0329025
BCL11A	0.00462466	TP_6	0	-0.240325	-0.258781	-0.0329025
BCL2	0.0338766	TP_9	0	-0.261966	0.267624	0.0785768
BCL2L11	0.0319906	TP_3	0	0.0893892	-0.0773157	0.00210988
BCL2L11	0.0448661	TP_9	0	0.0893892	-0.0773157	0.00210988
BCL2L12	0.0477621	TP_9	0	0.0244943	0.229929	0.297323
BCL7B	0.0381828	TP_9	0	-0.0326164	0.0115836	0.0369079
BCL9	0.031909	TP_3	0	-0.0186207	-0.0745451	0.349041
BCL9	0.0477491	TP_6	0	-0.0186207	-0.0745451	0.349041
BCL9L	0.00354927	TP_3	0	-0.185631	0.0301605	0.720991
BCL9L	0.0173534	TP_9	0	-0.185631	0.0301605	0.720991
BCOR	0.000928275	TP_3	0	-0.280618	-0.393582	-0.136466
BCOR	0.00872876	TP_6	0	-0.280618	-0.393582	-0.136466
BCR	0.0222951	TP_3	0	0.00821087	-0.0553805	0.179408
BCR	0.0214956	TP_6	0	0.00821087	-0.0553805	0.179408
BDNF	0.00712779	TP_6	0	-0.0289253	0.0431247	-0.0670911
BDP1	0.0231738	TP_3	0	-0.253231	0.133181	-0.443999
BDP1	0.000803562	TP_6	0	-0.253231	0.133181	-0.443999
BEND3	0.0112892	TP_3	0	-0.0312158	0.0177129	0.210021
BEND3	0.0149832	TP_9	0	-0.0312158	0.0177129	0.210021
BEND4	0.00264231	TP_3	0	-0.259643	-0.0913195	-0.171774
BEND4	0.00523839	TP_6	0	-0.259643	-0.0913195	-0.171774
BEND4	0.00234076	TP_9	0	-0.259643	-0.0913195	-0.171774
BFAR	0.0476146	TP_6	0	-0.0205116	0.0117993	0.0346254
BGN	0.00993721	TP_3	0	0.355441	0.0074052	0.510373
BGN	0.00512423	TP_6	0	0.355441	0.0074052	0.510373
BHLHB9	0.00427534	TP_3	0	-0.106985	-0.023938	-0.0995278
BHLHB9	0.00281973	TP_6	0	-0.106985	-0.023938	-0.0995278
BHLHE40	0.0191056	TP_6	0	0.181427	0.153082	0.278632
BICC1	0.0489457	TP_3	0	0.0298122	0.116258	0.311096
BICC1	0.0477063	TP_6	0	0.0298122	0.116258	0.311096
BID	0.0446929	TP_6	0	-0.123622	-0.0696814	-0.0538695
BIRC2	0.0128498	TP_3	0	-0.0671063	0.0734438	-0.231556
BIRC2	0.011951	TP_6	0	-0.0671063	0.0734438	-0.231556
BIRC5	0.0404424	TP_6	0	0.0166631	-0.0187385	0.0674251
BIRC6	0.0356708	TP_3	0	-0.291196	0.11592	-0.209219
BIRC6	0.0105861	TP_6	0	-0.291196	0.11592	-0.209219
BIRC6	0.0435052	TP_9	0	-0.291196	0.11592	-0.209219
BIVM	0.0217813	TP_3	0	-0.159732	0.0970367	0.183773
BLM	0.0498941	TP_3	0	-0.026476	0.01323	-0.258474
BLM	0.0160622	TP_6	0	-0.026476	0.01323	-0.258474
BLOC1S2	0.0289396	TP_3	0	0.0537176	0.0583288	-0.0860956
BLOC1S2	0.0120858	TP_6	0	0.0537176	0.0583288	-0.0860956
BLOC1S5	0.0293047	TP_3	0	-0.0149842	-0.0396207	-0.167601
BLZF1	0.0342355	TP_3	0	-0.0344679	0.0145601	-0.305586
BLZF1	0.00990685	TP_6	0	-0.0344679	0.0145601	-0.305586
BMF	0.00739608	TP_6	0	0.0122429	-0.203178	0.107615
BMP2	0.00032276	TP_3	0	0.310094	-0.160385	-0.0974473
BMP2	0.000438126	TP_6	0	0.310094	-0.160385	-0.0974473
BMP2	0.00237465	TP_9	0	0.310094	-0.160385	-0.0974473
BMP2K	0.00590351	TP_6	0	-0.0410782	0.0843554	-0.049798
BMP4	0.00896862	TP_3	0	0.117559	0.0495478	0.0685883
BMP4	0.00090731	TP_6	0	0.117559	0.0495478	0.0685883
BMP7	0.00224635	TP_3	0	-0.00546357	-0.074316	0.0492631
BMP7	0.00524566	TP_6	0	-0.00546357	-0.074316	0.0492631
BMP7	0.0165523	TP_9	0	-0.00546357	-0.074316	0.0492631
BMPR2	0.0388023	TP_9	0	-0.254517	-0.154685	-0.320661
BMS1P4	0.0351387	TP_6	0	-0.409724	0.366943	-0.382014
BNC1	0.0240362	TP_3	0	0.169311	0.615688	0.251928
BNC2	0.0289535	TP_6	0	-0.142506	0.0767273	-0.124724
BNC2	0.0198166	TP_9	0	-0.142506	0.0767273	-0.124724
BNIP3	0.020098	TP_6	0	-0.0911306	-0.0664304	0.0345145
BOC	0.0473164	TP_6	0	-0.226286	0.0701277	0.580648
BOD1L1	0.0129529	TP_6	0	-0.116793	0.126094	-0.334427
BOLA3-AS1	0.0359934	TP_6	0	-0.207125	0.088165	0.28239
BORA	0.0212035	TP_3	0	-0.0438636	-0.0340882	-0.265079
BORA	0.0326021	TP_6	0	-0.0438636	-0.0340882	-0.265079
BPNT1	0.014729	TP_9	0	-0.0879421	-0.21042	0.0666249
BRCA2	0.00214595	TP_3	0	-0.107295	0.234134	-0.327078
BRCA2	0.000582608	TP_6	0	-0.107295	0.234134	-0.327078
BRD1	0.0268168	TP_9	0	-0.0377515	-0.0296269	0.255844
BRD2	0.0381663	TP_3	0	0.00480494	0.00299099	0.161638
BRD3	0.0491536	TP_3	0	-0.0152742	-0.124726	0.219413
BRD4	0.0129114	TP_3	0	-0.0935844	-0.075033	0.487654
BRD9	0.0379014	TP_3	0	0.0271431	0.0136652	-0.0373686
BRD9	0.0207423	TP_9	0	0.0271431	0.0136652	-0.0373686
BRE	0.0169517	TP_6	0	0.128951	0.0648325	0.0771754
BRI3	0.0209697	TP_3	0	0.139693	-0.199693	0.12716
BRI3	0.00526944	TP_6	0	0.139693	-0.199693	0.12716
BRINP2	0.00539914	TP_3	0	0.408433	0.508556	-0.42919
BRINP2	0.0105983	TP_6	0	0.408433	0.508556	-0.42919
BRIP1	0.0105573	TP_3	0	-0.114101	0.118794	-0.210977
BRIP1	0.00145535	TP_6	0	-0.114101	0.118794	-0.210977
BRPF1	0.0037237	TP_3	0	0.0774069	0.0651875	0.165412
BRPF1	0.0120678	TP_6	0	0.0774069	0.0651875	0.165412
BRPF1	0.0231738	TP_9	0	0.0774069	0.0651875	0.165412
BRPF3	0.0493329	TP_3	0	-0.113689	-0.0348338	0.246673
BRWD1	0.00893234	TP_3	0	-0.198004	0.0118448	-0.338912
BRWD1	0.00103437	TP_6	0	-0.198004	0.0118448	-0.338912
BSN	0.013896	TP_6	0	-0.352058	0.0884242	0.771757
BST2	0.0153537	TP_3	0	-0.108471	0.294231	0.241779
BTAF1	0.00214666	TP_6	0	-0.190583	0.0264156	-0.186684
BTBD11	0.0405634	TP_6	0	0.259193	-0.103517	-0.000265971
BTBD17	0.0490953	TP_3	0	0.0511939	0.108061	0.437448
BTBD17	0.0236389	TP_6	0	0.0511939	0.108061	0.437448
BTBD3	0.018127	TP_6	0	-0.0378677	-0.0393973	-0.0416781
BTBD6	0.0409875	TP_3	0	-0.124904	-0.0987403	-0.00185344
BTBD6	0.00749517	TP_6	0	-0.124904	-0.0987403	-0.00185344
BTBD9	0.0400725	TP_9	0	-0.172558	-0.0496612	-0.0279416
BTG1	0.0402118	TP_3	0	0.0918312	-0.0495845	0.149376
BTG1	0.00728728	TP_6	0	0.0918312	-0.0495845	0.149376
BTG2	0.0207349	TP_9	0	0.397183	0.252724	0.00906437
BTG3	0.0157184	TP_3	0	0.0443808	0.0310044	-0.0100651
BTG3	0.00941006	TP_6	0	0.0443808	0.0310044	-0.0100651
BTN2A1	0.0302047	TP_6	0	-0.0858949	0.00800605	0.1162
BTN3A2	0.0322194	TP_6	0	0.302897	0.541028	0.337413
BTN3A2	0.0366616	TP_9	0	0.302897	0.541028	0.337413
BTRC	0.010567	TP_9	0	-0.0697182	-0.0453231	-0.0939877
BUD31	0.0493974	TP_3	0	0.0496437	0.0283354	-0.0966942
BYSL	0.0180091	TP_3	0	0.0431553	-0.0752931	0.11733
C10orf12	0.0366455	TP_6	0	-0.0115291	0.093396	-0.165241
C10orf2	0.0286337	TP_3	0	0.0559625	-0.13492	0.103535
C10orf2	0.0269067	TP_6	0	0.0559625	-0.13492	0.103535
C10orf25	0.0270846	TP_3	0	-0.0451719	-0.0458858	-0.251084
C10orf76	0.0438945	TP_6	0	-0.0452746	-0.0637762	0.0499086
C10orf88	0.0176164	TP_3	0	0.270185	-0.190244	-0.148105
C11orf49	0.0140357	TP_6	0	0.152501	-0.0924238	0.0635542
C11orf70	0.0242715	TP_3	0	-0.0575933	-0.119837	-0.0432292
C11orf71	0.02721	TP_3	0	0.103187	0.0301611	-0.161864
C11orf71	0.0276034	TP_6	0	0.103187	0.0301611	-0.161864
C11orf95	0.00839881	TP_3	0	-0.0730648	-0.156035	-0.0126043
C11orf95	0.0478131	TP_6	0	-0.0730648	-0.156035	-0.0126043
C12orf4	0.0140593	TP_3	0	-0.0979576	0.153888	-0.260593
C12orf4	0.00460272	TP_6	0	-0.0979576	0.153888	-0.260593
C12orf65	0.0199249	TP_3	0	0.178797	-0.030013	-0.0393034
C12orf66	0.034244	TP_3	0	0.251705	0.0884068	-0.156659
C14orf132	0.0307202	TP_6	0	0.103718	-0.116881	-0.0355141
C14orf142	0.0224283	TP_3	0	0.0341344	-0.118576	-0.180906
C14orf159	0.0339811	TP_3	0	-0.140672	-0.0740706	0.288273
C16orf72	0.0378295	TP_9	0	-0.0289495	-0.0423543	-0.0285606
C16orf74	0.0181479	TP_9	0	-0.284878	0.914444	0.454064
C16orf96	0.0423028	TP_6	0	0.14849	0.0232627	0.453535
C17orf104	0.00304402	TP_3	0	-0.199545	-0.013618	-0.118874
C17orf104	0.0130806	TP_9	0	-0.199545	-0.013618	-0.118874
C17orf53	0.00969603	TP_3	0	0.0104941	0.0637244	0.585149
C17orf62	0.0172423	TP_3	0	0.0513768	0.0383353	0.306933
C17orf62	0.0414005	TP_6	0	0.0513768	0.0383353	0.306933
C17orf75	0.0362449	TP_9	0	-0.20804	-0.0999719	-0.0414268
C17orf80	0.0154865	TP_3	0	-0.0635927	-0.0670316	-0.159973
C17orf80	0.00635536	TP_6	0	-0.0635927	-0.0670316	-0.159973
C18orf54	0.00598445	TP_3	0	-0.0604147	0.130312	-0.117185
C18orf54	0.0121906	TP_6	0	-0.0604147	0.130312	-0.117185
C19orf52	0.0227195	TP_3	0	0.0535458	-0.0170571	0.309602
C19orf54	0.0467477	TP_3	0	-0.0154514	-0.0374381	0.468178
C19orf66	0.0455178	TP_3	0	-0.0393852	-0.142725	0.318234
C19orf66	0.0239844	TP_6	0	-0.0393852	-0.142725	0.318234
C1QTNF2	0.0306329	TP_9	0	-0.147793	0.726145	0.768677
C1QTNF6	0.0170614	TP_6	0	0.130234	0.0766518	0.190449
C1R	0.0226486	TP_9	0	-0.067428	0.354047	0.288821
C1orf106	0.00925328	TP_3	0	0.0525387	-0.0513575	0.3443
C1orf112	0.0287183	TP_9	0	-0.120403	-0.0613567	-0.0133093
C1orf116	0.00352191	TP_3	0	0.375863	0.348361	0.285782
C1orf131	0.0286274	TP_6	0	-0.114949	0.0385117	-0.0838247
C1orf174	0.023718	TP_6	0	0.106789	-0.128753	0.0460905
C1orf210	0.0415067	TP_6	0	-0.030111	-0.00940206	0.193199
C1orf220	0.0291557	TP_6	0	-0.590881	-0.0223726	0.606258
C1orf226	0.0212097	TP_6	0	-0.11571	-0.138912	0.35227
C1orf226	0.004993	TP_9	0	-0.11571	-0.138912	0.35227
C1orf61	0.0229534	TP_9	0	-0.328714	-0.453019	0.468499
C1orf74	0.00234668	TP_3	0	0.0855949	-0.052072	-0.0019764
C1orf74	0.00364996	TP_6	0	0.0855949	-0.052072	-0.0019764
C1orf94	0.00365222	TP_3	0	0.142156	-0.0664544	-0.126036
C1orf94	0.00110342	TP_6	0	0.142156	-0.0664544	-0.126036
C20orf24	0.0338251	TP_9	0	0.346729	0.429435	0.403957
C20orf27	0.0430695	TP_3	0	0.0403555	0.00499746	0.462431
C21orf91	0.020766	TP_6	0	-0.0618941	0.0151818	-0.222813
C22orf39	0.0379875	TP_6	0	0.0758009	0.00626127	0.152182
C22orf46	0.0206925	TP_3	0	-0.00482932	0.178087	0.0603725
C22orf46	0.0211883	TP_6	0	-0.00482932	0.178087	0.0603725
C2CD2	0.0103956	TP_9	0	-0.210997	-0.238421	0.0517702
C2CD2L	0.0401242	TP_6	0	-0.380217	0.157734	0.235482
C2CD4C	0.0470863	TP_3	0	-0.544251	-0.475641	0.0471745
C2orf44	0.0129042	TP_3	0	-0.117218	-0.0447893	-0.114058
C2orf44	0.00547402	TP_6	0	-0.117218	-0.0447893	-0.114058
C2orf48	0.0217373	TP_3	0	0.370555	0.191706	0.705159
C2orf48	0.0151579	TP_6	0	0.370555	0.191706	0.705159
C2orf69	0.0147968	TP_6	0	0.0653879	-0.0301551	-0.194606
C3	0.031281	TP_3	0	-0.271084	0.0473567	0.494476
C3orf70	0.0109411	TP_3	0	0.0924527	-0.113247	0.150685
C4orf19	0.0417399	TP_6	0	0.155063	-0.299317	0.200318
C5	0.0219214	TP_3	0	0.0915247	0.200473	-0.297946
C5orf24	0.0126467	TP_6	0	0.165915	0.0224193	-0.194104
C5orf28	0.0438693	TP_3	0	-0.270149	-0.207313	0.0817534
C5orf28	0.00694972	TP_9	0	-0.270149	-0.207313	0.0817534
C5orf34	0.00125971	TP_3	0	-0.0692968	0.162298	-0.0912223
C5orf34	0.00103761	TP_6	0	-0.0692968	0.162298	-0.0912223
C5orf38	0.0022593	TP_3	0	0.121796	0.203266	0.66594
C5orf38	0.0351739	TP_6	0	0.121796	0.203266	0.66594
C5orf38	0.00918932	TP_9	0	0.121796	0.203266	0.66594
C5orf42	0.0491846	TP_3	0	-0.214193	0.0926894	-0.199842
C5orf42	0.0275104	TP_9	0	-0.214193	0.0926894	-0.199842
C5orf45	0.0249454	TP_9	0	-0.437924	-0.207133	0.30669
C5orf51	0.0136107	TP_6	0	0.0657038	0.0715053	-0.293838
C6orf106	0.00966577	TP_6	0	0.0724607	-0.0113771	0.0305821
C6orf132	0.0083559	TP_3	0	-0.0472094	-0.111082	0.283267
C6orf132	0.028922	TP_6	0	-0.0472094	-0.111082	0.283267
C6orf141	0.000555415	TP_3	0	-0.141568	-0.12485	0.0461611
C6orf141	0.00587975	TP_6	0	-0.141568	-0.12485	0.0461611
C6orf141	0.0141974	TP_9	0	-0.141568	-0.12485	0.0461611
C6orf223	0.0309169	TP_3	0	0.665547	0.487064	-0.0872026
C7orf49	0.0162776	TP_6	0	-0.106489	0.107877	-0.0281248
C8orf58	0.0261284	TP_6	0	-0.164463	0.0066193	-0.0123496
C8orf82	0.0458986	TP_3	0	-0.0491842	-0.20957	0.223282
C9orf129	0.0264817	TP_6	0	-0.278816	0.510607	0.00152236
C9orf129	0.0329686	TP_9	0	-0.278816	0.510607	0.00152236
C9orf135	0.0289526	TP_3	0	0.0508188	0.0487604	0.0478172
C9orf40	0.0223722	TP_3	0	-0.0642425	-0.14308	-0.134532
C9orf78	0.040322	TP_6	0	0.0493742	-0.0455898	-0.0943341
C9orf85	0.0284251	TP_6	0	-0.0334342	-0.108764	-0.0836054
C9orf91	0.0292283	TP_6	0	0.00407735	-0.18463	0.223951
CA12	0.031769	TP_6	0	0.0704978	-0.117161	0.229576
CA2	0.0403888	TP_3	0	0.0874757	0.0382231	-0.0301246
CA2	0.0384354	TP_6	0	0.0874757	0.0382231	-0.0301246
CA3	0.0253373	TP_6	0	-0.0869811	0.118902	0.19958
CA5B	0.0294036	TP_3	0	0.0831734	-0.110828	0.300886
CABIN1	0.010224	TP_3	0	-0.0841992	0.0262805	0.375303
CABIN1	0.0340018	TP_6	0	-0.0841992	0.0262805	0.375303
CABLES2	0.0469568	TP_3	0	0.183369	-0.123355	0.372835
CABLES2	0.0190243	TP_6	0	0.183369	-0.123355	0.372835
CABYR	0.0263226	TP_6	0	0.146158	0.213823	0.24545
CACNA1A	0.0419751	TP_3	0	-0.277017	0.0096935	0.508587
CACNA1E	0.0375814	TP_3	0	0.0333909	-0.344715	0.410632
CACNA1G	0.0382041	TP_3	0	-0.266165	-0.572273	0.397566
CACNA1H	0.0111222	TP_3	0	-0.279506	-0.0378966	0.438896
CACNA1H	0.0494955	TP_9	0	-0.279506	-0.0378966	0.438896
CACNA2D1	0.024696	TP_6	0	-0.0678707	0.0145411	-0.255214
CACNA2D1	0.0117478	TP_9	0	-0.0678707	0.0145411	-0.255214
CACNA2D2	0.013708	TP_3	0	-0.115972	-0.07975	0.398474
CACNB2	0.0404233	TP_6	0	0.0679035	0.154582	0.278289
CACNG7	0.0111807	TP_3	0	-0.082967	-0.0175708	0.541283
CAD	0.010704	TP_3	0	-0.0254591	-0.0360098	0.3848
CAD	0.0130805	TP_6	0	-0.0254591	-0.0360098	0.3848
CADM1	0.0437655	TP_3	0	0.0311356	0.104441	0.240287
CADM2	0.00121795	TP_3	0	-0.00603139	-0.168521	-0.0930705
CADM2	0.00217243	TP_6	0	-0.00603139	-0.168521	-0.0930705
CADM3	0.0246693	TP_6	0	0.113689	0.204044	0.234612
CADPS	0.0323592	TP_3	0	-0.115824	0.0984252	0.0783594
CADPS	0.034179	TP_6	0	-0.115824	0.0984252	0.0783594
CADPS2	0.0388986	TP_3	0	0.0422495	0.0209821	0.191205
CADPS2	0.0141934	TP_6	0	0.0422495	0.0209821	0.191205
CALCR	0.00472971	TP_6	0	-0.14578	0.362312	-0.533168
CALCRL	0.0339458	TP_6	0	0.10713	0.316925	0.0378666
CALN1	0.00612908	TP_6	0	0.201545	-0.237046	0.0229283
CALR	0.0298689	TP_3	0	0.0760348	0.00421682	0.0810677
CALR	0.00604916	TP_6	0	0.0760348	0.00421682	0.0810677
CAMK1D	0.030598	TP_3	0	0.172074	0.0498631	0.0991395
CAMK1D	0.0179565	TP_9	0	0.172074	0.0498631	0.0991395
CAMK1G	0.00759228	TP_6	0	0.301686	-0.194175	0.285201
CAMK2D	0.00670227	TP_6	0	-0.124514	0.12113	0.060862
CAMK4	0.0260097	TP_3	0	0.0101155	-0.0167653	-0.4985
CAMKK2	0.0389801	TP_3	0	0.0828147	0.0248231	0.120631
CAMSAP2	0.0378825	TP_3	0	-0.132243	0.0170944	-0.310663
CAMSAP2	0.00560502	TP_6	0	-0.132243	0.0170944	-0.310663
CAP2	0.0154285	TP_6	0	-0.0938641	-0.0680616	-0.0633269
CAPN13	0.0107849	TP_3	0	-0.0969722	0.0224692	0.0258548
CAPN13	0.00203677	TP_6	0	-0.0969722	0.0224692	0.0258548
CAPRIN2	0.0307963	TP_3	0	-0.244277	0.171009	0.0516518
CAPRIN2	0.000829215	TP_6	0	-0.244277	0.171009	0.0516518
CAPZA2	0.0480191	TP_3	0	-0.0437423	-0.0198287	-0.190407
CAPZB	0.0376544	TP_6	0	0.132086	-0.103761	0.0667823
CARD8	0.0358437	TP_9	0	-0.053891	-0.0739993	-0.0385241
CARF	0.00539946	TP_3	0	-0.0692796	-0.0240903	-0.261972
CARF	0.0156913	TP_6	0	-0.0692796	-0.0240903	-0.261972
CARHSP1	0.0362474	TP_3	0	0.0594448	0.00550442	0.168422
CARHSP1	0.0106295	TP_6	0	0.0594448	0.00550442	0.168422
CARNMT1	0.0142997	TP_3	0	-0.0584342	-0.0495331	-0.19752
CARNMT1	0.0146843	TP_9	0	-0.0584342	-0.0495331	-0.19752
CARS	0.00699855	TP_3	0	-0.0957961	-0.0714878	0.0119769
CARS	0.00283317	TP_6	0	-0.0957961	-0.0714878	0.0119769
CASC3	0.0250983	TP_3	0	0.0223106	-0.126874	0.237857
CASC9	0.0214421	TP_9	0	0.282006	0.38347	-0.125315
CASD1	0.0268941	TP_6	0	-0.0900228	-0.078789	-0.359916
CASKIN1	0.00408981	TP_3	0	-0.362339	-0.0259484	0.686874
CASKIN1	0.00307458	TP_6	0	-0.362339	-0.0259484	0.686874
CASP3	0.0283197	TP_6	0	-0.0809029	-0.0059635	-0.308315
CASP7	0.0218984	TP_3	0	0.0371878	-0.0161304	-0.190293
CASP8AP2	0.00633627	TP_6	0	-0.0396381	0.15763	-0.314076
CASP8AP2	0.00668945	TP_9	0	-0.0396381	0.15763	-0.314076
CASZ1	0.00775005	TP_3	0	-0.378447	-0.0555518	0.760655
CASZ1	0.00216168	TP_6	0	-0.378447	-0.0555518	0.760655
CBLN1	0.0018482	TP_3	0	-0.117828	-0.502983	-0.164382
CBLN1	0.00083773	TP_6	0	-0.117828	-0.502983	-0.164382
CBR4	0.0129383	TP_3	0	-0.0304112	-0.0354036	-0.164675
CBR4	0.00716945	TP_6	0	-0.0304112	-0.0354036	-0.164675
CBWD1	0.0288525	TP_3	0	-0.0339575	0.00809333	-0.23222
CBX2	0.0193308	TP_3	0	-0.071811	0.107922	0.269038
CBX4	0.00852727	TP_3	0	-0.176505	0.549041	0.802338
CBX5	0.0456483	TP_6	0	0.0881444	-0.0373826	-0.0338826
CCAR1	0.0489338	TP_9	0	-0.0757063	-0.00142616	-0.321758
CCBE1	0.0427356	TP_6	0	0.119536	0.301253	0.201141
CCDC109B	0.0188122	TP_3	0	0.0143968	-0.100631	0.00417042
CCDC110	0.012417	TP_3	0	-0.20205	0.0917998	-0.36027
CCDC112	0.0141264	TP_3	0	-0.0492828	0.201609	-0.288239
CCDC112	0.0259564	TP_6	0	-0.0492828	0.201609	-0.288239
CCDC113	0.0201226	TP_9	0	0.0245842	-0.117855	0.0737609
CCDC122	0.0441073	TP_3	0	0.155472	0.0312005	0.0721176
CCDC127	0.0213444	TP_6	0	-0.0266558	-0.0642709	-0.0313589
CCDC137	0.0490812	TP_9	0	-0.114842	0.099955	0.12489
CCDC138	0.0173781	TP_3	0	-0.00955941	-0.0215933	-0.339942
CCDC14	0.00516352	TP_3	0	-0.398829	-0.119498	-0.4043
CCDC14	0.00103477	TP_6	0	-0.398829	-0.119498	-0.4043
CCDC14	0.0030953	TP_9	0	-0.398829	-0.119498	-0.4043
CCDC141	0.00179452	TP_6	0	0.225175	0.250539	-0.282789
CCDC141	0.000647369	TP_9	0	0.225175	0.250539	-0.282789
CCDC144B	0.0454967	TP_6	0	-0.510298	0.349094	-0.538257
CCDC15	0.00485442	TP_3	0	-0.182404	0.0168831	-0.303421
CCDC15	0.019512	TP_6	0	-0.182404	0.0168831	-0.303421
CCDC15	0.0262531	TP_9	0	-0.182404	0.0168831	-0.303421
CCDC150P1	0.0348708	TP_3	0	-0.182826	0.173716	-0.195289
CCDC150P1	0.0446459	TP_9	0	-0.182826	0.173716	-0.195289
CCDC163P	0.0478249	TP_3	0	0.259028	-0.0166349	0.380715
CCDC169	0.0323402	TP_3	0	0.0239362	0.170634	-0.0801652
CCDC169	0.0265103	TP_6	0	0.0239362	0.170634	-0.0801652
CCDC17	0.0394453	TP_6	0	0.0872878	-0.0932943	0.323586
CCDC177	0.0104247	TP_6	0	0.0469877	-0.0724166	-0.0369526
CCDC18	0.00102332	TP_3	0	-0.239589	0.206397	-0.291688
CCDC18	0.00181432	TP_6	0	-0.239589	0.206397	-0.291688
CCDC180	0.00699255	TP_6	0	-0.594424	0.256804	0.41565
CCDC181	0.0131362	TP_3	0	-0.0329711	0.0601391	-0.514212
CCDC191	0.017604	TP_3	0	-0.102557	-0.0356672	-0.125342
CCDC25	0.0324177	TP_3	0	-0.0134887	0.0391996	-0.114551
CCDC25	0.016461	TP_6	0	-0.0134887	0.0391996	-0.114551
CCDC30	0.0477761	TP_3	0	-0.228653	-0.0951027	-0.138387
CCDC51	0.00693903	TP_3	0	-0.113031	-0.0170531	-0.045147
CCDC51	0.00422512	TP_6	0	-0.113031	-0.0170531	-0.045147
CCDC6	0.0272935	TP_3	0	-0.0196181	-0.0426559	-0.00230451
CCDC61	0.0185792	TP_3	0	-0.363608	0.216235	0.52257
CCDC74A	0.0255082	TP_3	0	-0.172276	-0.0299494	0.0376873
CCDC77	0.00914151	TP_3	0	-0.0819618	0.0363146	-0.0443538
CCDC77	0.0349917	TP_6	0	-0.0819618	0.0363146	-0.0443538
CCDC8	0.00724858	TP_6	0	-0.209765	-0.0234392	-0.122873
CCDC80	0.0258668	TP_6	0	-0.00831419	0.181661	-0.082293
CCDC82	0.0371733	TP_3	0	-0.181948	0.0649422	-0.305851
CCDC82	0.0412012	TP_6	0	-0.181948	0.0649422	-0.305851
CCDC85C	0.00856133	TP_3	0	-0.0192552	-0.13126	0.244775
CCDC85C	0.00704485	TP_6	0	-0.0192552	-0.13126	0.244775
CCDC88A	0.0155226	TP_3	0	-0.116156	0.164773	-0.268105
CCDC88A	0.0197607	TP_6	0	-0.116156	0.164773	-0.268105
CCDC88B	0.0342157	TP_3	0	-0.205976	0.181436	0.565621
CCDC90B	0.0173861	TP_3	0	-0.0233542	0.0620972	-0.121862
CCDC90B	0.0387408	TP_6	0	-0.0233542	0.0620972	-0.121862
CCDC91	0.026402	TP_3	0	-0.100197	-0.0185767	-0.337463
CCDC93	0.00976821	TP_3	0	-0.276506	-0.126093	-0.210224
CCDC93	0.00487108	TP_9	0	-0.276506	-0.126093	-0.210224
CCDC94	0.012197	TP_3	0	0.0369353	0.0475181	0.189968
CCDC97	0.0495523	TP_3	0	0.0925713	-0.044899	0.228661
CCL2	0.0163382	TP_3	0	-0.244451	-0.16171	-0.633332
CCL2	0.00874696	TP_9	0	-0.244451	-0.16171	-0.633332
CCL26	0.0201598	TP_9	0	0.363845	0.290641	-0.14248
CCND1	0.000340178	TP_3	0	-0.317351	-0.0810849	0.309866
CCND1	0.00114346	TP_6	0	-0.317351	-0.0810849	0.309866
CCND2	0.0330155	TP_3	0	-0.054192	-0.0275962	0.223426
CCND2	0.0367254	TP_9	0	-0.054192	-0.0275962	0.223426
CCND3	0.0282692	TP_6	0	0.0588994	-0.00108154	0.502253
CCNE2	0.0369479	TP_3	0	-0.00279026	0.0257667	-0.359668
CCNH	0.0467325	TP_3	0	-0.0192864	0.0692865	-0.165998
CCNH	0.0403454	TP_6	0	-0.0192864	0.0692865	-0.165998
CCNI	0.0112765	TP_3	0	0.124091	-0.228839	0.235662
CCNI	0.00318613	TP_6	0	0.124091	-0.228839	0.235662
CCNK	0.016866	TP_3	0	-0.0706836	-0.214861	0.261285
CCNK	0.0211816	TP_6	0	-0.0706836	-0.214861	0.261285
CCNT2-AS1	0.0130409	TP_9	0	0.0956825	0.225584	-0.358434
CCP110	0.0322356	TP_3	0	-0.0426324	0.0942581	-0.220549
CCP110	0.00735754	TP_6	0	-0.0426324	0.0942581	-0.220549
CCSER2	0.00696044	TP_3	0	0.0913341	0.0753492	-0.14106
CCSER2	0.0370708	TP_6	0	0.0913341	0.0753492	-0.14106
CCT4	0.0111746	TP_6	0	0.056583	-0.0957002	0.162957
CD200	0.00314747	TP_6	0	0.0315317	-0.00680365	-0.0837329
CD46	0.0240717	TP_6	0	-0.192092	-0.100709	-0.203494
CD74	0.00777738	TP_3	0	0.0331754	0.0873558	0.435922
CD74	0.0177745	TP_6	0	0.0331754	0.0873558	0.435922
CD81	0.042302	TP_3	0	-0.0533833	-0.0233548	0.322466
CD99	0.00535277	TP_3	0	0.0545258	-0.111829	0.291651
CD99	0.00771425	TP_6	0	0.0545258	-0.111829	0.291651
CDC16	0.0279462	TP_6	0	-0.0397538	-0.0580834	0.0272824
CDC20	0.00712484	TP_3	0	0.0954187	-0.0852902	0.19465
CDC20	0.000885554	TP_6	0	0.0954187	-0.0852902	0.19465
CDC25B	0.0352002	TP_3	0	-0.00525142	-0.273738	0.171541
CDC25B	0.00893987	TP_6	0	-0.00525142	-0.273738	0.171541
CDC42BPA	0.00896558	TP_3	0	-0.105738	0.072909	-0.118006
CDC42BPA	0.0217491	TP_6	0	-0.105738	0.072909	-0.118006
CDC42BPA	0.0110902	TP_9	0	-0.105738	0.072909	-0.118006
CDC42BPB	0.0475394	TP_3	0	-0.0200825	0.0651337	0.29296
CDC42BPG	0.0334882	TP_9	0	0.0736999	0.345741	0.290059
CDC42EP1	0.0258587	TP_6	0	-0.313988	0.0903125	0.721806
CDC6	0.042255	TP_9	0	0.0825778	-0.0491444	-0.0872823
CDCA4	0.0459052	TP_9	0	0.0737013	0.0204797	0.125048
CDCA8	0.0367773	TP_3	0	0.0305402	-0.0694212	0.238088
CDH1	0.0068175	TP_3	0	0.0945329	0.0113158	0.157287
CDH1	0.00722577	TP_6	0	0.0945329	0.0113158	0.157287
CDH10	0.0197776	TP_9	0	0.286249	0.596148	-0.751453
CDH2	0.0301861	TP_6	0	0.120005	-0.251503	-0.428254
CDH24	0.0412308	TP_3	0	-0.150255	-0.11264	0.186219
CDH3	0.0321875	TP_3	0	0.0266897	0.0399152	0.213277
CDH3	0.0158404	TP_6	0	0.0266897	0.0399152	0.213277
CDH4	0.0406641	TP_3	0	0.0212263	0.0517324	0.31564
CDH4	0.0107859	TP_9	0	0.0212263	0.0517324	0.31564
CDH6	0.011278	TP_3	0	0.0587571	-0.255828	-0.33299
CDH6	0.0112563	TP_6	0	0.0587571	-0.255828	-0.33299
CDH9	0.0310219	TP_6	0	0.293421	0.231591	-0.67911
CDH9	0.00241074	TP_9	0	0.293421	0.231591	-0.67911
CDK1	0.010598	TP_3	0	-0.197049	-0.140321	-0.333659
CDK1	0.0456187	TP_6	0	-0.197049	-0.140321	-0.333659
CDK1	0.0115556	TP_9	0	-0.197049	-0.140321	-0.333659
CDK12	0.0494325	TP_6	0	-0.110619	0.00540567	-0.0449912
CDK13	0.010714	TP_9	0	-0.17647	-0.165966	-0.0853443
CDK14	0.0346773	TP_3	0	0.169032	-0.13125	-0.282814
CDK16	0.0299826	TP_3	0	0.01542	-0.0208169	0.207214
CDK16	0.0269726	TP_6	0	0.01542	-0.0208169	0.207214
CDK18	0.0059245	TP_3	0	-0.0826728	-0.0496193	0.64714
CDK18	0.0102243	TP_6	0	-0.0826728	-0.0496193	0.64714
CDK2AP2	0.0119422	TP_3	0	0.0416292	0.0700948	0.621208
CDK2AP2	0.0491219	TP_6	0	0.0416292	0.0700948	0.621208
CDK6	0.0198182	TP_6	0	-0.172682	-0.156099	-0.410977
CDK9	0.0129589	TP_3	0	0.136599	-0.0876405	0.22477
CDK9	0.00811687	TP_6	0	0.136599	-0.0876405	0.22477
CDKL5	0.0264445	TP_6	0	-0.209476	0.0400903	-0.125048
CDKN1A	0.00214327	TP_3	0	0.662764	0.332994	0.483274
CDKN1A	0.000955909	TP_6	0	0.662764	0.332994	0.483274
CDKN1A	0.000867681	TP_9	0	0.662764	0.332994	0.483274
CDKN1C	0.0378878	TP_3	0	0.199933	0.353936	0.338827
CDKN1C	0.0227423	TP_9	0	0.199933	0.353936	0.338827
CDON	0.00851207	TP_6	0	0.0920677	-0.0779036	0.168657
CDR1-AS	0.00434717	TP_6	0	0.267139	0.467915	-0.066322
CDR2L	0.0302417	TP_6	0	-0.00126195	-0.0614623	0.323562
CDS1	0.0245297	TP_3	0	-0.0305136	-0.095564	-0.227834
CDS1	0.0224141	TP_6	0	-0.0305136	-0.095564	-0.227834
CDT1	0.00235689	TP_3	0	0.10399	0.145825	0.640383
CDT1	0.00805545	TP_6	0	0.10399	0.145825	0.640383
CDT1	0.0462943	TP_9	0	0.10399	0.145825	0.640383
CDX4	0.0247306	TP_9	0	-0.108395	0.190023	0.213061
CDYL2	0.0154224	TP_9	0	-0.216491	-0.416994	0.000595929
CEBPB	0.00366421	TP_3	0	-0.100185	-0.25702	0.353377
CEBPB	0.00177478	TP_6	0	-0.100185	-0.25702	0.353377
CEBPG	0.00641463	TP_3	0	-0.0573423	-0.041175	-0.0832193
CEBPG	0.00918304	TP_6	0	-0.0573423	-0.041175	-0.0832193
CEBPZ	0.0206081	TP_3	0	-0.0377068	0.0846854	-0.341626
CEBPZ	0.0120945	TP_6	0	-0.0377068	0.0846854	-0.341626
CECR2	0.0130481	TP_3	0	-0.137197	-0.14197	0.174413
CELF5	0.0219408	TP_6	0	0.0951516	-0.414619	0.319819
CELSR1	0.0437971	TP_3	0	-0.0769612	0.128627	0.381895
CELSR1	0.0184417	TP_9	0	-0.0769612	0.128627	0.381895
CELSR2	0.0114072	TP_3	0	-0.148224	-0.0663922	0.180964
CELSR2	0.0394473	TP_9	0	-0.148224	-0.0663922	0.180964
CENPE	0.000475524	TP_3	0	-0.1775	0.609457	-0.445862
CENPE	0.00199578	TP_6	0	-0.1775	0.609457	-0.445862
CENPE	0.0123768	TP_9	0	-0.1775	0.609457	-0.445862
CENPF	0.00710953	TP_3	0	-0.17728	0.183228	-0.406987
CENPF	0.0107938	TP_6	0	-0.17728	0.183228	-0.406987
CENPI	0.0116921	TP_3	0	0.0287141	0.302431	-0.0105729
CENPJ	0.0329475	TP_3	0	-0.235068	-0.0591731	-0.298066
CENPJ	0.0140347	TP_6	0	-0.235068	-0.0591731	-0.298066
CENPK	0.0404905	TP_3	0	-0.0865505	0.0447764	-0.206224
CEP120	0.00739498	TP_3	0	-0.00767261	0.0524742	-0.185358
CEP120	0.00395562	TP_6	0	-0.00767261	0.0524742	-0.185358
CEP126	0.0160828	TP_3	0	-0.0933134	0.453009	-0.284509
CEP162	0.00255555	TP_3	0	-0.0347538	0.285555	-0.397003
CEP162	0.0120296	TP_6	0	-0.0347538	0.285555	-0.397003
CEP164	0.0461689	TP_9	0	-0.360428	-0.0188829	0.00922657
CEP170	0.0101076	TP_3	0	-0.176324	0.0715422	-0.321722
CEP170	0.00199446	TP_6	0	-0.176324	0.0715422	-0.321722
CEP192	0.0320856	TP_3	0	-0.0959157	0.0682141	-0.23378
CEP192	0.016507	TP_6	0	-0.0959157	0.0682141	-0.23378
CEP290	0.000713908	TP_3	0	-0.257073	0.298746	-0.584925
CEP290	0.00136535	TP_6	0	-0.257073	0.298746	-0.584925
CEP295	0.0300216	TP_3	0	-0.152576	0.0738603	-0.40752
CEP295	0.00343636	TP_6	0	-0.152576	0.0738603	-0.40752
CEP350	0.0420789	TP_3	0	-0.154106	0.0783368	-0.32417
CEP350	0.00227726	TP_6	0	-0.154106	0.0783368	-0.32417
CEP44	0.0267642	TP_6	0	-0.133288	-0.0618485	-0.0722089
CEP55	0.00227237	TP_3	0	0.0688242	0.127286	-0.211623
CEP55	0.00945147	TP_6	0	0.0688242	0.127286	-0.211623
CEP57	0.0184614	TP_3	0	-0.055925	0.0771474	-0.231588
CEP57L1	0.0317012	TP_3	0	-0.131599	0.126166	-0.171219
CEP83	0.0116317	TP_3	0	-0.264915	0.000777762	-0.31315
CEP85	0.039353	TP_6	0	-0.0395605	-0.0579161	0.0902961
CEP85L	0.0408995	TP_3	0	-0.170442	0.332646	-0.168668
CEP97	0.0175934	TP_6	0	-0.0936418	0.0823011	-0.289169
CERS6	0.0343473	TP_9	0	-0.0180356	-0.00581122	0.0315117
CETN3	0.0113533	TP_3	0	0.00326491	0.0325179	-0.21826
CETN3	0.0473831	TP_6	0	0.00326491	0.0325179	-0.21826
CFAP44	0.0425267	TP_3	0	-0.302831	-0.386786	-0.473362
CFAP44	0.00541026	TP_9	0	-0.302831	-0.386786	-0.473362
CFAP58	0.0309308	TP_9	0	-0.427943	-0.181802	0.117078
CFAP97	0.0116729	TP_3	0	-0.145372	-0.0160565	-0.31585
CFAP97	0.0426593	TP_6	0	-0.145372	-0.0160565	-0.31585
CFAP97	0.0483743	TP_9	0	-0.145372	-0.0160565	-0.31585
CFL1	0.0237195	TP_6	0	0.0932741	-0.111927	0.167509
CFTR	0.0236053	TP_3	0	-0.225974	0.492836	0.260683
CFTR	0.00149094	TP_6	0	-0.225974	0.492836	0.260683
CFTR	0.0272267	TP_9	0	-0.225974	0.492836	0.260683
CGN	0.0325063	TP_3	0	-0.0219214	0.0131883	0.186864
CGNL1	0.0225256	TP_9	0	-0.0166322	0.0605021	-0.0323674
CHAC1	0.00064396	TP_3	0	-0.00600953	0.101735	0.357709
CHAC1	0.00024615	TP_6	0	-0.00600953	0.101735	0.357709
CHAC1	0.0356885	TP_9	0	-0.00600953	0.101735	0.357709
CHAF1A	0.0202886	TP_3	0	-0.000692838	-0.12427	0.0225299
CHAMP1	0.0119671	TP_3	0	0.131819	-0.09947	0.0949691
CHAMP1	0.0382437	TP_6	0	0.131819	-0.09947	0.0949691
CHCHD3	0.0347378	TP_6	0	0.120748	-0.0759256	0.00837011
CHCHD4	0.026674	TP_3	0	-0.0091281	-0.0691085	-0.187982
CHD1	0.0117899	TP_3	0	-0.132935	0.0833477	-0.37233
CHD1	0.000748027	TP_6	0	-0.132935	0.0833477	-0.37233
CHD3	0.041834	TP_6	0	0.0943048	-0.0389894	-0.0596043
CHD7	0.0405095	TP_9	0	-0.0698766	-0.223573	-0.1357
CHD9	0.00301041	TP_6	0	-0.13728	0.139072	-0.301245
CHDH	0.0403606	TP_3	0	-0.0381611	0.197124	0.0615024
CHERP	0.0105986	TP_3	0	-0.0355321	0.0268445	0.595905
CHERP	0.0368219	TP_9	0	-0.0355321	0.0268445	0.595905
CHFR	0.043243	TP_9	0	-0.00254011	0.199815	0.1955
CHIC1	0.0375259	TP_6	0	-0.0418691	0.0854506	-0.400272
CHKA	0.00594624	TP_3	0	0.0217404	-0.0934148	0.0817132
CHKA	0.00173157	TP_6	0	0.0217404	-0.0934148	0.0817132
CHML	0.0259703	TP_3	0	-0.145104	0.0598572	-0.344203
CHML	0.0113445	TP_6	0	-0.145104	0.0598572	-0.344203
CHMP1B	0.0289269	TP_9	0	0.0721773	0.0794272	0.0030799
CHMP4A	0.026647	TP_3	0	-0.23882	0.329869	0.322993
CHN2	0.0495693	TP_3	0	-0.00139553	-0.0238191	-0.00116638
CHODL	0.0232374	TP_3	0	0.187473	-0.344213	-0.126716
CHORDC1	0.00108071	TP_3	0	-0.231356	-0.132282	-0.374481
CHORDC1	0.0160934	TP_6	0	-0.231356	-0.132282	-0.374481
CHORDC1	0.00177013	TP_9	0	-0.231356	-0.132282	-0.374481
CHP1	0.0378473	TP_3	0	0.077764	-0.0241536	0.177852
CHP1	0.00810339	TP_6	0	0.077764	-0.0241536	0.177852
CHPF2	0.041988	TP_3	0	-0.205242	0.1066	0.294609
CHPF2	0.0382734	TP_9	0	-0.205242	0.1066	0.294609
CHRNA9	0.0074753	TP_3	0	0.0172257	0.136211	-0.000643372
CHRNA9	0.00366015	TP_6	0	0.0172257	0.136211	-0.000643372
CHRNB1	0.014168	TP_6	0	0.0704725	0.0396398	0.232442
CHST11	0.007231	TP_6	0	0.148038	0.0623494	0.214513
CHST14	0.0475306	TP_6	0	0.00107234	-0.0449671	0.105813
CHST15	0.00953252	TP_9	0	-0.389805	-0.260074	-0.0702012
CHST3	0.0284193	TP_3	0	0.0271725	0.11467	0.260505
CHST3	0.0211259	TP_9	0	0.0271725	0.11467	0.260505
CHST6	0.00299133	TP_3	0	0.00530796	-0.131227	0.583594
CHST6	0.00728017	TP_6	0	0.00530796	-0.131227	0.583594
CHST8	0.0176543	TP_3	0	0.184678	0.196619	0.782927
CHSY3	0.00224272	TP_6	0	0.0156141	-0.216707	0.0539599
CHSY3	0.0142066	TP_9	0	0.0156141	-0.216707	0.0539599
CIART	0.0147807	TP_3	0	0.0188731	0.169561	0.0557025
CIC	0.0119856	TP_9	0	-0.0706968	0.286859	0.768346
CINP	0.0209332	TP_6	0	0.0320537	0.0933475	0.00813076
CIPC	0.0248962	TP_9	0	-0.0658584	-0.135147	0.0276442
CIRBP	0.0271976	TP_9	0	0.0727986	0.00396758	-0.0283703
CITED2	0.0004476	TP_3	0	0.011361	0.106793	0.293348
CITED2	0.000266731	TP_6	0	0.011361	0.106793	0.293348
CITED4	0.0496155	TP_3	0	-0.0622238	0.234713	0.440017
CIZ1	0.0237908	TP_3	0	-0.115474	-0.167748	0.385618
CKAP2	0.0205153	TP_3	0	-0.114572	0.00878512	-0.386359
CKAP2	0.0389786	TP_6	0	-0.114572	0.00878512	-0.386359
CKB	0.0217799	TP_3	0	-0.030369	0.188305	0.296071
CKB	0.0385894	TP_9	0	-0.030369	0.188305	0.296071
CLASRP	0.03228	TP_3	0	-0.205805	0.0596083	0.211394
CLCN3	0.0370706	TP_3	0	0.020827	0.100196	-0.148648
CLCN7	0.024145	TP_3	0	-0.19931	0.0397756	0.445776
CLDN1	0.0211547	TP_3	0	0.28016	-0.151198	0.14467
CLDN1	0.0431784	TP_6	0	0.28016	-0.151198	0.14467
CLDN12	0.0133747	TP_3	0	-0.108115	0.058632	-0.105984
CLDN19	0.0319927	TP_3	0	0.00271245	0.171423	0.423306
CLDN19	0.0251004	TP_9	0	0.00271245	0.171423	0.423306
CLDN3	0.011418	TP_9	0	-0.0505588	0.56871	0.581499
CLDN4	0.0155024	TP_3	0	0.18348	0.400531	0.600003
CLDN4	0.0168099	TP_9	0	0.18348	0.400531	0.600003
CLDN6	0.0148405	TP_3	0	0.0156719	-0.0737794	0.149014
CLDN6	0.017803	TP_6	0	0.0156719	-0.0737794	0.149014
CLDND1	0.0233749	TP_3	0	-0.0292786	-0.036176	-0.165263
CLDND1	0.0136883	TP_6	0	-0.0292786	-0.036176	-0.165263
CLGN	0.0206377	TP_3	0	0.208983	0.181632	-0.302904
CLHC1	0.0101116	TP_9	0	-0.224108	-0.0979964	0.115813
CLIC4	0.0223383	TP_3	0	-0.0684429	0.00569544	-0.224928
CLIC4	0.0310413	TP_6	0	-0.0684429	0.00569544	-0.224928
CLINT1	0.0468763	TP_9	0	-0.122847	-0.0570979	-0.090657
CLIP1	0.0188936	TP_3	0	-0.143598	0.163643	-0.175671
CLIP1	0.044086	TP_6	0	-0.143598	0.163643	-0.175671
CLIP3	0.0179222	TP_3	0	-0.0538373	-0.213291	0.524285
CLIP3	0.0174771	TP_6	0	-0.0538373	-0.213291	0.524285
CLK1	0.00262501	TP_6	0	-0.0707785	0.0834824	-0.089499
CLK4	0.0166435	TP_3	0	-0.16638	0.0757841	-0.11954
CLK4	0.00360627	TP_6	0	-0.16638	0.0757841	-0.11954
CLMN	0.0187465	TP_3	0	0.121466	-0.0105335	0.335799
CLMN	0.00430522	TP_6	0	0.121466	-0.0105335	0.335799
CLMP	0.00574824	TP_3	0	-0.12823	-0.0857385	-0.0274767
CLMP	0.0293134	TP_6	0	-0.12823	-0.0857385	-0.0274767
CLMP	0.00418558	TP_9	0	-0.12823	-0.0857385	-0.0274767
CLN3	0.0221326	TP_6	0	0.0308585	0.153829	-0.0312759
CLOCK	0.024833	TP_3	0	-0.0915535	0.04412	-0.258709
CLOCK	0.00939151	TP_6	0	-0.0915535	0.04412	-0.258709
CLPB	0.0143041	TP_3	0	-0.041741	-0.0970085	0.378323
CLPTM1	0.0300336	TP_3	0	0.0205711	-0.0394369	0.196647
CLSTN1	0.00394055	TP_3	0	0.0425	-0.00969568	0.319085
CLSTN1	0.00850799	TP_6	0	0.0425	-0.00969568	0.319085
CLSTN1	0.0353665	TP_9	0	0.0425	-0.00969568	0.319085
CLTA	0.0137399	TP_6	0	0.128368	-0.0573896	0.0562558
CLU	0.00738097	TP_3	0	0.0700452	0.146278	0.244452
CLU	0.0145265	TP_6	0	0.0700452	0.146278	0.244452
CLU	0.0147883	TP_9	0	0.0700452	0.146278	0.244452
CLUAP1	0.0148804	TP_3	0	0.016693	-0.101297	-0.100647
CLUHP3	0.0317899	TP_6	0	-0.158939	0.0118121	0.152137
CLVS2	0.00994067	TP_3	0	0.502978	0.244229	0.247813
CLVS2	0.00187992	TP_6	0	0.502978	0.244229	0.247813
CMAS	0.032945	TP_3	0	0.0203312	0.000646225	-0.116316
CMBL	0.0389179	TP_6	0	0.143512	-0.0709168	0.148621
CMIP	0.00805244	TP_3	0	0.0810219	-0.184864	0.509035
CMIP	0.00259916	TP_6	0	0.0810219	-0.184864	0.509035
CMKLR1	0.00436624	TP_3	0	0.12902	0.704197	-0.126475
CMKLR1	0.0243005	TP_6	0	0.12902	0.704197	-0.126475
CMTM8	0.032647	TP_6	0	-0.164573	-0.0342814	0.252998
CMTR2	0.0296982	TP_3	0	-0.108337	0.0417709	-0.117894
CMTR2	0.0117732	TP_6	0	-0.108337	0.0417709	-0.117894
CNDP2	0.0186187	TP_6	0	0.107776	0.00757132	-0.0424644
CNFN	0.0392625	TP_9	0	-0.0245277	0.461548	0.174768
CNKSR3	0.00578326	TP_3	0	0.145197	0.141557	0.266177
CNKSR3	0.010833	TP_9	0	0.145197	0.141557	0.266177
CNN1	0.0400701	TP_6	0	-0.0502145	0.159525	0.258439
CNN2	0.0381258	TP_3	0	0.0141602	-0.0747278	0.42517
CNNM1	0.0325086	TP_3	0	0.0633034	-0.068479	0.288836
CNNM2	0.00637486	TP_3	0	0.0543482	-0.00180961	0.279607
CNNM2	0.00262363	TP_6	0	0.0543482	-0.00180961	0.279607
CNNM4	0.0153649	TP_6	0	0.0347307	0.0309669	0.269456
CNOT3	0.00364975	TP_3	0	0.0394052	-0.113186	0.375496
CNOT3	0.00529144	TP_6	0	0.0394052	-0.113186	0.375496
CNOT6L	0.0192934	TP_9	0	-0.256224	0.0351511	0.0439013
CNP	0.0457866	TP_9	0	0.013306	0.199928	0.224348
CNPY3	0.0297936	TP_6	0	0.0594503	-0.0126839	0.300193
CNR1	0.0162933	TP_9	0	-0.442765	-0.0996963	-0.0462399
CNST	0.00901519	TP_6	0	-0.0944678	-0.0161715	-0.133515
CNTN2	0.0146804	TP_3	0	0.0223206	-0.343221	0.0302759
CNTN2	0.0470891	TP_6	0	0.0223206	-0.343221	0.0302759
CNTN4	0.0208249	TP_6	0	-0.081177	-0.641664	-0.124259
CNTNAP1	0.0105781	TP_3	0	-0.351793	0.06323	0.568172
CNTNAP1	0.00721665	TP_6	0	-0.351793	0.06323	0.568172
CNTNAP2	0.0108755	TP_9	0	0.182778	0.0796786	-0.241369
CNTNAP3	0.0467431	TP_6	0	-0.249093	0.0323964	0.0192856
CNTNAP3B	0.0178843	TP_9	0	-0.330125	-0.0479645	-0.0666807
CNTRL	0.00857133	TP_3	0	-0.120335	0.0955182	-0.173803
CNTRL	0.00174822	TP_6	0	-0.120335	0.0955182	-0.173803
CNTROB	0.0488762	TP_6	0	-0.0449946	-0.0869434	0.164474
COASY	0.0167823	TP_3	0	-0.0416525	-0.0566242	0.324909
COASY	0.0255804	TP_6	0	-0.0416525	-0.0566242	0.324909
COBL	0.00377551	TP_3	0	-0.065571	0.0622723	0.285972
COBL	0.00943564	TP_6	0	-0.065571	0.0622723	0.285972
COBL	0.0487597	TP_9	0	-0.065571	0.0622723	0.285972
COCH	0.0379186	TP_9	0	-0.0198467	0.183232	-0.0791242
COG5	0.0211336	TP_9	0	-0.137303	0.0120477	-0.191011
COG6	0.0356824	TP_3	0	-0.0883286	-0.00412987	-0.19763
COG7	0.044822	TP_6	0	0.0965162	0.0984652	-0.00390048
COL13A1	0.0229229	TP_6	0	-0.272301	0.0640017	0.14746
COL13A1	0.0242862	TP_9	0	-0.272301	0.0640017	0.14746
COL14A1	0.00861458	TP_9	0	0.0308231	0.312483	0.247253
COL18A1	0.0481655	TP_3	0	-0.0639363	0.142346	0.371615
COL18A1	0.0380947	TP_9	0	-0.0639363	0.142346	0.371615
COL1A1	0.00486861	TP_3	0	-0.117084	0.288303	0.809297
COL1A1	0.00566715	TP_9	0	-0.117084	0.288303	0.809297
COL23A1	0.0353971	TP_3	0	-0.140876	-0.0874056	0.206044
COL23A1	0.00383948	TP_6	0	-0.140876	-0.0874056	0.206044
COL27A1	0.0418734	TP_9	0	-0.174117	-0.0144196	0.206357
COL4A2	0.0451968	TP_9	0	-0.0608304	0.186637	0.278303
COL5A1	0.00826569	TP_3	0	-0.0453896	0.073002	0.573013
COL5A1	0.0177853	TP_9	0	-0.0453896	0.073002	0.573013
COL6A1	0.046599	TP_3	0	-0.102406	0.210316	0.458374
COL6A1	0.0172678	TP_9	0	-0.102406	0.210316	0.458374
COL6A3	0.0271392	TP_3	0	0.105775	0.342067	0.298002
COL6A3	0.0155326	TP_6	0	0.105775	0.342067	0.298002
COL7A1	0.0178767	TP_3	0	-0.362332	0.132037	0.198004
COLEC12	0.048033	TP_3	0	0.216244	-0.0319248	0.101234
COLEC12	0.0157338	TP_6	0	0.216244	-0.0319248	0.101234
COMMD8	0.0273443	TP_3	0	0.076318	0.024377	-0.256896
COMMD8	0.0492445	TP_6	0	0.076318	0.024377	-0.256896
COMTD1	0.017234	TP_9	0	0.0910954	0.554539	0.275277
COPS2	0.030158	TP_3	0	-0.0592997	0.0865739	-0.329786
COPS2	0.0200131	TP_6	0	-0.0592997	0.0865739	-0.329786
COQ10B	0.043814	TP_3	0	0.158581	-0.0720269	-0.0685452
COQ3	0.0214112	TP_9	0	-0.231887	-0.181188	-0.1545
COQ5	0.0446932	TP_9	0	-0.0631662	-0.0876845	0.0110165
CORO2A	0.00907958	TP_6	0	0.223693	-0.178941	0.00479687
COX10	0.0478613	TP_6	0	0.10237	-0.239019	-0.113837
COX10-AS1	0.0469024	TP_3	0	-0.143452	0.115021	-0.205028
CPEB1	0.00600623	TP_3	0	-0.155122	0.000702584	-0.033818
CPEB1	0.00666223	TP_9	0	-0.155122	0.000702584	-0.033818
CPEB3	0.0361107	TP_6	0	-0.442329	0.218875	0.091001
CPEB4	0.030341	TP_3	0	0.161192	0.0941658	-0.401137
CPEB4	0.0424243	TP_6	0	0.161192	0.0941658	-0.401137
CPLX2	0.0117945	TP_6	0	-0.0221877	0.725357	0.323425
CPLX2	0.0231416	TP_9	0	-0.0221877	0.725357	0.323425
CPNE1	0.0190673	TP_3	0	0.0255834	-0.150523	0.348408
CPNE1	0.0193796	TP_6	0	0.0255834	-0.150523	0.348408
CPNE2	0.0332705	TP_6	0	-0.0346257	-0.168145	0.568698
CPNE7	0.00296098	TP_3	0	-0.472164	0.215656	0.555099
CPNE8	0.00980932	TP_3	0	-0.269538	0.0378299	-0.0453977
CPNE8	0.00495005	TP_9	0	-0.269538	0.0378299	-0.0453977
CPSF1P1	0.0250703	TP_9	0	0.279445	0.399957	0.229914
CPSF7	0.0192481	TP_3	0	-0.011739	-0.10269	0.170895
CPZ	0.0260133	TP_3	0	-0.302963	0.149169	0.0693077
CPZ	0.0212564	TP_6	0	-0.302963	0.149169	0.0693077
CRABP1	0.0100194	TP_3	0	0.0932701	-0.130919	0.292773
CRABP1	0.00734452	TP_6	0	0.0932701	-0.130919	0.292773
CRABP2	0.000667568	TP_3	0	-0.032087	-0.141133	0.280217
CRABP2	0.00085337	TP_6	0	-0.032087	-0.141133	0.280217
CREB3L2	0.00638662	TP_3	0	0.00311257	-0.0538477	-0.00762815
CREB3L2	0.00816901	TP_6	0	0.00311257	-0.0538477	-0.00762815
CREB5	0.00626337	TP_3	0	0.298933	0.275212	-0.0997119
CREB5	0.0180991	TP_6	0	0.298933	0.275212	-0.0997119
CREBBP	0.0327762	TP_3	0	-0.124149	-0.0726358	0.351428
CREBZF	0.0162736	TP_6	0	-0.12424	-0.125654	-0.183871
CREM	0.0175298	TP_3	0	0.0635174	-0.00410995	-0.0555733
CRKL	0.0303092	TP_6	0	0.0761608	-0.0888824	0.0500014
CRLF1	0.00900837	TP_3	0	0.262548	0.524239	0.908342
CRLF1	0.0132273	TP_9	0	0.262548	0.524239	0.908342
CRNDE	0.0133257	TP_9	0	-0.323677	-0.356267	-0.0252588
CROCC	0.0216095	TP_3	0	-0.110523	0.0464848	0.610529
CROT	0.0248164	TP_3	0	-0.200714	0.022202	-0.045388
CRTAP	0.0219233	TP_6	0	0.091077	0.0260561	0.0781918
CRTC3	0.0298196	TP_6	0	-0.254237	-0.287947	0.0585971
CRTC3	0.0270125	TP_9	0	-0.254237	-0.287947	0.0585971
CRYBG3	0.0105772	TP_3	0	-0.232571	0.127343	-0.311144
CRYBG3	0.00388756	TP_6	0	-0.232571	0.127343	-0.311144
CRYL1	0.0147343	TP_3	0	0.382852	0.259271	-0.219751
CSGALNACT2	0.0315215	TP_3	0	-0.18272	-0.0766003	-0.266173
CSGALNACT2	0.0208121	TP_6	0	-0.18272	-0.0766003	-0.266173
CSNK1A1	0.0261116	TP_6	0	-0.0852076	0.0381358	-0.00247699
CSNK1D	0.0145385	TP_9	0	0.0382662	0.0749148	0.328423
CSNK1E	0.0181433	TP_3	0	-0.109009	0.0262426	0.224931
CSNK1E	0.0456918	TP_6	0	-0.109009	0.0262426	0.224931
CSRNP1	0.00067779	TP_3	0	0.100854	0.380114	0.302715
CSRNP1	0.00241403	TP_6	0	0.100854	0.380114	0.302715
CSRNP1	0.00781831	TP_9	0	0.100854	0.380114	0.302715
CSRNP3	0.00086117	TP_3	0	-0.0607327	0.045699	-0.359884
CSRNP3	0.0067534	TP_6	0	-0.0607327	0.045699	-0.359884
CSRNP3	0.0202761	TP_9	0	-0.0607327	0.045699	-0.359884
CSRP2BP	0.0386182	TP_9	0	0.0979156	-0.124794	0.00336133
CSTF3	0.0459051	TP_3	0	0.0200682	-0.00492592	-0.124659
CSTF3	0.0163795	TP_6	0	0.0200682	-0.00492592	-0.124659
CSTF3	0.00197029	TP_9	0	0.0200682	-0.00492592	-0.124659
CTC1	0.0244967	TP_3	0	-0.218124	-0.103503	0.336381
CTDNEP1	0.0248373	TP_3	0	0.0561169	-0.16669	0.290388
CTDP1	0.0435913	TP_9	0	0.0890786	0.131635	0.113951
CTDSP1	0.0146866	TP_3	0	0.0154407	0.217234	0.373123
CTDSP2	0.00945184	TP_6	0	-0.0173582	-0.140965	0.0667753
CTDSPL	0.0149862	TP_6	0	0.0856285	-0.165118	0.109299
CTDSPL2	0.0324282	TP_9	0	0.0173201	0.0214953	-0.29803
CTGF	0.000408048	TP_3	0	-0.293141	-0.346818	-0.119779
CTGF	0.000173522	TP_6	0	-0.293141	-0.346818	-0.119779
CTGF	0.00149694	TP_9	0	-0.293141	-0.346818	-0.119779
CTH	0.0083469	TP_3	0	-0.0152461	0.00739872	0.112982
CTH	0.0048348	TP_6	0	-0.0152461	0.00739872	0.112982
CTNND2	0.022948	TP_3	0	0.0632053	-0.0974996	0.0945718
CTNND2	0.00534884	TP_6	0	0.0632053	-0.0974996	0.0945718
CTTNBP2	0.0121327	TP_6	0	-0.0709763	0.136164	0.0117737
CTXN1	0.0346901	TP_3	0	-0.00496148	0.0650541	0.673966
CUEDC2	0.00930454	TP_6	0	0.0758576	-0.0911972	0.0809245
CUL1	0.0266727	TP_9	0	-0.134032	-0.0504739	-0.138567
CUL4A	0.0447458	TP_3	0	-0.0747144	-0.0723209	-0.124142
CUL5	0.0425984	TP_3	0	-0.121596	0.0363554	-0.334259
CUL5	0.00613108	TP_6	0	-0.121596	0.0363554	-0.334259
CUX1	0.0265067	TP_3	0	-0.165419	-0.0418258	0.247989
CUX1	0.0455123	TP_6	0	-0.165419	-0.0418258	0.247989
CUX2	0.0446896	TP_6	0	0.05746	-0.0942393	0.429815
CUZD1	0.00166733	TP_3	0	0.149333	0.197376	0.0680981
CUZD1	0.00060507	TP_6	0	0.149333	0.197376	0.0680981
CUZD1	0.00739411	TP_9	0	0.149333	0.197376	0.0680981
CWF19L2	0.0328416	TP_3	0	-0.0596104	0.0912334	-0.406922
CX3CL1	0.0351168	TP_9	0	0.111997	0.473832	0.613478
CXCL3	0.0066907	TP_3	0	-0.055326	-0.282	0.365929
CXCL3	0.0329013	TP_6	0	-0.055326	-0.282	0.365929
CXCL5	0.0149866	TP_6	0	-0.0246351	0.351678	0.000478636
CXCL5	0.0139213	TP_9	0	-0.0246351	0.351678	0.000478636
CXCR2	0.000854315	TP_3	0	0.0605535	-0.202721	-0.00148306
CXCR2	0.00450136	TP_6	0	0.0605535	-0.202721	-0.00148306
CXCR2	0.0314985	TP_9	0	0.0605535	-0.202721	-0.00148306
CXorf40B	0.0390297	TP_9	0	-0.0229068	0.168502	0.163693
CXorf57	0.0168859	TP_3	0	0.12111	0.171721	0.102607
CYB5B	0.0090766	TP_3	0	0.175373	0.194614	0.0572145
CYB5B	0.0386279	TP_6	0	0.175373	0.194614	0.0572145
CYBRD1	0.0220804	TP_6	0	-0.176907	0.0594816	0.103714
CYFIP2	0.0413656	TP_6	0	0.139241	0.0147288	0.107158
CYHR1	0.0291587	TP_3	0	-0.246418	0.0303534	0.36475
CYP1B1	0.0219103	TP_6	0	0.0092935	0.730021	0.445291
CYP1B1	0.00401139	TP_9	0	0.0092935	0.730021	0.445291
CYP26A1	0.00141728	TP_3	0	0.0399876	0.248691	-0.2753
CYP26A1	0.00131761	TP_9	0	0.0399876	0.248691	-0.2753
CYP27A1	0.0486897	TP_6	0	0.0203478	0.00493097	0.491439
CYP2R1	0.00267157	TP_3	0	-0.124938	-0.137324	-0.165769
CYP2R1	0.0159069	TP_6	0	-0.124938	-0.137324	-0.165769
CYP2R1	0.0140114	TP_9	0	-0.124938	-0.137324	-0.165769
CYP2S1	0.0122151	TP_3	0	-0.0804456	0.0130258	0.274461
CYP2S1	0.0134318	TP_6	0	-0.0804456	0.0130258	0.274461
CYP2U1	0.00340558	TP_3	0	-0.0886314	0.0376646	-0.0840552
CYP2U1	0.00725123	TP_6	0	-0.0886314	0.0376646	-0.0840552
CYP4V2	0.00430257	TP_3	0	-0.227157	0.13801	0.401164
CYP4V2	0.00845126	TP_6	0	-0.227157	0.13801	0.401164
CYR61	0.000895598	TP_3	0	-0.189176	-0.285331	-0.0989569
CYR61	0.000251618	TP_6	0	-0.189176	-0.285331	-0.0989569
CYR61	0.00232775	TP_9	0	-0.189176	-0.285331	-0.0989569
CYTH1	0.0338907	TP_6	0	-0.0125552	0.174193	0.161392
CYTH2	0.0154337	TP_3	0	-0.0234063	-0.0809112	0.164949
CYYR1	0.0388158	TP_6	0	0.0689781	-0.176483	-0.0628002
D2HGDH	0.0353228	TP_3	0	-0.317114	0.0654342	0.746967
DAB1	0.0209729	TP_3	0	0.126637	-0.418455	0.0131904
DAB1	0.00427663	TP_6	0	0.126637	-0.418455	0.0131904
DAB2	0.0297792	TP_6	0	0.0638511	-0.146729	-0.166364
DACH2	0.0113589	TP_6	0	0.103813	-0.0407258	-0.202388
DACT1	0.0263619	TP_6	0	0.222574	-1.15162	-1.45301
DACT2	0.0374924	TP_6	0	-0.238647	-0.280994	0.349333
DAG1	0.0259596	TP_3	0	0.017875	0.0455173	0.182726
DAGLB	0.00724587	TP_3	0	-0.0250309	-0.0845898	0.0798766
DAGLB	0.0209271	TP_6	0	-0.0250309	-0.0845898	0.0798766
DAP	0.018216	TP_3	0	0.120384	-0.116703	0.491528
DAPK1	0.0310353	TP_9	0	-0.13487	-0.0353394	-0.0271674
DAXX	0.0418296	TP_6	0	0.0927154	-0.0637985	0.0950525
DAZAP2	0.0121384	TP_3	0	-0.00815189	-0.0649807	0.0292055
DAZAP2	0.0189882	TP_6	0	-0.00815189	-0.0649807	0.0292055
DAZL	0.0438794	TP_6	0	0.0502391	0.258991	-0.311619
DAZL	0.0402916	TP_9	0	0.0502391	0.258991	-0.311619
DBF4	0.0129992	TP_3	0	-0.0396221	0.0172321	-0.34346
DBF4	0.00818187	TP_6	0	-0.0396221	0.0172321	-0.34346
DBI	0.0497581	TP_3	0	0.155093	0.0161592	-0.0581575
DBNDD1	0.0263829	TP_3	0	-0.113272	-0.0560546	0.247696
DCAF10	0.0252694	TP_6	0	-0.0763912	-0.143423	0.0142698
DCAF10	0.0306826	TP_9	0	-0.0763912	-0.143423	0.0142698
DCAF12	0.0419447	TP_6	0	-0.0196093	-0.0785117	0.0379975
DCAF17	0.028524	TP_6	0	-0.0801434	0.0111948	-0.0344109
DCAF7	0.0349947	TP_6	0	0.02546	-0.0321339	0.0275139
DCC	0.0424679	TP_6	0	0.462368	0.0631637	0.351211
DCHS2	0.0228572	TP_9	0	0.0487584	-0.69161	0.3654
DCLK1	0.026644	TP_9	0	0.0165885	0.234159	0.0265582
DCLK3	0.0194406	TP_3	0	0.316087	0.0381124	0.0803467
DCLK3	0.02691	TP_6	0	0.316087	0.0381124	0.0803467
DCLRE1A	0.0434516	TP_3	0	-0.0449086	-0.0387956	-0.0936469
DCLRE1A	0.0317028	TP_6	0	-0.0449086	-0.0387956	-0.0936469
DCTN2	0.0470418	TP_6	0	0.075157	-0.00628992	0.127801
DCUN1D1	0.0289868	TP_3	0	-0.0760059	-0.00292579	-0.353068
DCUN1D1	0.0498315	TP_6	0	-0.0760059	-0.00292579	-0.353068
DCUN1D2	0.0341646	TP_9	0	0.0317633	0.145452	0.103583
DCUN1D4	0.00425	TP_3	0	-0.186751	-0.0371644	-0.200972
DCUN1D4	0.002984	TP_6	0	-0.186751	-0.0371644	-0.200972
DDA1	0.0295204	TP_3	0	0.0191658	0.0715786	0.229409
DDA1	0.041329	TP_6	0	0.0191658	0.0715786	0.229409
DDHD2	0.0220677	TP_6	0	-0.0637752	0.0486375	-0.0955547
DDIAS	0.0214466	TP_3	0	-0.042354	-0.0179518	-0.304514
DDIT3	0.00566612	TP_3	0	0.119921	0.204157	0.215102
DDIT3	0.0011036	TP_6	0	0.119921	0.204157	0.215102
DDIT4	0.000263013	TP_3	0	0.0498653	0.187153	0.300925
DDIT4	0.000174146	TP_6	0	0.0498653	0.187153	0.300925
DDIT4	0.0160085	TP_9	0	0.0498653	0.187153	0.300925
DDIT4L	0.0126987	TP_6	0	0.193759	0.0610942	-0.0745297
DDR2	0.00135567	TP_3	0	-0.245864	-0.043975	-0.0864593
DDR2	0.00132632	TP_6	0	-0.245864	-0.043975	-0.0864593
DDR2	0.0229686	TP_9	0	-0.245864	-0.043975	-0.0864593
DDTL	0.0334797	TP_3	0	0.556124	-0.06581	0.692963
DDTL	0.0289254	TP_6	0	0.556124	-0.06581	0.692963
DDX10	0.0248388	TP_9	0	-0.0331083	-0.016966	-0.248067
DDX21	0.0411934	TP_6	0	-0.0483945	0.0408612	-0.268826
DDX28	0.0139161	TP_3	0	0.0325621	-0.145928	0.0213823
DDX31	0.0277031	TP_6	0	-0.160295	-0.163026	-0.00665841
DDX31	0.0444549	TP_9	0	-0.160295	-0.163026	-0.00665841
DDX39B	0.0143379	TP_3	0	-0.0828449	-0.0357279	0.188529
DDX3Y	0.0258721	TP_6	0	-0.149303	-0.00929649	-0.25475
DDX46	0.0122007	TP_3	0	-0.0379617	0.0363186	-0.420942
DDX46	0.00639498	TP_6	0	-0.0379617	0.0363186	-0.420942
DDX5	0.0383556	TP_6	0	-0.160324	-0.111218	-0.158805
DDX51	0.0487063	TP_3	0	-0.0585753	0.0247208	0.140757
DEGS1	0.0280064	TP_3	0	-0.0399144	-0.100642	0.0168683
DEGS1	0.0209486	TP_6	0	-0.0399144	-0.100642	0.0168683
DENND1A	0.0123154	TP_3	0	-0.0647448	-0.154971	0.343598
DENND1A	0.00293159	TP_6	0	-0.0647448	-0.154971	0.343598
DENND1C	0.0498522	TP_3	0	-0.0666971	-0.263906	0.222644
DENND1C	0.0207865	TP_6	0	-0.0666971	-0.263906	0.222644
DENND4B	0.0345226	TP_3	0	-0.374958	-0.114412	0.292406
DENND4C	0.011169	TP_3	0	-0.170845	0.0679802	-0.141637
DENND4C	0.00220364	TP_6	0	-0.170845	0.0679802	-0.141637
DENND5B	0.0139281	TP_6	0	0.0922515	-0.0438862	-0.241147
DENND6A	0.045458	TP_3	0	0.0451232	-0.123777	0.0436958
DEPDC1	0.00455162	TP_3	0	-0.0493822	-0.000853192	-0.340081
DEPDC1	0.0326486	TP_6	0	-0.0493822	-0.000853192	-0.340081
DEPDC7	0.0475236	TP_3	0	-0.0681314	0.14395	-0.116065
DES	0.0349625	TP_9	0	-0.0466797	0.896959	0.35428
DFFA	0.0418075	TP_3	0	0.120511	-0.0900093	0.37672
DFFA	0.0155153	TP_6	0	0.120511	-0.0900093	0.37672
DFNA5	0.0276168	TP_3	0	0.0225279	-0.0734942	0.318432
DFNB31	0.0254851	TP_6	0	-0.323569	-0.110952	0.115083
DGAT2	0.0135592	TP_3	0	0.0900429	-0.250294	-0.16597
DGAT2	0.00446563	TP_6	0	0.0900429	-0.250294	-0.16597
DGCR11	0.0114337	TP_3	0	-0.10473	0.00911242	0.196346
DGCR11	0.0417669	TP_6	0	-0.10473	0.00911242	0.196346
DGCR2	0.0404617	TP_3	0	-0.0477323	0.0094538	0.318438
DGCR8	0.00267307	TP_3	0	-0.0214508	-0.0701806	0.0643546
DGCR8	0.0100321	TP_6	0	-0.0214508	-0.0701806	0.0643546
DGKD	0.0156024	TP_3	0	-0.0771682	-0.120054	0.504691
DGKG	0.00518129	TP_3	0	0.175668	-0.140514	0.206848
DGKG	0.0236694	TP_6	0	0.175668	-0.140514	0.206848
DGKI	0.00437615	TP_3	0	-0.000237665	0.211196	-0.352332
DGKI	0.0317438	TP_6	0	-0.000237665	0.211196	-0.352332
DGKK	0.0100419	TP_9	0	-0.229868	-0.0603501	0.427041
DGKZP1	0.0442858	TP_3	0	-0.239251	-0.0184086	0.344869
DHCR7	0.0477632	TP_9	0	0.320212	0.290383	0.254758
DHFRL1	0.00251229	TP_3	0	0.0287709	0.168926	-0.163459
DHFRL1	0.00809464	TP_6	0	0.0287709	0.168926	-0.163459
DHRS2	0.027094	TP_9	0	0.20858	0.382942	0.217736
DHRS3	0.00520766	TP_3	0	0.0243386	-0.0924904	0.077311
DHRS3	0.0397883	TP_6	0	0.0243386	-0.0924904	0.077311
DHRS3	0.0379402	TP_9	0	0.0243386	-0.0924904	0.077311
DHRS4-AS1	0.0365904	TP_9	0	0.0422566	-0.118859	0.133788
DHX29	0.0319456	TP_3	0	0.00775639	0.110793	-0.22501
DHX29	0.0171371	TP_6	0	0.00775639	0.110793	-0.22501
DHX40	0.0289475	TP_3	0	-0.101881	-0.0622481	-0.226936
DHX40	0.0397002	TP_6	0	-0.101881	-0.0622481	-0.226936
DHX58	0.0244946	TP_6	0	-0.110311	0.311932	0.340033
DICER1	0.0232274	TP_3	0	-0.186592	0.015569	-0.25872
DICER1	0.00330109	TP_6	0	-0.186592	0.015569	-0.25872
DICER1-AS1	0.00756562	TP_9	0	-0.374951	-0.294067	0.357749
DIP2C	0.0363106	TP_9	0	0.106467	0.111907	0.358839
DKC1	0.0454498	TP_6	0	-0.0153698	-0.0474414	-0.120639
DLC1	0.00342034	TP_3	0	0.134968	0.10825	0.560542
DLC1	0.000843758	TP_6	0	0.134968	0.10825	0.560542
DLD	0.0226441	TP_3	0	0.0107478	0.050124	-0.180893
DLEC1	0.0161928	TP_6	0	-0.321377	-0.14663	0.410027
DLEU2	0.0222154	TP_3	0	-0.0990206	0.00732533	-0.0931173
DLEU2	0.00691695	TP_6	0	-0.0990206	0.00732533	-0.0931173
DLEU7	0.0118963	TP_3	0	-0.338999	-0.391595	-0.0819131
DLEU7	0.00968982	TP_6	0	-0.338999	-0.391595	-0.0819131
DLEU7	0.0156119	TP_9	0	-0.338999	-0.391595	-0.0819131
DLGAP1	0.00896967	TP_3	0	0.0679258	-0.217184	0.0479465
DLGAP1	0.00287718	TP_6	0	0.0679258	-0.217184	0.0479465
DLGAP2	0.0138308	TP_6	0	-0.412017	-0.101586	0.0680344
DLGAP4	0.0411108	TP_3	0	0.0259632	-0.0955008	0.440088
DLL1	0.000709023	TP_3	0	-0.133493	0.0284549	0.212966
DLL1	0.00266407	TP_6	0	-0.133493	0.0284549	0.212966
DLL1	0.0149886	TP_9	0	-0.133493	0.0284549	0.212966
DMRTA1	0.00194593	TP_3	0	0.113843	0.269565	-0.341148
DMRTA1	0.0231592	TP_6	0	0.113843	0.269565	-0.341148
DMXL1	0.0252668	TP_3	0	-0.214865	0.152834	-0.216162
DMXL1	0.00223128	TP_6	0	-0.214865	0.152834	-0.216162
DMXL2	0.0159737	TP_6	0	-0.254732	0.105423	-0.273884
DNA2	0.0348325	TP_3	0	-0.0956804	0.0322087	-0.174098
DNA2	0.0124361	TP_6	0	-0.0956804	0.0322087	-0.174098
DNAH14	0.0497856	TP_3	0	-0.143422	-0.0601282	-0.122295
DNAH14	0.028789	TP_6	0	-0.143422	-0.0601282	-0.122295
DNAJA1	0.00202163	TP_3	0	-0.0824689	-0.0643888	-0.177089
DNAJA1	0.00488726	TP_6	0	-0.0824689	-0.0643888	-0.177089
DNAJA1	0.0122432	TP_9	0	-0.0824689	-0.0643888	-0.177089
DNAJA4	0.00515024	TP_3	0	-0.142558	-0.0163827	0.13477
DNAJA4	0.00294746	TP_6	0	-0.142558	-0.0163827	0.13477
DNAJB1	0.00081248	TP_3	0	-0.0345685	-0.0195593	0.0727249
DNAJB1	0.00195686	TP_6	0	-0.0345685	-0.0195593	0.0727249
DNAJB1	0.0056577	TP_9	0	-0.0345685	-0.0195593	0.0727249
DNAJB12	0.00709978	TP_3	0	0.0760968	-0.0589612	0.176714
DNAJB12	0.0403315	TP_6	0	0.0760968	-0.0589612	0.176714
DNAJB14	0.0323165	TP_6	0	-0.124079	-0.0168276	-0.249469
DNAJB4	0.00289561	TP_3	0	0.00974731	-0.112721	-0.0913033
DNAJB4	0.00921327	TP_9	0	0.00974731	-0.112721	-0.0913033
DNAJB9	0.0342642	TP_6	0	0.141595	0.0823258	-0.166693
DNAJC10	0.0257398	TP_3	0	-0.121633	0.0126214	-0.256769
DNAJC10	0.0126058	TP_6	0	-0.121633	0.0126214	-0.256769
DNAJC13	0.0293153	TP_6	0	-0.124551	0.0438041	-0.239978
DNAJC14	0.0384238	TP_6	0	0.122742	0.0523716	0.0220913
DNAJC2	0.0028713	TP_3	0	-0.0198389	0.0571588	-0.404636
DNAJC2	0.0119139	TP_6	0	-0.0198389	0.0571588	-0.404636
DNAJC3	0.0212468	TP_6	0	0.00430971	0.0341774	-0.160832
DNAJC6	0.0473473	TP_6	0	0.200282	0.0373862	0.0648544
DNAJC7	0.0394285	TP_3	0	0.0595217	-0.00698084	-0.156635
DNHD1	0.0461013	TP_6	0	0.104346	0.170322	0.368806
DNM1	0.0252015	TP_3	0	-0.229396	0.0334422	0.48228
DNMBP	0.0357814	TP_3	0	-0.00201473	0.0197847	0.391442
DNMBP	0.0362703	TP_6	0	-0.00201473	0.0197847	0.391442
DNMT3B	0.0227266	TP_3	0	-0.072892	-0.114564	0.224654
DNTTIP2	0.0479719	TP_3	0	0.0357384	0.165643	-0.372427
DOCK1	0.0390446	TP_3	0	0.0724981	-0.00456994	0.113923
DOCK1	0.0416529	TP_6	0	0.0724981	-0.00456994	0.113923
DOCK3	0.00510935	TP_3	0	-0.0855816	-0.0907118	0.000592467
DOCK3	0.00830648	TP_6	0	-0.0855816	-0.0907118	0.000592467
DOCK6	0.0144874	TP_3	0	-0.124189	-0.0414096	0.500212
DOPEY1	0.00716062	TP_6	0	-0.190537	0.123672	-0.170718
DOPEY2	0.0479285	TP_6	0	0.0970882	-0.082524	0.336054
DOT1L	0.0209019	TP_3	0	-0.193905	-0.00805218	0.626035
DOT1L	0.0388057	TP_9	0	-0.193905	-0.00805218	0.626035
DPAGT1	0.00463143	TP_6	0	0.124874	-0.103846	0.0523999
DPEP3	0.00329285	TP_3	0	-0.00976938	0.580163	0.854357
DPEP3	0.0340001	TP_9	0	-0.00976938	0.580163	0.854357
DPH5	0.0246982	TP_3	0	0.0148372	-0.0532931	-0.0284791
DPH5	0.0308872	TP_9	0	0.0148372	-0.0532931	-0.0284791
DPH6	0.0431079	TP_6	0	-0.0235191	-0.00395303	-0.118533
DPP10	0.0198561	TP_3	0	-0.0549622	-0.0536533	-0.00482765
DPP4	0.0254206	TP_3	0	0.022161	0.106471	0.172857
DPPA3	0.00846746	TP_3	0	-0.154078	-0.232524	-0.587672
DPPA4	0.0370093	TP_9	0	-0.037281	-0.043118	0.00869828
DPY19L2	0.0363105	TP_3	0	-0.141289	0.0660378	0.0423696
DPY19L2	0.0471689	TP_9	0	-0.141289	0.0660378	0.0423696
DPY19L2P4	0.0145896	TP_3	0	-0.0615882	-0.102553	-0.157354
DPY19L2P4	0.034689	TP_6	0	-0.0615882	-0.102553	-0.157354
DPY19L3	0.0248537	TP_6	0	-0.158098	-0.108648	-0.214375
DPY19L4	0.024782	TP_3	0	-0.24228	-0.0560077	-0.0834736
DPY19L4	0.0123853	TP_6	0	-0.24228	-0.0560077	-0.0834736
DPY19L4	0.0157019	TP_9	0	-0.24228	-0.0560077	-0.0834736
DPYS	0.0246489	TP_3	0	0.0393719	-0.186069	-0.262131
DPYSL2	0.0376778	TP_6	0	0.0805061	-0.050014	-0.0268371
DRAM1	0.0499401	TP_6	0	0.139422	0.242983	0.194823
DRAXIN	0.0102157	TP_3	0	-0.0792748	-0.226992	0.010331
DSEL	0.00592075	TP_3	0	0.165113	-0.00409974	-0.27594
DSEL	0.0106719	TP_6	0	0.165113	-0.00409974	-0.27594
DSP	0.0424718	TP_9	0	-0.00654965	0.244402	0.159195
DST	0.024522	TP_3	0	-0.256373	0.2302	-0.322144
DST	0.00209624	TP_6	0	-0.256373	0.2302	-0.322144
DTL	0.0112536	TP_9	0	0.0424463	0.0019277	-0.0560564
DTNB	0.0138307	TP_6	0	0.0198629	-0.0533956	0.121846
DTWD1	0.0151677	TP_3	0	-0.120809	-0.120766	-0.244153
DTWD1	0.0409216	TP_6	0	-0.120809	-0.120766	-0.244153
DTWD2	0.0315873	TP_6	0	-0.0280844	-0.110479	-0.4228
DTX4	0.0245034	TP_6	0	-0.0609089	-0.0149981	0.157898
DUBR	0.019239	TP_3	0	0.0177045	-0.0839438	0.0596988
DUBR	0.0381254	TP_9	0	0.0177045	-0.0839438	0.0596988
DUS4L	0.00741843	TP_3	0	-0.0281321	-0.0384451	-0.287156
DUS4L	0.029637	TP_6	0	-0.0281321	-0.0384451	-0.287156
DUSP1	0.0152031	TP_3	0	0.191852	0.184117	0.362205
DUSP16	0.00584922	TP_3	0	-0.0195727	0.0292834	0.0175484
DUSP16	0.00986159	TP_6	0	-0.0195727	0.0292834	0.0175484
DUSP18	0.00635355	TP_6	0	0.296609	-0.221287	0.143533
DUSP2	0.00927184	TP_6	0	0.0396385	0.134058	0.239375
DUSP4	0.0093225	TP_6	0	0.0892132	0.249204	0.414512
DUSP6	0.00126411	TP_3	0	-0.0921747	-0.327028	-0.30225
DUSP6	0.0041488	TP_6	0	-0.0921747	-0.327028	-0.30225
DUSP6	0.00287181	TP_9	0	-0.0921747	-0.327028	-0.30225
DUSP7	0.0353744	TP_6	0	-0.274566	0.0869359	0.223077
DUT	0.0163915	TP_3	0	-0.0117543	-0.173216	0.115328
DYNC1I2P1	0.0441058	TP_9	0	0.361729	0.424363	0.0222948
DYNC2H1	0.0272763	TP_3	0	-0.144161	0.11158	-0.3516
DYNLL1	0.0174042	TP_6	0	-0.0430777	-0.00614093	-0.0135622
DYNLL1P2	0.0485967	TP_9	0	-0.0142482	-0.159825	-0.0931333
DYRK1B	0.0199002	TP_3	0	-0.155676	0.00197353	0.329253
DYRK3	0.0269903	TP_9	0	-0.193336	-0.469212	-0.14242
DZIP3	0.0137647	TP_3	0	-0.11116	0.0417266	-0.202004
DZIP3	0.0103634	TP_6	0	-0.11116	0.0417266	-0.202004
E2F1	0.00228648	TP_3	0	-0.0703877	-0.163355	0.243555
E2F1	0.0141125	TP_9	0	-0.0703877	-0.163355	0.243555
E2F6	0.0125264	TP_3	0	-0.166958	-0.124592	-0.15241
E2F6	0.0185729	TP_6	0	-0.166958	-0.124592	-0.15241
E2F7	0.028444	TP_9	0	0.0919104	0.0201153	-0.176802
E2F8	0.0424577	TP_9	0	0.149052	-0.0424943	0.130385
EBLN3	0.0474409	TP_3	0	-0.0477015	-0.0595758	-0.120035
EBPL	0.0471555	TP_6	0	0.0565178	-0.104219	0.0188656
ECEL1	0.00304085	TP_3	0	-0.210626	0.243694	0.429596
ECEL1	0.0211238	TP_6	0	-0.210626	0.243694	0.429596
ECEL1P1	0.00175779	TP_3	0	-0.282175	0.507663	0.724481
ECEL1P1	0.0207204	TP_6	0	-0.282175	0.507663	0.724481
EDA	0.00904152	TP_3	0	0.204165	-0.159897	0.0981067
EDA	0.00337181	TP_6	0	0.204165	-0.159897	0.0981067
EDA2R	0.00474407	TP_6	0	-0.122815	0.0783758	0.108042
EDARADD	0.0324286	TP_3	0	-0.176476	0.0487057	0.160608
EDEM3	0.0106025	TP_3	0	-0.188386	-0.0148754	-0.261547
EDEM3	0.0478977	TP_6	0	-0.188386	-0.0148754	-0.261547
EDEM3	0.0154737	TP_9	0	-0.188386	-0.0148754	-0.261547
EDN1	0.00354122	TP_3	0	-0.307842	0.122604	-0.320892
EDN1	0.0101681	TP_6	0	-0.307842	0.122604	-0.320892
EDNRB	0.0422876	TP_6	0	0.0624049	0.183158	-0.075886
EDNRB	0.0084863	TP_9	0	0.0624049	0.183158	-0.075886
EDRF1	0.00706337	TP_6	0	-0.254357	0.102639	-0.13417
EEA1	0.00341489	TP_3	0	-0.236499	0.205486	-0.281799
EEA1	0.00225898	TP_6	0	-0.236499	0.205486	-0.281799
EEF1A1P14	0.0352042	TP_9	0	0.285894	0.590962	-0.0729378
EEF1A1P24	0.0474978	TP_6	0	0.459373	0.0705215	-0.0813835
EEF2K	0.0380731	TP_3	0	-0.00775693	-0.0391638	0.442543
EFEMP2	0.0349868	TP_3	0	-0.200841	0.216611	0.771335
EFHC1	0.0322608	TP_9	0	-0.164322	-0.098394	-0.00692527
EFHD1	0.0113371	TP_3	0	-0.273883	-0.6181	0.404275
EFNA1	0.028013	TP_3	0	-0.0337824	0.31662	0.472886
EFNA5	0.0100554	TP_3	0	-0.00766882	-0.125834	0.285645
EFNA5	0.0149597	TP_6	0	-0.00766882	-0.125834	0.285645
EFR3B	0.0108227	TP_3	0	0.0137657	-0.22466	0.106761
EFR3B	0.00351178	TP_6	0	0.0137657	-0.22466	0.106761
EFTUD2	0.0287767	TP_6	0	0.087957	-0.160405	0.0997539
EGFL6	0.0142662	TP_3	0	-0.111242	-0.314319	-0.20872
EGFR	0.00562658	TP_6	0	0.000300125	-0.0180396	0.0912311
EGLN2	0.0133185	TP_3	0	-0.0804208	-0.0298983	-0.00460727
EGLN2	0.0346066	TP_6	0	-0.0804208	-0.0298983	-0.00460727
EGLN3	0.0130919	TP_6	0	0.0552623	0.123794	0.0457204
EGR1	0.000345232	TP_3	0	0.638994	0.416097	0.643517
EGR1	0.0051263	TP_6	0	0.638994	0.416097	0.643517
EGR1	0.000186438	TP_9	0	0.638994	0.416097	0.643517
EGR2	0.0011631	TP_3	0	0.409355	0.432084	0.527837
EGR2	0.0283832	TP_6	0	0.409355	0.432084	0.527837
EGR2	0.00142677	TP_9	0	0.409355	0.432084	0.527837
EGR3	0.000594075	TP_3	0	0.914067	1.36637	-0.308724
EGR3	0.0317645	TP_6	0	0.914067	1.36637	-0.308724
EGR3	0.000231866	TP_9	0	0.914067	1.36637	-0.308724
EHBP1	0.0160794	TP_6	0	0.0441861	-0.112888	-0.0792083
EHBP1	0.0178417	TP_9	0	0.0441861	-0.112888	-0.0792083
EHHADH	0.0246571	TP_9	0	0.0603634	0.0482875	0.135492
EHMT2	0.00926154	TP_3	0	-0.0951545	-0.00621151	0.291547
EHMT2	0.0185106	TP_6	0	-0.0951545	-0.00621151	0.291547
EID1	0.00781402	TP_3	0	0.0574118	-0.057298	-0.256964
EID1	0.0231898	TP_6	0	0.0574118	-0.057298	-0.256964
EID3	0.0287531	TP_6	0	-0.401024	0.101899	-0.369252
EIF1	0.0400416	TP_3	0	0.0887993	-0.193816	0.229762
EIF1AY	0.0114612	TP_3	0	0.105057	0.0469083	-0.232643
EIF1B	0.0224648	TP_3	0	0.0111521	-0.111767	0.210214
EIF2B4	0.0253065	TP_6	0	-0.01945	-0.0305518	-0.00292576
EIF2S2	0.0237886	TP_3	0	0.0535496	0.0118742	-0.126674
EIF3F	0.00526257	TP_3	0	0.106406	-0.267253	0.345065
EIF3F	0.00508762	TP_6	0	0.106406	-0.267253	0.345065
EIF3FP3	0.00502993	TP_3	0	0.289099	-0.256767	0.593701
EIF3FP3	0.00592786	TP_6	0	0.289099	-0.256767	0.593701
EIF3I	0.00279146	TP_6	0	0.147164	-0.0548539	0.0377714
EIF3J	0.0290916	TP_6	0	-0.0617446	-0.0481884	-0.218488
EIF4EBP1	0.0450003	TP_3	0	-0.0332627	0.0488446	0.16475
EIF4EBP2	0.0072871	TP_6	0	0.0684409	-0.163971	0.0871773
EIF5A2	0.0258802	TP_3	0	0.0159194	0.0863551	-0.251313
EIF5AL1	0.0342654	TP_3	0	0.283326	-0.0024215	0.286107
EIF5AL1	0.00537266	TP_6	0	0.283326	-0.0024215	0.286107
EIF5B	0.0169977	TP_3	0	-0.00467904	0.102342	-0.37213
ELAVL1	0.0402048	TP_6	0	0.0250535	-0.18417	0.25147
ELAVL2	0.00640209	TP_3	0	0.0305822	-0.0741504	-0.262808
ELAVL2	0.00364437	TP_6	0	0.0305822	-0.0741504	-0.262808
ELF1	0.00873668	TP_6	0	0.0142702	0.113338	0.115532
ELF3	0.000687314	TP_3	0	0.0284391	0.59842	0.662243
ELF3	0.00125241	TP_6	0	0.0284391	0.59842	0.662243
ELK1	0.0194144	TP_3	0	0.0933524	0.0638858	0.239788
ELK1	0.0281607	TP_6	0	0.0933524	0.0638858	0.239788
ELK3	0.0384315	TP_6	0	-0.103949	-0.0753448	0.125807
ELK4	0.0187814	TP_3	0	-0.0445892	-0.0974727	-0.118868
ELK4	0.0228551	TP_6	0	-0.0445892	-0.0974727	-0.118868
ELMOD2	0.00573002	TP_3	0	0.03684	0.0581286	-0.427405
ELMSAN1	0.0406526	TP_3	0	-0.124607	-0.0629604	0.236931
ELOVL6	0.00435997	TP_3	0	0.0274295	0.155927	0.0180069
ELOVL6	0.032294	TP_6	0	0.0274295	0.155927	0.0180069
ELOVL6	0.0378718	TP_9	0	0.0274295	0.155927	0.0180069
ELOVL7	0.0440671	TP_6	0	0.0765943	-0.154825	0.265234
ELP4	0.00674658	TP_6	0	0.0650177	-0.033092	-0.0601002
EMB	0.00618036	TP_3	0	-0.0753146	0.0574221	-0.374679
EMB	0.00373684	TP_6	0	-0.0753146	0.0574221	-0.374679
EMBP1	0.018689	TP_6	0	-0.0974753	0.157624	-0.315032
EMC3-AS1	0.00903183	TP_3	0	-0.0200438	-0.00936812	0.457182
EMC3-AS1	0.0258324	TP_6	0	-0.0200438	-0.00936812	0.457182
EMD	0.00650698	TP_3	0	-0.0550338	-0.17701	0.189207
EMD	0.00830101	TP_6	0	-0.0550338	-0.17701	0.189207
EME1	0.0293338	TP_6	0	-0.00693907	-0.0417413	-0.00822868
EME2	0.0443191	TP_3	0	-0.543459	-0.151848	0.247209
EMID1	0.0463684	TP_3	0	-0.0667076	0.261028	0.153723
EMID1	0.0397423	TP_9	0	-0.0667076	0.261028	0.153723
EML1	0.0252278	TP_3	0	0.083015	-0.125067	-0.301648
EML1	0.0418597	TP_9	0	0.083015	-0.125067	-0.301648
EML3	0.0426674	TP_3	0	-0.206012	-0.0881344	0.230216
EML3	0.0292591	TP_6	0	-0.206012	-0.0881344	0.230216
EMP2	0.0101454	TP_3	0	0.0652199	-0.27515	0.356816
EMP2	0.0177402	TP_6	0	0.0652199	-0.27515	0.356816
ENDOD1	0.0373007	TP_3	0	-0.1763	-0.0155545	0.230223
ENDOD1	0.0280096	TP_9	0	-0.1763	-0.0155545	0.230223
ENOSF1	0.0072386	TP_6	0	-0.182875	-0.0331521	0.0975645
ENPP4	0.0112452	TP_3	0	-0.0396925	0.0347975	-0.200916
ENPP5	0.0474643	TP_3	0	-0.01817	0.0429944	-0.0862744
ENSG00000005189	0.0235466	TP_6	0	-0.218037	0.0884535	0.196696
ENSG00000088899	0.0248637	TP_3	0	-0.0980869	0.0910445	0.250809
ENSG00000152117	0.0127944	TP_3	0	-0.0484966	-0.0194853	0.285929
ENSG00000166503	0.0458647	TP_3	0	-0.00694349	-0.0356331	-0.230592
ENSG00000179240	0.0460323	TP_3	0	-0.143239	-0.10908	0.103807
ENSG00000179240	0.0143568	TP_9	0	-0.143239	-0.10908	0.103807
ENSG00000184441	0.0117805	TP_6	0	-0.175109	-0.481632	0.129637
ENSG00000186019	0.00271228	TP_3	0	-0.013849	0.15441	-0.185176
ENSG00000186019	0.0335646	TP_6	0	-0.013849	0.15441	-0.185176
ENSG00000196696	0.0183278	TP_3	0	-0.249928	-0.380575	0.317903
ENSG00000203279	0.042696	TP_3	0	-0.0998616	-0.0584412	0.356819
ENSG00000203635	0.0499911	TP_9	0	0.103662	0.0650247	0.131332
ENSG00000203739	0.0275703	TP_3	0	0.283773	0.569108	0.050399
ENSG00000205664	0.031889	TP_3	0	0.0419125	-0.15346	0.331574
ENSG00000212978	0.0404257	TP_3	0	0.00195322	-0.139741	-0.178389
ENSG00000212978	0.0380537	TP_9	0	0.00195322	-0.139741	-0.178389
ENSG00000213609	0.0310246	TP_6	0	0.458203	0.152092	-0.159613
ENSG00000213862	0.0311073	TP_9	0	0.394331	0.373434	0.121834
ENSG00000213939	0.0375347	TP_9	0	0.38904	0.441161	-0.0523916
ENSG00000213976	0.042654	TP_6	0	-0.0165989	-0.0673308	-0.181305
ENSG00000213976	0.0293186	TP_9	0	-0.0165989	-0.0673308	-0.181305
ENSG00000214135	0.0357639	TP_3	0	-0.121299	-0.0578884	-0.0101461
ENSG00000214135	0.0375358	TP_6	0	-0.121299	-0.0578884	-0.0101461
ENSG00000214654	0.0311938	TP_3	0	0.10227	0.126252	-0.176639
ENSG00000214654	0.00578018	TP_6	0	0.10227	0.126252	-0.176639
ENSG00000214796	0.008426	TP_3	0	0.0895035	0.0517378	0.438124
ENSG00000214796	0.049949	TP_9	0	0.0895035	0.0517378	0.438124
ENSG00000215154	0.0196589	TP_3	0	-0.158509	0.102918	0.662468
ENSG00000215158	0.0255325	TP_6	0	-0.211827	-0.162345	-0.33316
ENSG00000215769	0.0344173	TP_6	0	0.0379914	0.307945	0.327533
ENSG00000215895	0.0205065	TP_6	0	0.303014	0.189371	-0.105101
ENSG00000217835	0.0495877	TP_3	0	0.140491	-0.248181	0.219616
ENSG00000217835	0.00890642	TP_6	0	0.140491	-0.248181	0.219616
ENSG00000219665	0.0321473	TP_6	0	-0.0617898	0.154433	-0.126756
ENSG00000219682	0.041647	TP_9	0	0.158449	0.390022	-0.0899397
ENSG00000223804	0.024782	TP_9	0	-0.345389	-0.621828	-0.450409
ENSG00000223813	0.0167079	TP_3	0	-0.263643	-0.122615	0.00234138
ENSG00000223813	0.0477074	TP_6	0	-0.263643	-0.122615	0.00234138
ENSG00000223960	0.00705892	TP_3	0	-0.216274	-0.049886	0.0772866
ENSG00000223960	0.0117202	TP_6	0	-0.216274	-0.049886	0.0772866
ENSG00000223960	0.0145162	TP_9	0	-0.216274	-0.049886	0.0772866
ENSG00000224039	0.00308651	TP_9	0	0.0547763	0.344565	-0.164917
ENSG00000224905	0.0243192	TP_3	0	0.149245	0.245652	0.252227
ENSG00000224934	0.0318104	TP_3	0	-0.0790599	0.368646	0.140253
ENSG00000225302	0.0374799	TP_9	0	-0.135923	-0.0858262	0.428452
ENSG00000225356	0.0156968	TP_6	0	0.589844	-0.128006	0.221008
ENSG00000225568	0.0364049	TP_9	0	0.489437	0.424718	-0.0470002
ENSG00000226082	0.0416507	TP_9	0	0.295273	0.151428	0.217444
ENSG00000226180	0.0285655	TP_6	0	-0.0276228	0.090578	0.583848
ENSG00000226383	0.0462736	TP_6	0	-0.244917	0.368524	-0.541422
ENSG00000227288	0.0222326	TP_9	0	0.310894	0.276228	0.309321
ENSG00000227403	0.043975	TP_3	0	0.252712	0.189054	-0.157513
ENSG00000227827	0.0166638	TP_3	0	-0.484091	-0.0466355	0.859677
ENSG00000227946	0.0236366	TP_3	0	0.184141	0.212045	0.133375
ENSG00000227946	0.0190272	TP_9	0	0.184141	0.212045	0.133375
ENSG00000228192	0.0469552	TP_9	0	0.0127476	-0.030995	-0.0471529
ENSG00000228204	0.0371078	TP_6	0	0.236721	0.147087	0.0909496
ENSG00000228274	0.0455747	TP_9	0	-0.264872	-0.477105	0.470932
ENSG00000228592	0.0014072	TP_3	0	0.154606	0.112598	0.0400654
ENSG00000228592	0.00537738	TP_6	0	0.154606	0.112598	0.0400654
ENSG00000228613	0.0498928	TP_9	0	-0.00325707	0.228099	0.021492
ENSG00000228981	0.0331377	TP_6	0	0.245923	0.137484	0.114481
ENSG00000229043	0.0163136	TP_6	0	0.0786672	0.10008	0.24207
ENSG00000229191	0.0170702	TP_3	0	-0.0119964	-0.0487738	0.0901774
ENSG00000229191	0.0307399	TP_9	0	-0.0119964	-0.0487738	0.0901774
ENSG00000229271	0.00215176	TP_9	0	0.168682	0.403407	-0.162557
ENSG00000230551	0.0299953	TP_3	0	-0.0342425	0.0801043	0.0037794
ENSG00000230715	0.0484143	TP_3	0	-0.507872	0.468412	0.71071
ENSG00000230715	0.0236441	TP_9	0	-0.507872	0.468412	0.71071
ENSG00000230922	0.0376859	TP_3	0	-0.210554	0.446367	0.534615
ENSG00000230922	0.0484729	TP_9	0	-0.210554	0.446367	0.534615
ENSG00000230979	0.0406886	TP_9	0	0.23151	0.547255	0.310609
ENSG00000231064	0.0231552	TP_3	0	-0.312321	-0.0789316	0.16574
ENSG00000231595	0.0219169	TP_3	0	0.0675364	0.00728279	-0.263159
ENSG00000231595	0.0201708	TP_6	0	0.0675364	0.00728279	-0.263159
ENSG00000232301	0.0209263	TP_6	0	0.00404914	0.180944	0.198639
ENSG00000232325	0.0425667	TP_3	0	0.0587606	0.117657	0.116722
ENSG00000232325	0.0347123	TP_9	0	0.0587606	0.117657	0.116722
ENSG00000232346	0.0447304	TP_6	0	0.397734	0.209302	0.0227425
ENSG00000232445	0.0397283	TP_6	0	0.0183948	0.0365338	0.131207
ENSG00000232533	0.0471769	TP_9	0	0.176884	-0.340137	0.122283
ENSG00000232995	0.00462695	TP_3	0	-0.153259	0.205807	-0.010138
ENSG00000232995	0.00378608	TP_6	0	-0.153259	0.205807	-0.010138
ENSG00000233184	0.00598494	TP_3	0	0.0201773	0.00928741	-0.0652235
ENSG00000233184	0.0128205	TP_9	0	0.0201773	0.00928741	-0.0652235
ENSG00000233393	0.00448993	TP_3	0	-0.0230902	0.0179357	-0.0107209
ENSG00000233393	0.00718873	TP_6	0	-0.0230902	0.0179357	-0.0107209
ENSG00000233396	0.00602634	TP_3	0	-0.0545058	0.0817314	0.0257697
ENSG00000233396	0.0360242	TP_6	0	-0.0545058	0.0817314	0.0257697
ENSG00000233406	0.0477047	TP_6	0	0.502503	0.420738	0.408403
ENSG00000233406	0.0363416	TP_9	0	0.502503	0.420738	0.408403
ENSG00000233461	0.0200151	TP_9	0	0.309914	0.326882	-0.213641
ENSG00000233558	0.0224578	TP_6	0	0.470234	0.32623	0.187114
ENSG00000233757	0.0146995	TP_6	0	-0.248771	0.141389	-0.328328
ENSG00000233913	0.031114	TP_6	0	0.172267	0.00885625	0.0966122
ENSG00000234062	0.0152542	TP_6	0	0.277093	-0.0735917	0.434102
ENSG00000234337	0.0473512	TP_9	0	0.39851	0.369039	0.0462939
ENSG00000235381	0.0217914	TP_6	0	-0.098335	0.176246	-0.0148806
ENSG00000235554	0.018549	TP_3	0	0.0621092	0.364937	0.367937
ENSG00000235776	0.0389355	TP_6	0	0.437493	0.30852	0.18162
ENSG00000236714	0.00839204	TP_3	0	0.0993317	-0.417986	-1.28025
ENSG00000236714	0.0417771	TP_6	0	0.0993317	-0.417986	-1.28025
ENSG00000237094	0.0467512	TP_9	0	-0.227666	0.332293	0.892777
ENSG00000237857	0.0282809	TP_3	0	-0.190472	-0.0296456	-0.122837
ENSG00000237923	0.0320101	TP_6	0	0.169279	-0.0404587	-0.103887
ENSG00000239482	0.0347902	TP_3	0	-0.0115878	0.528974	0.265518
ENSG00000239482	0.00786763	TP_6	0	-0.0115878	0.528974	0.265518
ENSG00000240759	0.0219079	TP_9	0	0.521573	0.522754	0.073631
ENSG00000240919	0.0403702	TP_6	0	0.508276	0.674637	-0.243901
ENSG00000242193	0.0325456	TP_9	0	-0.397124	-0.331715	0.109211
ENSG00000243004	0.0361357	TP_6	0	-0.0833043	0.480818	0.187755
ENSG00000243004	0.0330098	TP_9	0	-0.0833043	0.480818	0.187755
ENSG00000243302	0.0463507	TP_3	0	-0.273986	0.37933	0.639118
ENSG00000243302	0.0257028	TP_9	0	-0.273986	0.37933	0.639118
ENSG00000243679	0.00737122	TP_9	0	-0.0732518	0.00659983	1.27042
ENSG00000243830	0.0268492	TP_9	0	0.583739	0.265641	-0.265712
ENSG00000246090	0.0270325	TP_3	0	0.0260487	-0.128938	-0.0807693
ENSG00000246596	0.0211411	TP_3	0	-0.549731	-0.196598	0.0587953
ENSG00000246596	0.00981607	TP_6	0	-0.549731	-0.196598	0.0587953
ENSG00000246792	0.0230784	TP_3	0	0.134161	0.298102	0.139152
ENSG00000246792	0.0424285	TP_6	0	0.134161	0.298102	0.139152
ENSG00000246792	0.0499645	TP_9	0	0.134161	0.298102	0.139152
ENSG00000247735	0.046023	TP_9	0	0.129206	-0.404583	0.579237
ENSG00000247796	0.00254765	TP_3	0	0.0804949	0.175791	-0.130638
ENSG00000247796	0.0467776	TP_6	0	0.0804949	0.175791	-0.130638
ENSG00000249152	0.00915074	TP_3	0	-0.23894	-0.0054871	-0.212696
ENSG00000249152	0.00612304	TP_6	0	-0.23894	-0.0054871	-0.212696
ENSG00000249430	0.0267725	TP_9	0	-0.0171469	0.259884	0.697687
ENSG00000249572	0.0181193	TP_6	0	-0.00145334	0.182229	-0.133956
ENSG00000250508	0.00406419	TP_3	0	0.107846	0.398561	-0.258719
ENSG00000250508	0.0367472	TP_6	0	0.107846	0.398561	-0.258719
ENSG00000250616	0.0104321	TP_3	0	0.354615	0.224354	-0.13557
ENSG00000250746	0.0297437	TP_6	0	0.247511	0.0610976	-0.117525
ENSG00000250986	0.00633258	TP_3	0	-0.308355	-0.0303841	0.235227
ENSG00000250986	0.0250059	TP_6	0	-0.308355	-0.0303841	0.235227
ENSG00000250986	0.0458201	TP_9	0	-0.308355	-0.0303841	0.235227
ENSG00000251095	0.00305425	TP_3	0	0.000169346	0.180568	-0.0799245
ENSG00000251095	0.00190015	TP_6	0	0.000169346	0.180568	-0.0799245
ENSG00000251432	0.0339384	TP_3	0	0.459236	-0.12138	0.257025
ENSG00000251432	0.0067568	TP_6	0	0.459236	-0.12138	0.257025
ENSG00000253341	0.0301556	TP_6	0	0.177722	0.0772593	0.132139
ENSG00000253507	0.0311565	TP_6	0	0.0527495	0.531158	0.146594
ENSG00000253507	0.00534955	TP_9	0	0.0527495	0.531158	0.146594
ENSG00000253636	0.0387242	TP_9	0	-0.162949	0.0546573	-0.0116471
ENSG00000254339	0.00337401	TP_9	0	0.0491371	0.454535	0.105766
ENSG00000254615	0.0345982	TP_6	0	-0.075286	0.00525842	0.187946
ENSG00000254837	0.00649073	TP_3	0	0.255293	-0.121919	-0.220448
ENSG00000254876	0.00908931	TP_6	0	-0.557317	-0.199268	-0.00772662
ENSG00000255389	0.0155701	TP_6	0	0.0686411	0.200276	-0.452766
ENSG00000255666	0.0154717	TP_9	0	-0.198817	-0.19759	-0.295034
ENSG00000256008	0.0171366	TP_9	0	-0.434749	0.00501826	0.0532734
ENSG00000256849	0.0499288	TP_6	0	0.205227	0.179088	0.315313
ENSG00000257474	0.041664	TP_9	0	-0.0580693	0.575426	0.470832
ENSG00000258017	0.0171193	TP_3	0	0.0181454	-0.530073	0.330818
ENSG00000258297	0.00179397	TP_3	0	-0.0742952	-0.26922	0.0880293
ENSG00000258297	0.00180505	TP_6	0	-0.0742952	-0.26922	0.0880293
ENSG00000258649	0.041877	TP_3	0	-0.280774	0.0150788	0.279259
ENSG00000259020	0.0357111	TP_6	0	0.473442	-0.0572537	-0.10094
ENSG00000259048	0.0159998	TP_6	0	-0.202297	0.105244	0.0299628
ENSG00000259203	0.00378624	TP_6	0	-0.308151	-0.159959	0.0111813
ENSG00000259287	0.0267499	TP_6	0	-0.518537	0.295524	0.277305
ENSG00000259439	0.00212324	TP_3	0	0.469029	-0.295178	-0.40787
ENSG00000259439	0.0126457	TP_6	0	0.469029	-0.295178	-0.40787
ENSG00000259556	0.0358324	TP_9	0	-0.197751	-0.138606	0.0412985
ENSG00000259623	0.0497036	TP_6	0	0.140405	-0.106697	-0.06399
ENSG00000259768	0.02098	TP_9	0	-0.126902	-0.130233	0.0886237
ENSG00000259820	0.00675092	TP_3	0	-0.374352	-0.119448	-0.435274
ENSG00000259820	0.00777716	TP_6	0	-0.374352	-0.119448	-0.435274
ENSG00000259820	0.0297429	TP_9	0	-0.374352	-0.119448	-0.435274
ENSG00000259834	0.00132184	TP_3	0	-0.294304	0.0861657	-0.164014
ENSG00000259834	0.00296032	TP_6	0	-0.294304	0.0861657	-0.164014
ENSG00000259994	0.0286017	TP_9	0	-0.272858	-0.507072	-0.0385143
ENSG00000260136	0.0113642	TP_3	0	-0.203468	0.0715319	0.252844
ENSG00000260267	0.0309508	TP_6	0	-0.197524	0.137295	0.40712
ENSG00000260296	0.0363109	TP_9	0	-0.301256	-0.164651	-0.236656
ENSG00000260362	0.00372428	TP_3	0	-0.103866	0.0188257	0.440887
ENSG00000260400	0.0495839	TP_3	0	-0.274132	-0.513029	0.194557
ENSG00000260400	0.0105639	TP_6	0	-0.274132	-0.513029	0.194557
ENSG00000260400	0.0103008	TP_9	0	-0.274132	-0.513029	0.194557
ENSG00000260404	0.0446331	TP_9	0	-0.0927382	0.217719	0.571917
ENSG00000260751	0.0167031	TP_3	0	-0.180591	-0.463139	-0.10849
ENSG00000260834	0.00715275	TP_3	0	-0.148297	-0.0767167	0.65102
ENSG00000260912	0.0422099	TP_3	0	0.256992	-0.0655119	0.133787
ENSG00000260917	0.0159462	TP_9	0	-0.058907	-0.0588681	-0.015464
ENSG00000260920	0.00583632	TP_3	0	-0.218115	-0.103162	-0.124851
ENSG00000260920	0.00248592	TP_6	0	-0.218115	-0.103162	-0.124851
ENSG00000261488	0.036528	TP_3	0	0.0923017	0.0428606	0.0460365
ENSG00000261578	0.018112	TP_3	0	-0.172195	-0.520319	-0.169135
ENSG00000261578	0.00505454	TP_6	0	-0.172195	-0.520319	-0.169135
ENSG00000261655	0.0207316	TP_3	0	0.110155	0.0857788	0.803901
ENSG00000261770	0.0160084	TP_3	0	-0.39317	-0.213447	0.00536281
ENSG00000261770	0.0100953	TP_9	0	-0.39317	-0.213447	0.00536281
ENSG00000262049	0.0240554	TP_3	0	0.100761	-0.0800058	0.560015
ENSG00000262370	0.0419189	TP_6	0	-0.426392	-0.630226	0.25025
ENSG00000262370	0.0323682	TP_9	0	-0.426392	-0.630226	0.25025
ENSG00000263082	0.0028018	TP_3	0	0.010509	0.050673	0.0445711
ENSG00000263082	0.0112884	TP_6	0	0.010509	0.050673	0.0445711
ENSG00000263146	0.0184945	TP_3	0	-0.121068	-0.419229	0.119123
ENSG00000263412	0.0190804	TP_6	0	-0.300473	0.259926	0.0834265
ENSG00000263571	0.0128639	TP_3	0	0.154056	-0.374365	-0.00597488
ENSG00000263571	0.0387433	TP_6	0	0.154056	-0.374365	-0.00597488
ENSG00000263843	0.0201996	TP_3	0	-0.604163	0.099458	-0.0596501
ENSG00000263843	0.0215553	TP_6	0	-0.604163	0.099458	-0.0596501
ENSG00000264112	0.0367206	TP_3	0	0.0443357	-0.387315	0.407478
ENSG00000264112	0.0114218	TP_6	0	0.0443357	-0.387315	0.407478
ENSG00000264112	0.0323868	TP_9	0	0.0443357	-0.387315	0.407478
ENSG00000267321	0.0110435	TP_3	0	0.323492	-0.232756	-0.016057
ENSG00000267321	0.00151771	TP_6	0	0.323492	-0.232756	-0.016057
ENSG00000267364	0.0218918	TP_3	0	0.190408	0.0484229	-0.25742
ENSG00000267575	0.0342783	TP_9	0	-0.215064	-0.100841	0.0746805
ENSG00000267640	0.0107621	TP_3	0	-0.318209	0.0589385	-0.18081
ENSG00000267640	0.0320404	TP_6	0	-0.318209	0.0589385	-0.18081
ENSG00000267886	0.0387759	TP_3	0	0.253596	0.0135503	0.192375
ENSG00000267904	0.00785336	TP_3	0	-0.147433	-0.0161961	0.467426
ENSG00000267980	0.0488499	TP_6	0	0.328618	0.104521	0.183756
ENSG00000268205	0.0147176	TP_6	0	0.22468	-0.367243	0.125435
ENSG00000268713	0.0105853	TP_6	0	0.447055	0.107317	-0.182382
ENSG00000269044	0.00705305	TP_3	0	0.0224418	-0.283754	0.381442
ENSG00000269374	0.00913237	TP_3	0	0.00320084	-0.0221106	0.216268
ENSG00000269374	0.0372097	TP_6	0	0.00320084	-0.0221106	0.216268
ENSG00000269896	0.0171057	TP_6	0	-0.316821	-0.218186	0.292865
ENSG00000270574	0.0157602	TP_6	0	-0.629485	-0.152086	0.0328635
ENSG00000270704	0.00830889	TP_6	0	-0.21261	0.279694	-0.505049
ENSG00000270977	0.0344723	TP_3	0	0.0550344	0.365391	0.160213
ENSG00000271254	0.00759101	TP_3	0	-0.234656	-0.0142709	-0.16342
ENSG00000271254	0.0128015	TP_9	0	-0.234656	-0.0142709	-0.16342
ENSG00000271347	0.00231745	TP_6	0	-0.20586	-0.0123096	-0.615735
ENSG00000271533	0.019662	TP_6	0	-0.263513	-0.0274966	-0.301986
ENSG00000271870	0.0254088	TP_3	0	-0.190997	-0.20095	-0.323798
ENSG00000271870	0.0375247	TP_6	0	-0.190997	-0.20095	-0.323798
ENSG00000272070	0.0251446	TP_3	0	-0.149171	0.118885	-0.331114
ENSG00000272159	0.023214	TP_3	0	-0.60174	-0.768547	0.363493
ENSG00000272293	0.020329	TP_3	0	0.0140417	-0.268108	-0.171395
ENSG00000272293	0.0103668	TP_6	0	0.0140417	-0.268108	-0.171395
ENSG00000272335	0.00893342	TP_3	0	0.0317926	-0.174832	-0.234594
ENSG00000272335	0.0444312	TP_9	0	0.0317926	-0.174832	-0.234594
ENSG00000272374	0.0431758	TP_6	0	-0.293181	0.242254	0.47547
ENSG00000272419	0.0449266	TP_3	0	-0.00716312	0.00703397	0.0415139
ENSG00000272462	0.0337568	TP_3	0	0.0165296	-0.134512	0.296172
ENSG00000272462	0.0417984	TP_6	0	0.0165296	-0.134512	0.296172
ENSG00000272604	0.0247487	TP_9	0	-0.154298	-0.354614	-0.0986023
ENSG00000272993	0.0250399	TP_6	0	-0.215036	-0.0284336	0.0664254
ENSG00000272993	0.0429635	TP_9	0	-0.215036	-0.0284336	0.0664254
ENSG00000273033	0.0436872	TP_9	0	-0.134946	-0.0236502	-0.0933388
ENSG00000273149	0.030436	TP_3	0	-0.16327	-0.526965	0.152173
ENSG00000273284	0.0168832	TP_3	0	-0.0801115	0.316768	-0.77093
ENSG00000273295	0.0346912	TP_3	0	0.12746	0.385444	0.185897
ENSG00000273295	0.026708	TP_9	0	0.12746	0.385444	0.185897
ENSG00000273329	0.0248791	TP_6	0	-0.0885872	-0.384224	0.300158
ENSG00000273373	0.0277764	TP_3	0	-0.280579	-0.118257	0.230536
ENSG00000273373	0.0474217	TP_6	0	-0.280579	-0.118257	0.230536
ENSG00000273381	0.00390046	TP_3	0	-0.57268	-0.00954637	0.271463
ENSG00000273381	0.002509	TP_6	0	-0.57268	-0.00954637	0.271463
ENSG00000273381	0.0157315	TP_9	0	-0.57268	-0.00954637	0.271463
ENSG00000273449	0.0467748	TP_3	0	-0.00304408	-0.323225	-0.473334
ENSG00000274317	0.00711021	TP_9	0	0.604302	0.460744	-0.356294
ENSG00000274605	0.0196702	TP_3	0	0.196508	0.0365993	0.16056
ENSG00000274605	0.00843994	TP_6	0	0.196508	0.0365993	0.16056
ENSG00000274627	0.00574204	TP_3	0	-0.187989	-0.252827	0.238585
ENSG00000274627	0.0129082	TP_6	0	-0.187989	-0.252827	0.238585
ENSG00000274943	0.00964363	TP_6	0	0.0738889	-0.225816	-0.114664
ENSG00000274964	0.0392012	TP_6	0	0.122112	-0.0861264	0.0430012
ENSG00000275342	0.00120988	TP_3	0	-0.0281735	0.169848	0.61278
ENSG00000275342	0.0121566	TP_6	0	-0.0281735	0.169848	0.61278
ENSG00000275342	0.00620162	TP_9	0	-0.0281735	0.169848	0.61278
ENSG00000276564	0.0108297	TP_6	0	-0.395113	-0.104552	0.326195
ENSG00000276855	0.0427346	TP_6	0	-0.13336	-0.199113	-0.24812
ENSG00000277013	0.00619574	TP_3	0	0.155269	0.148692	-0.0817717
ENSG00000277013	0.0294608	TP_6	0	0.155269	0.148692	-0.0817717
ENSG00000277103	0.0215978	TP_6	0	-0.221662	0.232887	0.259535
ENSG00000277283	0.0429563	TP_6	0	0.334633	0.148796	0.245639
ENSG00000277534	0.0319187	TP_3	0	0.0310299	0.258614	0.277973
ENSG00000277534	0.0219243	TP_6	0	0.0310299	0.258614	0.277973
ENSG00000277639	0.039484	TP_9	0	0.287946	0.180233	0.250195
ENSG00000278000	0.0295436	TP_9	0	-0.446602	0.0635697	0.525216
ENSG00000278133	0.00543683	TP_3	0	0.0293672	-0.331208	0.226479
ENSG00000278133	0.00937662	TP_6	0	0.0293672	-0.331208	0.226479
ENSG00000278451	0.0102686	TP_3	0	-0.0178319	-0.185745	0.379096
ENSG00000278451	0.0178927	TP_6	0	-0.0178319	-0.185745	0.379096
ENSG00000278864	0.0288495	TP_6	0	-0.338283	-0.207073	0.319833
ENSG00000278948	0.0483905	TP_3	0	-0.19665	-0.156564	0.659284
ENSG00000278978	0.0176869	TP_6	0	0.206347	0.18131	-0.0736631
ENSG00000279010	0.0140539	TP_3	0	-0.0266507	-0.140772	0.467426
ENSG00000279069	0.0106974	TP_9	0	0.487589	0.251998	0.848739
ENSG00000279117	0.00648968	TP_3	0	-0.0726512	0.152109	0.39292
ENSG00000279117	0.0194018	TP_6	0	-0.0726512	0.152109	0.39292
ENSG00000279207	0.0180253	TP_9	0	0.0478683	-0.0266538	0.268522
ENSG00000279347	0.00443751	TP_3	0	-0.143501	-0.0958604	0.287835
ENSG00000279347	0.0162554	TP_6	0	-0.143501	-0.0958604	0.287835
ENSG00000279400	0.0378558	TP_9	0	-0.127768	-0.140559	0.266588
ENSG00000279425	0.0240014	TP_3	0	0.172478	-0.136811	0.687235
ENSG00000279673	0.0478117	TP_3	0	-0.0524773	0.24218	0.251629
ENSG00000279673	0.0456804	TP_6	0	-0.0524773	0.24218	0.251629
ENSG00000279696	0.0178032	TP_6	0	-0.383893	0.378697	0.192404
ENSG00000279738	0.0145818	TP_3	0	-0.0566826	-0.127366	0.554637
ENSG00000279821	0.04926	TP_9	0	-0.854922	-0.128143	0.897151
ENSG00000280018	0.0266225	TP_3	0	0.064048	-0.0897925	0.0263027
ENSG00000280056	0.0134938	TP_3	0	-0.215532	0.0702636	-0.384725
ENSG00000280056	0.0148015	TP_6	0	-0.215532	0.0702636	-0.384725
ENSG00000280063	0.0227148	TP_3	0	-0.0727149	0.136325	0.447554
ENSG00000280063	0.0307614	TP_9	0	-0.0727149	0.136325	0.447554
ENSG00000280071	0.0278009	TP_9	0	0.20256	0.245895	0.243166
ENSG00000280123	0.0106208	TP_6	0	-0.163756	0.113915	-0.303596
ENSG00000280142	0.0102969	TP_3	0	-0.111692	0.15006	0.518229
ENSG00000280143	0.045369	TP_9	0	0.00431155	0.178476	-0.775435
ENSG00000280152	0.0290507	TP_3	0	-0.589198	-0.333429	0.343614
ENSG00000280187	0.0427345	TP_6	0	-0.19386	-0.126044	0.288198
ENSG00000280206	0.0316455	TP_6	0	0.290033	-0.282556	0.0890925
ENSG00000280219	0.0126478	TP_3	0	-0.417701	0.00576078	-0.141344
ENSG00000280219	0.0116604	TP_6	0	-0.417701	0.00576078	-0.141344
ENSG00000280239	0.00711305	TP_3	0	-0.125853	0.0564321	0.360124
ENSG00000280294	0.00545079	TP_6	0	0.16071	-0.432818	-0.061871
ENSG00000280294	0.0225338	TP_9	0	0.16071	-0.432818	-0.061871
ENSG00000280347	0.00153166	TP_3	0	-0.076389	-0.0326182	-0.664463
ENSG00000280347	0.00582032	TP_6	0	-0.076389	-0.0326182	-0.664463
ENSG00000280383	0.0382939	TP_3	0	-0.288056	0.141682	0.4832
ENSG00000280511	0.0247675	TP_3	0	0.116005	-0.155634	0.15067
ENSG00000280511	0.028933	TP_6	0	0.116005	-0.155634	0.15067
ENSG00000281566	0.00646574	TP_6	0	0.175309	0.170663	0.0227587
ENSG00000282012	0.0295459	TP_3	0	0.265113	0.235255	0.141261
ENSG00000282012	0.00798299	TP_6	0	0.265113	0.235255	0.141261
ENSG00000282012	0.0384411	TP_9	0	0.265113	0.235255	0.141261
ENSG00000282048	0.00425054	TP_3	0	0.119737	0.152565	-0.129479
ENSG00000282048	0.00113392	TP_9	0	0.119737	0.152565	-0.129479
ENSG00000282886	0.0174776	TP_6	0	0.262601	0.105333	-0.146417
ENSG00000282936	0.0124041	TP_6	0	-0.523241	0.346206	0.204916
ENTPD5	0.0278459	TP_9	0	-0.164329	-0.141148	-0.0652278
EP300	0.0156641	TP_3	0	-0.0638679	-0.00918379	0.36624
EP300	0.0484141	TP_9	0	-0.0638679	-0.00918379	0.36624
EP400	0.0383707	TP_3	0	-0.051415	-0.0115238	0.437916
EPAS1	0.0121475	TP_3	0	0.00995557	0.0238198	0.783421
EPB41L1	0.0363321	TP_6	0	0.0215139	-0.0463536	0.193056
EPB41L4B	0.0181374	TP_9	0	-0.1778	-0.201479	0.0229062
EPC1	0.0039437	TP_3	0	0.031702	-0.0241032	-0.0664309
EPC1	0.0100433	TP_6	0	0.031702	-0.0241032	-0.0664309
EPDR1	0.003682	TP_3	0	0.188345	-0.0182541	0.0711311
EPHA1-AS1	0.0330192	TP_6	0	-0.237763	0.159003	-0.12566
EPHA3	0.0244494	TP_6	0	0.274969	-0.429307	-0.237877
EPHA4	0.0353446	TP_6	0	0.145384	0.178709	-0.167324
EPHA4	0.00180505	TP_9	0	0.145384	0.178709	-0.167324
EPHA6	0.00777217	TP_3	0	-0.384775	-0.207678	0.571274
EPHA7	0.0465513	TP_6	0	-0.00977926	-0.10446	-0.397774
EPHB2	0.0365787	TP_3	0	0.111234	-0.105912	0.264802
EPHB2	0.0472988	TP_9	0	0.111234	-0.105912	0.264802
EPHB4	0.0276508	TP_3	0	-0.101543	-0.0303175	0.324752
EPM2A	0.0319594	TP_6	0	0.221399	0.106214	0.14055
EPM2AIP1	0.0169593	TP_6	0	-0.07177	-0.0851771	-0.139733
EPN1	0.0176734	TP_3	0	-0.0325421	-0.048319	0.478833
EPN2	0.0301611	TP_9	0	-0.263559	-0.0636506	0.2425
EPRS	0.00816178	TP_3	0	-0.0624526	0.0181106	-0.196571
EPRS	0.0129699	TP_6	0	-0.0624526	0.0181106	-0.196571
EPS15	0.00210993	TP_3	0	-0.122496	0.109316	-0.00312146
EPS15	0.00380598	TP_6	0	-0.122496	0.109316	-0.00312146
EPS15	0.0133393	TP_9	0	-0.122496	0.109316	-0.00312146
EPS15L1	0.0467466	TP_6	0	0.00674071	-0.0634525	0.0490885
EPT1	0.00787567	TP_3	0	0.0496224	0.113381	-0.220309
ERBB2	0.0377591	TP_3	0	-0.109215	-0.0689188	0.212812
ERBB2IP	0.0109307	TP_6	0	-0.13632	0.0243357	-0.315836
ERC1	0.0219463	TP_6	0	0.0657449	-0.0415012	0.0360083
ERC2	0.00650544	TP_3	0	-0.118418	-0.0476894	0.0961549
ERCC2	0.0282836	TP_3	0	-0.0449248	0.0344642	0.233425
[truncated: 4,844 more rows]

## Sheet: SB_impulseDE
Gene	p	padj	DMSO_vs_SB_0	DMSO_vs_SB_3	DMSO_vs_SB_6	DMSO_vs_SB_9
NANOG	5.67722e-159	8.49141e-155	0	-0.58875	-1.23292	-1.54287
SMAD7	6.11063e-102	4.56983e-98	0	-0.839253	-1.68461	-1.95771
STOX2	4.21683e-71	2.10237e-67	0	-0.606243	-1.75205	-2.0569
PMEPA1	5.68514e-44	2.12582e-40	0	-0.695061	-1.42143	-1.27656
SKIL	3.09253e-43	9.25101e-40	0	-0.515055	-1.0573	-1.57415
INSIG1	7.27305e-36	1.81305e-32	0	0.621632	0.272725	0.0949796
NANOGP8	5.79682e-30	1.23862e-26	0	-0.467557	-1.09912	-1.68959
NODAL	3.50769e-28	6.55807e-25	0	-1.01057	-3.02044	-2.96604
SLC6A15	2.34629e-27	3.89928e-24	0	-0.234881	-0.622664	-0.591556
IL17RD	5.18296e-25	7.75216e-22	0	-0.00256901	-0.475006	-0.713908
ANGPT1	6.06096e-21	8.24125e-18	0	-0.152512	-1.23198	-2.37607
ACSS2	1.12012e-20	1.39613e-17	0	0.322238	0.427472	0.563467
DACT1	2.09728e-19	2.413e-16	0	0.222574	-1.15162	-1.45301
TBL1XR1	2.51469e-19	2.68659e-16	0	-0.172799	-0.395461	-0.690956
HESX1	8.20602e-17	8.1825e-14	0	0.132083	-0.227035	-1.24457
MICAL2	3.50348e-16	3.2751e-13	0	0.302601	-0.689044	-0.767626
LRRN2	2.27738e-15	2.00369e-12	0	-0.618005	-2.00388	-1.61299
ETS1	4.97563e-15	4.13447e-12	0	-0.0654716	-0.397996	-0.773591
AGO1	2.02115e-14	1.59107e-11	0	-0.192228	-0.511397	-0.531771
HTR7	5.41721e-14	4.05126e-11	0	0.0566152	-0.194608	-0.424326
PRICKLE1	1.07733e-13	7.67313e-11	0	0.218515	-0.218562	-0.300138
ITGB5	5.16029e-13	3.5083e-10	0	-0.049167	-0.42312	-0.438755
PLCH1	6.17035e-13	4.0126e-10	0	-0.13679	-0.245287	-0.62944
EFEMP1	1.22489e-12	7.63363e-10	0	0.0621115	0.284162	0.710944
BAMBI	8.03573e-12	4.80762e-09	0	-0.448575	-0.434715	-0.685207
MSMO1	1.6197e-11	9.31764e-09	0	0.399789	0.148866	0.0847625
SOCS2	3.68911e-11	2.04363e-08	0	-0.330439	-0.355659	-0.383887
TMEM97	2.02232e-10	1.08028e-07	0	0.307849	0.171877	0.122574
ENSG00000236714	2.12941e-10	1.09826e-07	0	0.0993317	-0.417986	-1.28025
HMGCS1	2.64682e-10	1.31962e-07	0	0.305419	0.368262	0.089627
NEFL	6.41175e-10	3.09357e-07	0	-0.0591853	0.250437	0.616562
LDLR	1.55214e-09	7.25479e-07	0	0.489214	0.193093	0.353653
METTL7A	3.76028e-09	1.70432e-06	0	0.0453622	-0.490709	-0.650129
FGFBP3	5.28685e-09	2.32575e-06	0	0.28581	0.0163381	0.122647
TMEM246	5.94394e-09	2.5401e-06	0	0.0679442	0.233314	0.358806
NANOGP1	6.79244e-09	2.82207e-06	0	-0.378055	-0.527155	-1.58736
PLEKHA1	7.14553e-09	2.88853e-06	0	-0.195103	-0.249772	-0.377264
HMGCR	1.29737e-08	5.10651e-06	0	0.277779	0.287814	0.0509539
TMEM63A	3.28391e-08	1.25942e-05	0	-0.166213	-0.574131	-0.532849
CYP1B1	3.74487e-08	1.4003e-05	0	0.0092935	0.730021	0.445291
ACADSB	4.07632e-08	1.48706e-05	0	0.0641409	0.105117	-0.571336
TXNIP	5.3807e-08	1.91617e-05	0	0.0848348	0.378373	0.260425
H2AFY	5.99062e-08	2.08376e-05	0	-0.0264287	-0.207134	-0.115419
AK4	6.81951e-08	2.31817e-05	0	-0.0105766	-0.227801	-0.350231
ENSG00000254339	8.09658e-08	2.69112e-05	0	0.0491371	0.454535	0.105766
NPTX1	8.59884e-08	2.79593e-05	0	0.495803	0.724287	-0.0598515
PRDM14	9.74327e-08	3.10064e-05	0	-0.0329259	-0.34132	-0.467465
IGFBP3	1.00769e-07	3.14001e-05	0	-0.217569	0.387648	0.579327
RASL11B	1.25306e-07	3.8249e-05	0	0.0208047	-0.312746	-0.250085
TIMP4	1.29149e-07	3.86337e-05	0	0.0540795	-0.200699	-0.484406
MTCO1P40	1.50093e-07	4.31719e-05	0	0.76863	0.583181	0.371403
SHISA2	1.49139e-07	4.31719e-05	0	0.271388	-0.241377	-0.409411
FAM212B	2.33179e-07	6.58049e-05	0	0.162617	0.256325	0.279108
GPRC5B	2.73362e-07	7.57162e-05	0	0.109189	0.092976	0.288812
ENSG00000280707	3.085e-07	8.38951e-05	0	-0.136189	-0.180086	-0.265477
PKNOX1	3.47123e-07	9.27127e-05	0	-0.106642	-0.261985	-0.306302
SQLE	4.32294e-07	0.000113435	0	0.235638	0.177326	0.0737484
NPFFR2	4.80021e-07	0.000123788	0	-0.000669211	-0.375934	-1.00876
STARD4	5.89089e-07	0.000149339	0	0.407778	0.239003	-0.250316
JAKMIP2-AS1	8.01035e-07	0.000199685	0	0.113324	0.117735	-0.275362
PHLDB2	8.59004e-07	0.000210625	0	-0.0110661	-0.152594	-0.506854
P2RY1	9.87234e-07	0.000238162	0	0.330051	-0.130692	-0.503323
H2AFY2	1.28564e-06	0.000305228	0	0.142395	-0.240805	-0.35126
ID3	1.33559e-06	0.000312132	0	-0.0891431	0.425554	0.932072
IDI1	1.72996e-06	0.000398078	0	0.329676	0.22782	-0.118608
ABCA5	1.89666e-06	0.000423409	0	-0.123278	-0.31143	-0.834412
PCSK9	1.88004e-06	0.000423409	0	0.413048	0.635645	0.585517
NEU1	2.36308e-06	0.000519773	0	0.234424	0.211889	0.318142
BAZ1A	2.95314e-06	0.000640147	0	-0.302128	-0.192034	-0.34345
CDKN1A	3.05466e-06	0.000652695	0	0.662764	0.332994	0.483274
SERTAD4	3.44214e-06	0.000725128	0	-0.448595	-0.535127	-0.909352
ZIC3	4.25162e-06	0.000883215	0	-0.091145	0.262294	0.398539
CDH2	4.42147e-06	0.000905916	0	0.120005	-0.251503	-0.428254
NFE2L3	4.4841e-06	0.000906334	0	-0.000411913	-0.156741	-0.416035
MYSM1	4.76872e-06	0.000951009	0	-0.345965	-0.285214	-0.629941
CCDC14	4.86354e-06	0.000957158	0	-0.398829	-0.119498	-0.4043
MAT2A	4.97098e-06	0.000965597	0	-0.303226	-0.254074	-0.0659925
ARRDC3	5.06423e-06	0.000971098	0	0.373906	0.423582	-0.0649213
IRX2	6.22642e-06	0.00117884	0	-0.0685359	0.280103	0.491027
ENSG00000253507	6.30788e-06	0.00117934	0	0.0527495	0.531158	0.146594
PNISR	8.16033e-06	0.00150684	0	-0.291674	-0.157957	-0.424104
ACSL1	9.29557e-06	0.00169554	0	0.326894	0.414243	0.159464
HSD17B7	1.05986e-05	0.00190993	0	0.269731	0.243911	0.0591493
SEMA3A	1.35764e-05	0.0024174	0	-0.101081	-0.118368	-0.541167
LPIN1	1.7179e-05	0.00302289	0	0.131362	0.361317	0.285932
GNPTAB	1.96202e-05	0.00341231	0	-0.0214444	-0.0282608	-0.338977
CCKBR	2.08966e-05	0.0035822	0	0.122681	-0.320516	-0.42345
NEFM	2.1076e-05	0.0035822	0	0.0222122	0.0751863	0.481736
KCNH5	2.16504e-05	0.00363848	0	0.231499	-0.440073	-1.29887
CDK1	2.23296e-05	0.00367015	0	-0.197049	-0.140321	-0.333659
LINC01108	2.22088e-05	0.00367015	0	-0.022678	0.765579	0.385291
PHF19	2.33713e-05	0.00379961	0	-0.0523231	0.277575	0.474212
PJA1	2.87954e-05	0.00463111	0	-0.156677	-0.151581	-0.199803
SLCO4C1	3.44663e-05	0.00548418	0	0.195627	0.627503	0.0226555
SLA	3.51876e-05	0.00554001	0	0.175638	-0.564542	-0.84357
ZDHHC23	3.59668e-05	0.00560369	0	-0.446302	-0.227997	-0.268934
MGAT4C	3.72606e-05	0.00574304	0	-0.101455	-0.134641	-0.655072
PMAIP1	3.76291e-05	0.00574304	0	-0.0340119	-0.219445	-0.37439
PLAU	3.93932e-05	0.00595156	0	0.153602	0.0585161	0.502113
PCDH7	4.0833e-05	0.00610739	0	-0.101719	-0.23654	-0.520399
DUSP4	4.41626e-05	0.00654	0	0.0892132	0.249204	0.414512
APELA	4.57112e-05	0.00669121	0	-0.0223568	0.387028	0.135245
DUSP5	4.60784e-05	0.00669121	0	0.272675	0.252073	0.190178
ELF3	4.66866e-05	0.00671434	0	0.0284391	0.59842	0.662243
FAM174B	5.01749e-05	0.00709251	0	0.0400314	-0.284054	-0.27941
LONRF2	5.02645e-05	0.00709251	0	-0.367409	0.613488	0.514343
SNHG1	5.13139e-05	0.00717292	0	-0.279261	-0.251743	-0.152365
ATP8B3	5.18252e-05	0.0071773	0	0.300561	0.567373	0.496133
ABCA1	5.45974e-05	0.00743952	0	-0.349067	-0.385733	-0.359575
TNMD	5.47133e-05	0.00743952	0	0.0774107	-0.56851	-1.18775
C1orf116	5.67659e-05	0.00764908	0	0.375863	0.348361	0.285782
CDK14	5.81613e-05	0.00776713	0	0.169032	-0.13125	-0.282814
ETV1	6.0496e-05	0.00800742	0	-0.0414859	0.0314121	-0.326175
CHORDC1	6.45813e-05	0.00847319	0	-0.231356	-0.132282	-0.374481
RNF182	6.92432e-05	0.00900583	0	0.0440457	-0.348685	-0.415493
MTND4P12	7.1894e-05	0.00924791	0	0.496643	0.311166	0.574236
SPOPL	7.23411e-05	0.00924791	0	-0.105597	-0.269198	-0.43591
PTCH1	7.49459e-05	0.00941988	0	-0.0437638	0.37895	0.618996
UHRF2	7.47011e-05	0.00941988	0	-0.234867	-0.146138	-0.202907
DHCR7	7.78953e-05	0.0096429	0	0.320212	0.290383	0.254758
TEX9	7.80096e-05	0.0096429	0	-0.116773	-0.208394	-0.55691
EBP	8.64285e-05	0.0105098	0	0.226596	0.111438	0.230056
NOC3L	8.61931e-05	0.0105098	0	-0.182614	-0.0661428	-0.304782
KLF7	9.03135e-05	0.0108937	0	0.042874	0.0409724	-0.279157
AIM1	9.35414e-05	0.011104	0	0.111273	0.246598	0.428691
CPNE2	9.32085e-05	0.011104	0	-0.0346257	-0.168145	0.568698
NR3C1	9.68174e-05	0.0114023	0	-0.142742	0.0214071	-0.314573
MVK	9.8735e-05	0.0115373	0	0.395342	0.383334	0.297959
EGR3	0.000108866	0.0124298	0	0.914067	1.36637	-0.308724
F2RL1	0.000107703	0.0124298	0	0.18597	0.319433	0.266866
JPH4	0.00010807	0.0124298	0	-0.271275	-0.309702	0.358039
ID1	0.00011189	0.0126783	0	-0.707189	-0.148811	-0.281865
SOX9	0.00011652	0.0131037	0	0.519832	0.168267	0.6792
GAS7	0.000118377	0.0131153	0	0.0256954	0.142498	0.758334
SFMBT2	0.000118087	0.0131153	0	-0.168859	0.175307	0.532171
AXIN2	0.000128299	0.01411	0	-0.0810093	0.11925	0.451728
PPP1R16B	0.000137072	0.0149649	0	-0.247084	-0.655447	-0.113063
SLC25A40	0.000145561	0.0157765	0	-0.0943463	-0.133299	-0.37806
DUSP6	0.000151848	0.0163395	0	-0.0921747	-0.327028	-0.30225
DDX46	0.000171608	0.0182172	0	-0.0379617	0.0363186	-0.420942
TEAD1	0.000171734	0.0182172	0	0.0505687	-0.251622	-0.398698
SLC30A3	0.000178701	0.0188228	0	-0.232329	0.467176	0.790537
DDX5	0.000196673	0.020428	0	-0.160324	-0.111218	-0.158805
VGF	0.000196476	0.020428	0	0.0331695	0.48342	1.08243
DTWD2	0.000204219	0.0210655	0	-0.0280844	-0.110479	-0.4228
FNBP1L	0.000214719	0.0219969	0	-0.180419	-0.0839973	-0.352244
SRSF11	0.000232742	0.0236811	0	-0.142137	-0.0654738	-0.241401
CASD1	0.000236147	0.0238652	0	-0.0900228	-0.078789	-0.359916
PARP8	0.00023775	0.023866	0	-0.13448	-0.136776	-0.34323
HES3	0.000254309	0.025358	0	-0.165473	0.0470783	0.819054
CRMP1	0.00025762	0.025518	0	0.139931	0.070205	0.28666
MAP4K3	0.000275837	0.0271427	0	-0.0816896	-0.0353584	-0.355493
PUM2	0.000298961	0.0292258	0	-0.0721705	-0.00630014	-0.226262
IL21R	0.000326086	0.0314662	0	0.981356	0.628192	0.467409
NR1D2	0.000325924	0.0314662	0	-0.00224747	-0.105434	-0.444419
VIM	0.000330768	0.0317135	0	0.167474	-0.0576847	-0.0541357
OFD1	0.000336529	0.0320603	0	-0.220203	-0.00014893	-0.319882
PNN	0.0003557	0.0336722	0	-0.317168	-0.141493	-0.302826
TRIM24	0.000362027	0.0340556	0	-0.0682555	-0.0281696	-0.31064
MT-ND6	0.000386373	0.0361187	0	0.596705	0.484507	0.225277
SOX21	0.000389497	0.0361846	0	0.229956	0.525518	0.352857
ATCAY	0.000401136	0.0369266	0	0.156283	0.178928	0.488674
NUAK1	0.000403435	0.0369266	0	0.0921207	-0.212757	-0.223691
SLC25A21	0.000404891	0.0369266	0	0.03928	-0.000159315	-0.537014
ZNF521	0.000407682	0.0369558	0	-0.19121	-0.192031	-0.261094
JAG1	0.000431077	0.0386085	0	0.0394952	0.165883	0.366347
ZMYND11	0.000429842	0.0386085	0	-0.189601	-0.0346732	-0.26865
SERPINE1	0.000437871	0.0389836	0	-0.0215899	0.289105	0.515042
DMD	0.000450707	0.0398889	0	0.0646384	-0.0850141	-0.470086
PDP2	0.000482118	0.0424178	0	0.223667	0.112797	0.0729989
SLC5A3	0.000486751	0.042575	0	-0.411644	-0.0879966	-0.265432
DHCR24	0.000497565	0.0432679	0	0.19039	0.201949	0.181085
NTN1	0.000507075	0.04384	0	-0.192991	0.61116	0.8715
IGFBP5	0.000520679	0.0447574	0	0.261504	0.546701	0.597654
TRMT13	0.000550559	0.0470555	0	-0.240135	-0.0187415	-0.374697
MT-CYB	0.000572752	0.0486741	0	0.213549	0.0537922	0.187423
HMOX1	0.000576099	0.048682	0	0.028424	0.00549384	0.590533

## Sheet: SB_maSigPro
Gene	p	R.squared	DMSO_vs_SB_0	DMSO_vs_SB_3	DMSO_vs_SB_6	DMSO_vs_SB_9
AARS	1.22671e-25	0.867817	0	-0.0556365	-0.00360384	0.12458
AASDHPPT	1.60905e-27	0.874144	0	-0.00854711	-0.0232863	-0.284225
AASS	5.92353e-13	0.801131	0	-0.173311	0.231395	-0.0711421
ABCA1	1.45048e-29	0.869593	0	-0.349067	-0.385733	-0.359575
ABCA5	6.87491e-16	0.79832	0	-0.123278	-0.31143	-0.834412
ABCB10	1.21257e-19	0.821636	0	-0.0628462	-0.0584809	-0.127009
ABCF1	2.97634e-25	0.88265	0	0.0687877	-0.0688312	0.0388338
ABCG2	1.20113e-22	0.851876	0	-0.0309964	0.484409	0.290773
ABHD10	2.83288e-38	0.904503	0	0.088283	0.0694142	-0.169006
ABHD13	2.76366e-10	0.701289	0	0.010298	-0.0498363	-0.372072
ABHD17B	9.09927e-57	0.929063	0	-0.0636777	-0.192572	-0.136867
ABHD4	1.71151e-40	0.903874	0	0.0539077	0.0505025	0.148219
ACADSB	2.28707e-42	0.917453	0	0.0641409	0.105117	-0.571336
ACAT2	9.54386e-26	0.86185	0	0.242306	0.132996	0.109146
ACER2	2.6448e-24	0.846285	0	0.024357	0.167973	0.21285
ACSL1	4.7923e-33	0.886937	0	0.326894	0.414243	0.159464
ACSL3	1.27151e-13	0.759052	0	0.0238923	0.0135386	-0.218278
ACSL4	8.58456e-18	0.81462	0	0.0773533	0.166685	-0.10369
ACSS2	3.3196e-109	0.966462	0	0.322238	0.427472	0.563467
ACTR10	4.6929e-14	0.761425	0	-0.0335796	-0.0629536	-0.125753
ACVR2B-AS1	9.13739e-14	0.757955	0	-0.106997	-0.139655	0.249631
ADAM19	6.01716e-11	0.757292	0	-0.0822744	-0.322013	0.046892
ADAM22	9.12511e-17	0.81173	0	-0.123663	0.0674921	-0.0137407
ADAM9	2.43762e-23	0.841322	0	-0.15466	0.0363611	-0.227868
ADAMTS16	5.12975e-13	0.751102	0	-0.0463324	0.191801	0.373197
ADAMTS3	7.4346e-15	0.803859	0	-0.290442	-0.272412	-0.0760607
ADCY7	1.97734e-22	0.84126	0	-0.0514603	0.204845	0.648372
ADGRL3	1.80645e-11	0.727649	0	-0.127097	-0.131929	-0.0512271
ADNP2	5.29168e-26	0.867369	0	0.143104	0.0828218	0.018685
ADORA2B	6.14247e-10	0.721844	0	-0.0761162	0.0708727	0.340088
ADPRH	5.57183e-11	0.738657	0	0.0952215	-0.0621614	0.219381
AFAP1L2	3.0933e-18	0.771436	0	0.065556	0.27435	0.776179
AFMID	3.06988e-15	0.781306	0	0.0384331	-0.0551634	0.229692
AGA	1.19987e-31	0.894897	0	0.0226805	0.169323	-0.101455
AGBL2	5.11111e-15	0.791152	0	-0.368842	-0.275779	-0.0562386
AGFG2	3.60559e-16	0.772607	0	-0.0815932	0.124295	0.230041
AGGF1	1.38973e-17	0.799624	0	-0.0336498	-0.0422621	-0.317001
AGMAT	7.50412e-08	0.722803	0	0.0474422	-0.138387	0.14759
AGO1	1.9045e-24	0.837066	0	-0.192228	-0.511397	-0.531771
AIM1	2.36418e-13	0.758121	0	0.111273	0.246598	0.428691
AJUBA	7.26078e-65	0.9448	0	-0.183304	-0.221257	-0.068316
AK4	9.12556e-19	0.812187	0	-0.0105766	-0.227801	-0.350231
AKAP12	1.33178e-15	0.798334	0	0.0732729	0.0311339	-0.0851659
AKAP7	1.24248e-21	0.857385	0	0.228789	-0.0904485	-0.0723967
AKIRIN1	2.24158e-37	0.888408	0	0.0127397	-0.05187	-0.0618018
AKT3	9.14825e-11	0.71247	0	0.00721881	-0.176619	-0.311778
ALKBH3	1.66776e-29	0.888917	0	0.17576	-0.16253	0.0270314
ALKBH8	6.41467e-20	0.819884	0	-0.0873908	-0.0236934	-0.222014
ALPK2	7.29525e-41	0.905789	0	-0.11349	-0.284631	-0.308573
ANAPC4	7.67556e-11	0.714605	0	-0.124811	-0.02693	-0.248266
ANGEL2	1.20465e-42	0.908772	0	-0.0554678	0.0482378	-0.166413
ANKLE2	3.1656e-09	0.749985	0	-0.143896	0.0182691	-0.0481717
ANKRD46	1.43278e-19	0.833924	0	-0.146388	-0.146694	-0.235005
ANKRD49	3.04118e-35	0.891866	0	0.0223333	-0.0876647	-0.258291
ANKRD50	3.07994e-14	0.768664	0	0.0689239	0.0553416	-0.228926
ANKRD6	2.63094e-13	0.788483	0	0.23847	0.0483421	0.137608
ANO1	2.03283e-10	0.732169	0	0.100213	0.20101	0.342198
ANOS2P	1.7052e-09	0.73158	0	-0.0815829	0.185614	-0.0793806
ANXA11	1.85795e-14	0.768054	0	-0.00098771	-0.0219598	0.298548
ANXA3	7.24699e-22	0.834022	0	-0.0343275	-0.00954306	-0.169883
AP5M1	4.24154e-13	0.751413	0	-0.127797	0.00279311	-0.217137
APAF1	1.09354e-21	0.832985	0	-0.0511704	-0.0756012	-0.145953
APCDD1L	1.04598e-12	0.723287	0	-0.234441	0.159604	0.555884
APELA	7.94701e-12	0.787703	0	-0.0223568	0.387028	0.135245
APLN	9.32821e-13	0.744096	0	-0.0217119	0.433365	0.488882
APOBEC3D	1.2889e-12	0.782207	0	0.0883604	-0.166237	0.134038
ARAP2	1.7501e-11	0.74084	0	-0.131636	0.356061	-0.368433
ARC	3.56138e-13	0.77387	0	0.149873	0.305269	0.472043
ARFGAP2	1.17024e-13	0.737411	0	0.0899855	-0.00148099	0.150175
ARHGAP29	1.71936e-09	0.708983	0	-0.191514	0.135317	0.00143097
ARHGAP31	3.40734e-13	0.785055	0	-0.382016	0.00365937	0.266192
ARHGAP44	6.14487e-14	0.814662	0	0.109021	-0.0415367	0.277962
ARHGAP5-AS1	5.33352e-15	0.71972	0	-0.0836041	-0.000335794	0.457534
ARHGEF17	3.42527e-10	0.729245	0	-0.170278	-0.225154	0.347952
ARL10	2.50941e-16	0.813594	0	-0.439034	-0.186922	0.0951572
ARL14EP	1.80061e-15	0.779267	0	-0.0326781	-0.145263	-0.176766
ARMC10	3.99149e-11	0.741922	0	0.0283282	-0.0997436	-0.0733158
ARMCX5-GPRASP2	2.37609e-32	0.896232	0	-0.360191	-0.00957812	-0.0474203
ARNT2	8.36842e-16	0.798478	0	0.0894716	0.097683	0.1672
ARRB1	1.35947e-10	0.747883	0	0.0103211	0.514315	0.425082
ARRDC3	5.28243e-171	0.978312	0	0.373906	0.423582	-0.0649213
ARSD	4.00528e-11	0.741975	0	0.226771	0.257473	0.10789
ARSJ	1.02925e-27	0.874573	0	0.0394803	-0.143612	-0.331083
ASAP2	1.44995e-11	0.764124	0	-0.120341	-0.408604	0.119418
ASAP3	1.61912e-14	0.768108	0	0.00791022	-0.108147	0.192208
ASPHD2	1.09148e-15	0.782047	0	-0.146091	0.0428257	0.253054
ASTN2	3.76184e-11	0.72193	0	0.0747275	-0.0730965	0.249232
ATAD2	1.64713e-09	0.703244	0	0.0529795	0.0622207	-0.249609
ATE1	1.048e-26	0.861952	0	-0.0867392	-0.0813382	-0.112439
ATG10	2.8782e-11	0.726518	0	0.18502	0.106095	-0.00124218
ATG14	1.97618e-10	0.754037	0	0.026333	-0.104854	0.0167379
ATG4C	3.68487e-14	0.767425	0	-0.0774008	0.0896471	-0.288178
ATL1	9.5436e-28	0.867263	0	-0.0395496	0.0879279	0.221595
ATP10A	6.49858e-17	0.815247	0	-0.121383	0.211604	0.254862
ATP1A2	1.61927e-11	0.748326	0	-0.11478	-0.179554	0.0954957
ATP2A1-AS1	1.24486e-12	0.742904	0	0.125144	0.320108	0.504142
ATP6V1A	2.10266e-11	0.766034	0	-0.059322	0.0183022	-0.000452902
ATP6V1H	1.50312e-11	0.725866	0	0.175666	0.0454202	0.127903
ATP7B	4.98647e-17	0.797253	0	-0.030333	0.136484	0.146733
ATP8B3	4.49297e-21	0.853895	0	0.300561	0.567373	0.496133
ATR	5.67591e-17	0.791459	0	-0.0711045	0.000153858	-0.28227
ATRNL1	4.4133e-18	0.793639	0	-0.129613	-0.136387	-0.101671
AXIN2	3.01591e-94	0.954837	0	-0.0810093	0.11925	0.451728
AXL	7.77866e-16	0.784408	0	-0.0354431	-0.0165219	0.26263
AZI2	2.52744e-11	0.723667	0	0.041232	0.00901263	-0.143163
AZIN1-AS1	7.81889e-14	0.755939	0	0.230634	0.110815	-0.336306
B3GALNT1	5.22058e-22	0.836605	0	-0.108724	0.0365492	-0.277816
B3GALT1	2.72846e-23	0.871305	0	0.149108	-0.211152	-0.0772951
B3GAT2	1.42166e-18	0.83947	0	0.095654	-0.106644	0.102471
B3GLCT	1.6947e-32	0.88263	0	-0.0127695	-0.129424	-0.266653
B4GALNT3	1.43708e-10	0.710535	0	-0.0579931	0.0904053	0.354228
B4GALT6	3.48435e-18	0.836564	0	0.10053	-0.0582104	-0.347769
BACE1	8.0212e-11	0.703351	0	0.0375713	-0.0702843	0.435276
BACE2	1.17596e-09	0.715477	0	-0.0535089	-0.359713	0.200366
BACH2	1.28366e-11	0.747394	0	-0.0820377	-0.0602465	0.335418
BAG2	8.5124e-20	0.821889	0	-0.0752969	0.146603	-0.1367
BAG3	1.24853e-12	0.763365	0	-0.0181311	0.100793	0.399426
BAIAP2L1	1.21412e-43	0.908978	0	0.105078	0.0366472	0.224572
BAMBI	8.89985e-74	0.94736	0	-0.448575	-0.434715	-0.685207
BBS10	7.22502e-44	0.909788	0	-0.0767075	0.000144917	-0.226814
BBS12	7.26654e-12	0.753541	0	-0.00239339	0.0325126	-0.330953
BCAP29	5.18643e-11	0.717016	0	-0.00771485	-0.0280612	-0.335103
BCAT1	2.2731e-12	0.726554	0	-0.0858886	-0.051978	-0.345411
BCL11A	1.58104e-41	0.912934	0	-0.240325	-0.258781	-0.0329025
BCL2	3.10139e-16	0.804538	0	-0.261966	0.267624	0.0785768
BCOR	1.21769e-40	0.907944	0	-0.280618	-0.393582	-0.136466
BDP1	7.48632e-08	0.705865	0	-0.253231	0.133181	-0.443999
BEND3	3.8849e-18	0.821916	0	-0.0312158	0.0177129	0.210021
BEND4	2.31e-29	0.889042	0	-0.259643	-0.0913195	-0.171774
BHLHE40	3.00402e-61	0.934716	0	0.181427	0.153082	0.278632
BIRC2	5.37349e-10	0.701945	0	-0.0671063	0.0734438	-0.231556
BLACAT1	1.99496e-08	0.710865	0	0.223352	-0.0878368	-0.209198
BLCAP	1.6487e-08	0.709514	0	-0.043946	-0.136814	0.0422436
BLOC1S5	5.36815e-14	0.760404	0	-0.0149842	-0.0396207	-0.167601
BMP2	1.36741e-216	0.982834	0	0.310094	-0.160385	-0.0974473
BNC2	1.57394e-17	0.840177	0	-0.142506	0.0767273	-0.124724
BOLA3-AS1	2.71278e-17	0.796463	0	-0.207125	0.088165	0.28239
BORA	1.83763e-13	0.755688	0	-0.0438636	-0.0340882	-0.265079
BRI3	1.25457e-14	0.817817	0	0.139693	-0.199693	0.12716
BRINP2	3.85301e-27	0.874519	0	0.408433	0.508556	-0.42919
BRPF1	3.4943e-25	0.855724	0	0.0774069	0.0651875	0.165412
BSDC1	8.38549e-10	0.740316	0	-0.123553	-0.0302297	0.082192
BTAF1	1.03008e-12	0.800354	0	-0.190583	0.0264156	-0.186684
BTG2	2.52153e-10	0.748592	0	0.397183	0.252724	0.00906437
C10orf82	5.55951e-11	0.714899	0	0.00715534	0.114751	0.340983
C10orf88	1.59923e-31	0.895036	0	0.270185	-0.190244	-0.148105
C11orf49	4.93138e-22	0.859953	0	0.152501	-0.0924238	0.0635542
C11orf95	8.44374e-98	0.960132	0	-0.0730648	-0.156035	-0.0126043
C12orf4	1.39746e-23	0.876716	0	-0.0979576	0.153888	-0.260593
C12orf60	4.61501e-15	0.808467	0	0.139137	-0.286154	-0.00741301
C12orf65	8.34808e-17	0.796936	0	0.178797	-0.030013	-0.0393034
C12orf66	1.12253e-22	0.852249	0	0.251705	0.0884068	-0.156659
C14orf1	3.64597e-13	0.750213	0	0.197379	0.195312	0.0951535
C14orf28	1.93934e-09	0.73188	0	0.171448	0.0555397	-0.159862
C16orf70	6.14724e-20	0.836171	0	-0.136324	-0.113516	-0.0638082
C17orf104	1.06952e-23	0.854504	0	-0.199545	-0.013618	-0.118874
C17orf75	1.93292e-15	0.813993	0	-0.20804	-0.0999719	-0.0414268
C17orf80	1.69199e-30	0.885437	0	-0.0635927	-0.0670316	-0.159973
C19orf66	3.63811e-23	0.852848	0	-0.0393852	-0.142725	0.318234
C1orf115	6.0825e-09	0.70315	0	0.158569	0.0824761	0.267654
C1orf116	1.43389e-91	0.95721	0	0.375863	0.348361	0.285782
C1orf174	1.34094e-14	0.819472	0	0.106789	-0.128753	0.0460905
C20orf194	3.1264e-09	0.707855	0	-0.221073	0.13281	0.312955
C22orf39	1.16895e-13	0.778971	0	0.0758009	0.00626127	0.152182
C22orf46	9.36644e-42	0.911903	0	-0.00482932	0.178087	0.0603725
C2CD2	5.21971e-18	0.834907	0	-0.210997	-0.238421	0.0517702
C2orf44	1.10946e-22	0.840299	0	-0.117218	-0.0447893	-0.114058
C2orf49	3.54096e-13	0.804688	0	0.0487075	-0.131483	-0.0848015
C3orf70	2.36915e-51	0.932542	0	0.0924527	-0.113247	0.150685
C4orf36	2.75211e-10	0.704368	0	-0.00733997	0.0329117	0.255962
C5orf24	8.89466e-17	0.821864	0	0.165915	0.0224193	-0.194104
C5orf28	1.25838e-24	0.858645	0	-0.270149	-0.207313	0.0817534
C5orf34	3.85447e-84	0.956948	0	-0.0692968	0.162298	-0.0912223
C5orf38	8.89104e-13	0.74111	0	0.121796	0.203266	0.66594
C6orf223	9.34979e-24	0.859083	0	0.665547	0.487064	-0.0872026
C7orf49	5.58356e-11	0.778286	0	-0.106489	0.107877	-0.0281248
C8orf82	1.04559e-12	0.768761	0	-0.0491842	-0.20957	0.223282
C9orf91	4.97313e-22	0.846286	0	0.00407735	-0.18463	0.223951
CABLES1	4.44507e-27	0.8812	0	-0.131121	0.0186392	0.039759
CABYR	1.68335e-28	0.86711	0	0.146158	0.213823	0.24545
CACHD1	3.49588e-14	0.783086	0	-0.0882101	-0.123027	-0.0925499
CACNA1I	1.84143e-11	0.729057	0	0.0488212	0.372491	0.637474
CADM3	1.50211e-11	0.741799	0	0.113689	0.204044	0.234612
CADPS	1.80815e-13	0.792363	0	-0.115824	0.0984252	0.0783594
CADPS2	2.24825e-20	0.83878	0	0.0422495	0.0209821	0.191205
CAMK1D	7.18833e-19	0.839621	0	0.172074	0.0498631	0.0991395
CAMK2D	2.46604e-44	0.928141	0	-0.124514	0.12113	0.060862
CAP2	2.23553e-26	0.866982	0	-0.0938641	-0.0680616	-0.0633269
CAPN7	3.18594e-09	0.728219	0	-0.212232	0.0610351	-0.148587
CAPRIN2	3.5239e-13	0.805435	0	-0.244277	0.171009	0.0516518
CARF	6.65197e-24	0.841689	0	-0.0692796	-0.0240903	-0.261972
CARHSP1	1.57025e-23	0.843316	0	0.0594448	0.00550442	0.168422
CARNMT1	1.38405e-18	0.810855	0	-0.0584342	-0.0495331	-0.19752
CARS	7.62531e-86	0.957589	0	-0.0957961	-0.0714878	0.0119769
CASD1	3.11209e-15	0.795443	0	-0.0900228	-0.078789	-0.359916
CASKIN1	4.29243e-16	0.784979	0	-0.362339	-0.0259484	0.686874
CASZ1	2.13221e-17	0.824374	0	-0.378447	-0.0555518	0.760655
CAV1	1.07823e-18	0.810948	0	-0.0396605	-0.511555	-0.654374
CBFB	3.35948e-12	0.737856	0	-0.0576569	-0.135464	-0.0522255
CBLN1	9.59624e-148	0.974733	0	-0.117828	-0.502983	-0.164382
CBR4	3.28409e-25	0.853163	0	-0.0304112	-0.0354036	-0.164675
CBWD5	5.28286e-11	0.714484	0	-0.0765406	-0.200937	-0.148152
CCDC138	2.12904e-13	0.752632	0	-0.00955941	-0.0215933	-0.339942
CCDC14	2.58487e-15	0.811672	0	-0.398829	-0.119498	-0.4043
CCDC141	2.05718e-32	0.899653	0	0.225175	0.250539	-0.282789
CCDC144NL-AS1	9.97215e-17	0.837619	0	-0.0751924	0.156164	0.134964
CCDC15	1.1004e-22	0.860586	0	-0.182404	0.0168831	-0.303421
CCDC150P1	1.75069e-09	0.710155	0	-0.182826	0.173716	-0.195289
CCDC169	1.82295e-22	0.853451	0	0.0239362	0.170634	-0.0801652
CCDC174	9.37352e-32	0.888728	0	0.0495279	0.0611653	-0.228223
CCDC18	3.41024e-18	0.843434	0	-0.239589	0.206397	-0.291688
CCDC77	1.28942e-46	0.924626	0	-0.0819618	0.0363146	-0.0443538
CCDC93	6.98058e-15	0.788428	0	-0.276506	-0.126093	-0.210224
CCKBR	3.78887e-13	0.786757	0	0.122681	-0.320516	-0.42345
CCND1	1.03789e-92	0.958301	0	-0.317351	-0.0810849	0.309866
CCND2	9.65112e-13	0.742076	0	-0.054192	-0.0275962	0.223426
CCNE2	1.95255e-18	0.796183	0	-0.00279026	0.0257667	-0.359668
CCNG2	7.66404e-15	0.7757	0	0.352948	0.213976	0.145686
CCNJ	9.74727e-14	0.777058	0	0.0290564	-0.0218169	-0.224218
CCNT2-AS1	2.34669e-11	0.768751	0	0.0956825	0.225584	-0.358434
CCSAP	8.93334e-12	0.733831	0	0.125923	0.0861501	-0.0708554
CCSER2	4.33039e-28	0.871446	0	0.0913341	0.0753492	-0.14106
CD99	2.10744e-14	0.76594	0	0.0545258	-0.111829	0.291651
CDC20	4.37656e-41	0.923883	0	0.0954187	-0.0852902	0.19465
CDC37L1	1.19804e-09	0.714544	0	-0.0282623	-0.0296378	-0.216226
CDC42BPA	2.08916e-14	0.799751	0	-0.105738	0.072909	-0.118006
CDCA7	1.25734e-12	0.762917	0	-0.0713325	-0.120684	-0.0566978
CDH2	2.55109e-22	0.862768	0	0.120005	-0.251503	-0.428254
CDH3	8.62152e-20	0.823096	0	0.0266897	0.0399152	0.213277
CDH6	9.24561e-12	0.728986	0	0.0587571	-0.255828	-0.33299
CDH9	1.14307e-19	0.846167	0	0.293421	0.231591	-0.67911
CDK1	2.15646e-13	0.73267	0	-0.197049	-0.140321	-0.333659
CDK13	2.87885e-14	0.784809	0	-0.17647	-0.165966	-0.0853443
CDK14	5.03224e-25	0.872004	0	0.169032	-0.13125	-0.282814
CDKAL1	2.16407e-07	0.706904	0	0.0715706	-0.180046	-0.120816
CDKN1A	3.69194e-48	0.931483	0	0.662764	0.332994	0.483274
CDKN2AIPNL	2.05091e-16	0.836131	0	0.0718822	-0.195743	0.0870137
CDS1	7.59553e-19	0.825201	0	-0.0305136	-0.095564	-0.227834
CDYL2	1.6655e-16	0.821328	0	-0.216491	-0.416994	0.000595929
CEBPB	8.72566e-54	0.934558	0	-0.100185	-0.25702	0.353377
CENPI	5.69547e-41	0.912233	0	0.0287141	0.302431	-0.0105729
CENPJ	3.97982e-09	0.751973	0	-0.235068	-0.0591731	-0.298066
CEP120	4.17417e-28	0.865647	0	-0.00767261	0.0524742	-0.185358
CEP128	7.50702e-12	0.73497	0	-0.0144695	0.00921762	-0.222349
CEP170	7.51642e-15	0.819369	0	-0.176324	0.0715422	-0.321722
CEP192	3.60049e-14	0.813781	0	-0.0959157	0.0682141	-0.23378
CEP290	4.84248e-13	0.798017	0	-0.257073	0.298746	-0.584925
CEP44	2.3784e-16	0.788813	0	-0.133288	-0.0618485	-0.0722089
CEP55	2.58756e-32	0.889643	0	0.0688242	0.127286	-0.211623
CEP57L1	1.59052e-13	0.77525	0	-0.131599	0.126166	-0.171219
CEPT1	9.30641e-09	0.717933	0	-0.185351	-0.0689811	-0.162389
CERK	6.09731e-18	0.806355	0	-0.085259	-0.112774	-0.0910038
CETN3	1.73068e-12	0.73957	0	0.00326491	0.0325179	-0.21826
CFTR	8.22711e-13	0.793079	0	-0.225974	0.492836	0.260683
CHAC1	3.78606e-43	0.913169	0	-0.00600953	0.101735	0.357709
CHCHD4	1.44011e-12	0.746849	0	-0.0091281	-0.0691085	-0.187982
CHDH	2.95595e-16	0.818664	0	-0.0381611	0.197124	0.0615024
CHMP1B	3.79491e-21	0.85416	0	0.0721773	0.0794272	0.0030799
CHORDC1	8.80454e-34	0.892814	0	-0.231356	-0.132282	-0.374481
CHRNB1	4.33224e-30	0.881954	0	0.0704725	0.0396398	0.232442
CHST11	2.16278e-21	0.843795	0	0.148038	0.0623494	0.214513
CHST3	1.21372e-24	0.862564	0	0.0271725	0.11467	0.260505
CHST4	4.77776e-23	0.841169	0	0.124419	0.149478	0.23681
CIPC	4.79042e-09	0.724498	0	-0.0658584	-0.135147	0.0276442
CITED2	1.20168e-180	0.978068	0	0.011361	0.106793	0.293348
CLCN3	1.4994e-16	0.807512	0	0.020827	0.100196	-0.148648
CLDN1	8.98751e-16	0.811469	0	0.28016	-0.151198	0.14467
CLDN12	1.58192e-13	0.739255	0	-0.108115	0.058632	-0.105984
CLDND1	6.5377e-16	0.78787	0	-0.0292786	-0.036176	-0.165263
CLHC1	4.44084e-35	0.89786	0	-0.224108	-0.0979964	0.115813
CLK4	8.53212e-19	0.85279	0	-0.16638	0.0757841	-0.11954
CLMP	8.22181e-69	0.939561	0	-0.12823	-0.0857385	-0.0274767
CLU	9.15085e-12	0.731133	0	0.0700452	0.146278	0.244452
CLVS2	8.16225e-23	0.852326	0	0.502978	0.244229	0.247813
CMBL	4.32636e-07	0.702687	0	0.143512	-0.0709168	0.148621
CMTR1	2.50968e-09	0.730228	0	-0.0925351	-0.0414919	0.0939842
CMYA5	1.23516e-07	0.717347	0	-0.123931	0.396561	0.103396
CNIH3	2.33958e-19	0.817789	0	-0.0271965	0.107045	0.411998
CNKSR3	6.81689e-14	0.765702	0	0.145197	0.141557	0.266177
CNNM2	6.51676e-24	0.844764	0	0.0543482	-0.00180961	0.279607
CNNM4	6.84091e-13	0.748043	0	0.0347307	0.0309669	0.269456
CNOT6L	7.11208e-09	0.723977	0	-0.256224	0.0351511	0.0439013
CNST	1.25733e-13	0.760642	0	-0.0944678	-0.0161715	-0.133515
CNTN4	7.36231e-17	0.708736	0	-0.081177	-0.641664	-0.124259
CNTNAP1	2.07661e-17	0.830479	0	-0.351793	0.06323	0.568172
CNTNAP2	3.23455e-17	0.825704	0	0.182778	0.0796786	-0.241369
COA7	3.27299e-15	0.781185	0	0.0221128	-0.0578483	-0.0936465
COBL	4.75209e-20	0.822169	0	-0.065571	0.0622723	0.285972
COG5	1.81657e-11	0.748381	0	-0.137303	0.0120477	-0.191011
COG7	7.62929e-18	0.819373	0	0.0965162	0.0984652	-0.00390048
COIL	8.67662e-17	0.794358	0	-0.0123745	-0.0517935	-0.145151
COL6A3	1.45615e-20	0.837341	0	0.105775	0.342067	0.298002
COMMD8	2.20806e-10	0.709746	0	0.076318	0.024377	-0.256896
COPS7B	4.68709e-13	0.789399	0	-0.102692	-0.0536045	0.141037
COQ7	3.50313e-21	0.842631	0	-0.000178671	0.104845	-0.0237146
CORO2A	2.5746e-09	0.754258	0	0.223693	-0.178941	0.00479687
COX10	1.31646e-24	0.880359	0	0.10237	-0.239019	-0.113837
COX20	1.29797e-11	0.728176	0	0.0334962	-0.0925272	-0.213876
CPEB4	5.09869e-24	0.85688	0	0.161192	0.0941658	-0.401137
CPLX2	1.18361e-08	0.718088	0	-0.0221877	0.725357	0.323425
CPNE2	1.86635e-17	0.831077	0	-0.0346257	-0.168145	0.568698
CPNE8	8.72091e-21	0.849498	0	-0.269538	0.0378299	-0.0453977
CPSF6	1.25334e-31	0.878725	0	-0.0297947	-0.0503352	-0.112933
CPT2	5.25283e-12	0.77226	0	0.143909	0.0886442	0.00450114
CPXM2	1.39579e-12	0.746257	0	-0.0961513	0.0254107	0.379407
CREBZF	7.20773e-11	0.734834	0	-0.12424	-0.125654	-0.183871
CRMP1	1.86949e-23	0.855074	0	0.139931	0.070205	0.28666
CRYBB2P1	1.48293e-10	0.731563	0	-0.0353132	-0.119076	0.204903
CSGALNACT2	4.72441e-11	0.723481	0	-0.18272	-0.0766003	-0.266173
CSRNP1	4.08126e-37	0.891324	0	0.100854	0.380114	0.302715
CSRNP2	1.79494e-14	0.802686	0	0.0565853	0.0867156	0.00204475
CSRNP3	5.7951e-32	0.874501	0	-0.0607327	0.045699	-0.359884
CSRP1	1.309e-10	0.752127	0	-0.0304335	0.303943	0.162223
CSRP2BP	1.86601e-10	0.771391	0	0.0979156	-0.124794	0.00336133
CSTF2T	4.42501e-14	0.796887	0	0.0712727	0.00819464	-0.0780518
CTDSP2	2.34769e-13	0.789111	0	-0.0173582	-0.140965	0.0667753
CTDSPL	4.11606e-12	0.794522	0	0.0856285	-0.165118	0.109299
CTGF	5.72346e-118	0.968685	0	-0.293141	-0.346818	-0.119779
CUL4A	3.52748e-20	0.822974	0	-0.0747144	-0.0723209	-0.124142
CWC25	2.55105e-14	0.748267	0	-0.0937526	-0.0451011	-0.0918425
CXCL3	1.22281e-10	0.715388	0	-0.055326	-0.282	0.365929
CXCL5	2.63103e-13	0.792394	0	-0.0246351	0.351678	0.000478636
CXorf40B	9.09601e-11	0.735673	0	-0.0229068	0.168502	0.163693
CXorf57	2.20427e-29	0.872678	0	0.12111	0.171721	0.102607
CYB5B	6.78255e-37	0.901993	0	0.175373	0.194614	0.0572145
CYP1B1	6.353e-27	0.889005	0	0.0092935	0.730021	0.445291
CYP2R1	2.84452e-31	0.880288	0	-0.124938	-0.137324	-0.165769
CYP4V2	9.05124e-26	0.804761	0	-0.227157	0.13801	0.401164
CYR61	6.78532e-95	0.958092	0	-0.189176	-0.285331	-0.0989569
DAB1	1.16515e-14	0.82048	0	0.126637	-0.418455	0.0131904
DACT1	3.94321e-66	0.94982	0	0.222574	-1.15162	-1.45301
DCLRE1A	4.59781e-19	0.814392	0	-0.0449086	-0.0387956	-0.0936469
DCUN1D3	4.65831e-09	0.726283	0	0.0421616	-0.106919	-0.0268411
DCUN1D4	2.40235e-21	0.864402	0	-0.186751	-0.0371644	-0.200972
DDIT3	1.5346e-54	0.931788	0	0.119921	0.204157	0.215102
DDIT4	5.35543e-180	0.977931	0	0.0498653	0.187153	0.300925
DDX10	1.0959e-09	0.714648	0	-0.0331083	-0.016966	-0.248067
DDX23	1.07684e-11	0.787278	0	0.0276728	-0.126	-0.0428369
DDX28	4.47937e-36	0.89241	0	0.0325621	-0.145928	0.0213823
DDX31	1.39587e-37	0.904153	0	-0.160295	-0.163026	-0.00665841
DDX3Y	4.66565e-13	0.800609	0	-0.149303	-0.00929649	-0.25475
DDX42	1.05491e-12	0.745724	0	-0.076646	-0.0432616	-0.084734
DDX5	6.9371e-12	0.731293	0	-0.160324	-0.111218	-0.158805
DENND1A	1.53233e-13	0.792786	0	-0.0647448	-0.154971	0.343598
DENND4C	8.4517e-25	0.881858	0	-0.170845	0.0679802	-0.141637
DENND5B	3.5569e-11	0.759869	0	0.0922515	-0.0438862	-0.241147
DERL2	3.43662e-16	0.819362	0	-0.00199194	0.00874405	-0.219967
DFNA5	8.67962e-27	0.858844	0	0.0225279	-0.0734942	0.318432
DGKI	7.32391e-13	0.747325	0	-0.000237665	0.211196	-0.352332
DHCR24	2.38845e-17	0.803179	0	0.19039	0.201949	0.181085
DHCR7	3.18985e-12	0.715354	0	0.320212	0.290383	0.254758
DHFRL1	1.28366e-63	0.938983	0	0.0287709	0.168926	-0.163459
DHX40	1.96903e-11	0.723234	0	-0.101881	-0.0622481	-0.226936
DHX58	1.1718e-13	0.779463	0	-0.110311	0.311932	0.340033
DIRAS1	7.41875e-15	0.78814	0	-0.18651	-0.0301396	0.20625
DIRC2	2.03772e-11	0.763785	0	0.0765888	-0.125507	-0.0845371
DIS3L	5.02762e-49	0.924666	0	0.0963101	0.0225167	0.0138626
DKC1	1.39419e-10	0.708866	0	-0.0153698	-0.0474414	-0.120639
DKK3	1.12473e-13	0.75948	0	0.00864597	-0.0989395	0.0891015
DLAT	9.80999e-10	0.714261	0	0.108064	0.029531	-0.0408237
DLC1	3.2255e-29	0.880986	0	0.134968	0.10825	0.560542
DLEU7	1.29224e-36	0.900855	0	-0.338999	-0.391595	-0.0819131
DMRTA1	2.7334e-16	0.818293	0	0.113843	0.269565	-0.341148
DNA2	2.84359e-19	0.818037	0	-0.0956804	0.0322087	-0.174098
DNAH14	2.74532e-10	0.702499	0	-0.143422	-0.0601282	-0.122295
DNAJA1	2.87225e-28	0.867543	0	-0.0824689	-0.0643888	-0.177089
DNAJB4	9.62196e-51	0.921663	0	0.00974731	-0.112721	-0.0913033
DNAJC13	2.14101e-08	0.704726	0	-0.124551	0.0438041	-0.239978
DNAJC19	2.02853e-11	0.724984	0	0.0678359	0.0849972	0.00579323
DNAJC3	5.7234e-27	0.87165	0	0.00430971	0.0341774	-0.160832
DNAJC9	9.27933e-14	0.757991	0	0.0224042	-0.05308	-0.132673
DOK5	3.67464e-26	0.877908	0	-0.123901	-0.077091	0.216807
DOPEY1	2.53903e-11	0.78266	0	-0.190537	0.123672	-0.170718
DPAGT1	1.84107e-34	0.909543	0	0.124874	-0.103846	0.0523999
DPEP3	5.29399e-18	0.741483	0	-0.00976938	0.580163	0.854357
DPP4	4.36345e-15	0.7575	0	0.022161	0.106471	0.172857
DPP8	1.02075e-13	0.764066	0	-0.0135992	0.0324413	-0.171559
DPY19L4	9.49001e-17	0.825338	0	-0.24228	-0.0560077	-0.0834736
DRAM1	1.72247e-19	0.834303	0	0.139422	0.242983	0.194823
DRAXIN	4.88683e-27	0.863182	0	-0.0792748	-0.226992	0.010331
DSEL	2.98342e-44	0.91619	0	0.165113	-0.00409974	-0.27594
DSG2	3.1807e-10	0.72529	0	0.0455717	0.110168	0.0442429
DTD2	1.58566e-10	0.753857	0	0.0825144	-0.172247	-0.132108
DTNA	1.45001e-09	0.713869	0	-0.0402911	0.156162	-0.0490862
DTWD1	3.11699e-20	0.828664	0	-0.120809	-0.120766	-0.244153
DTWD2	7.59142e-17	0.813656	0	-0.0280844	-0.110479	-0.4228
DUS4L	1.77316e-87	0.953148	0	-0.0281321	-0.0384451	-0.287156
DUSP1	2.16574e-18	0.80271	0	0.191852	0.184117	0.362205
DUSP18	1.53189e-09	0.75832	0	0.296609	-0.221287	0.143533
DUSP4	4.43468e-27	0.872281	0	0.0892132	0.249204	0.414512
DUSP5	1.38078e-13	0.738381	0	0.272675	0.252073	0.190178
DUSP6	1.17394e-28	0.869201	0	-0.0921747	-0.327028	-0.30225
DUT	4.88894e-11	0.709272	0	-0.0117543	-0.173216	0.115328
E2F6	5.92575e-27	0.86034	0	-0.166958	-0.124592	-0.15241
E2F7	2.43525e-18	0.835458	0	0.0919104	0.0201153	-0.176802
EBLN3	5.72019e-18	0.808029	0	-0.0477015	-0.0595758	-0.120035
EBP	5.23109e-13	0.802635	0	0.226596	0.111438	0.230056
ECEL1	7.67422e-15	0.773215	0	-0.210626	0.243694	0.429596
ECEL1P1	7.00382e-11	0.765181	0	-0.282175	0.507663	0.724481
EDA	4.16712e-48	0.933281	0	0.204165	-0.159897	0.0981067
EDEM2	9.46329e-17	0.79258	0	0.101081	0.104545	0.164639
EDEM3	3.07611e-10	0.729217	0	-0.188386	-0.0148754	-0.261547
EDN1	2.90248e-32	0.73028	0	-0.307842	0.122604	-0.320892
EDNRA	1.05893e-12	0.76417	0	-0.0127647	0.0573632	0.245033
EDNRB	1.28331e-13	0.795772	0	0.0624049	0.183158	-0.075886
EDRF1	3.02938e-20	0.85954	0	-0.254357	0.102639	-0.13417
EED	1.0732e-11	0.72843	0	-0.0939186	-0.0515468	-0.123798
EFEMP1	2.93072e-34	0.879848	0	0.0621115	0.284162	0.710944
EFHD1	1.44587e-11	0.73298	0	-0.273883	-0.6181	0.404275
EGF	1.88061e-10	0.752727	0	0.267498	-0.0459152	0.186941
EGFL6	4.28436e-14	0.76999	0	-0.111242	-0.314319	-0.20872
EGR1	8.00451e-25	0.854113	0	0.638994	0.416097	0.643517
EGR2	4.75175e-33	0.759078	0	0.409355	0.432084	0.527837
EID1	2.83998e-15	0.777514	0	0.0574118	-0.057298	-0.256964
EIF1AY	7.95001e-14	0.758169	0	0.105057	0.0469083	-0.232643
EIF3FP3	2.09394e-07	0.711401	0	0.289099	-0.256767	0.593701
EIF3I	1.49373e-19	0.855845	0	0.147164	-0.0548539	0.0377714
EIF5A2	4.77733e-13	0.752381	0	0.0159194	0.0863551	-0.251313
ELAVL2	1.21528e-29	0.883758	0	0.0305822	-0.0741504	-0.262808
ELF3	1.39088e-36	0.908451	0	0.0284391	0.59842	0.662243
ELK1	6.08144e-16	0.787043	0	0.0933524	0.0638858	0.239788
ELK4	9.96596e-21	0.828294	0	-0.0445892	-0.0974727	-0.118868
ELMOD2	1.92971e-15	0.779134	0	0.03684	0.0581286	-0.427405
ELOVL6	2.14025e-64	0.940131	0	0.0274295	0.155927	0.0180069
EMB	1.19993e-13	0.748888	0	-0.0753146	0.0574221	-0.374679
EMC3-AS1	3.45178e-11	0.717275	0	-0.0200438	-0.00936812	0.457182
EMD	9.17177e-13	0.749996	0	-0.0550338	-0.17701	0.189207
EML1	1.79459e-24	0.854206	0	0.083015	-0.125067	-0.301648
ENC1	6.22326e-21	0.852145	0	0.283228	0.125801	-0.016859
ENSG00000168824	8.23048e-14	0.78148	0	0.0433494	0.00141899	0.191058
ENSG00000186019	1.89013e-26	0.863046	0	-0.013849	0.15441	-0.185176
ENSG00000203644	9.37846e-10	0.737128	0	0.107411	0.157107	-0.347689
ENSG00000203739	5.79759e-13	0.751355	0	0.283773	0.569108	0.050399
ENSG00000212978	1.62081e-14	0.767484	0	0.00195322	-0.139741	-0.178389
ENSG00000214654	2.93745e-43	0.920621	0	0.10227	0.126252	-0.176639
ENSG00000219665	7.75923e-24	0.866922	0	-0.0617898	0.154433	-0.126756
ENSG00000224039	1.26191e-16	0.825708	0	0.0547763	0.344565	-0.164917
ENSG00000227733	9.01945e-15	0.805933	0	0.289876	-0.0612414	0.525807
ENSG00000229043	1.42248e-31	0.881349	0	0.0786672	0.10008	0.24207
ENSG00000229271	7.88841e-20	0.844446	0	0.168682	0.403407	-0.162557
ENSG00000232301	4.22664e-29	0.880191	0	0.00404914	0.180944	0.198639
ENSG00000232445	4.12549e-14	0.783674	0	0.0183948	0.0365338	0.131207
ENSG00000232533	2.88194e-08	0.732415	0	0.176884	-0.340137	0.122283
ENSG00000232559	1.4723e-10	0.732692	0	0.236335	-0.0660906	-0.0360602
ENSG00000236714	1.71804e-19	0.812854	0	0.0993317	-0.417986	-1.28025
ENSG00000237923	2.62567e-62	0.942604	0	0.169279	-0.0404587	-0.103887
ENSG00000243004	2.25985e-11	0.783104	0	-0.0833043	0.480818	0.187755
ENSG00000247796	2.29879e-22	0.841953	0	0.0804949	0.175791	-0.130638
ENSG00000248605	9.00451e-15	0.807284	0	0.154462	0.0408565	-0.212578
ENSG00000249152	1.46493e-14	0.775022	0	-0.23894	-0.0054871	-0.212696
ENSG00000250309	1.92644e-09	0.708823	0	-0.20176	-0.131036	0.747605
ENSG00000250616	6.96325e-12	0.737535	0	0.354615	0.224354	-0.13557
ENSG00000250986	1.36732e-25	0.864392	0	-0.308355	-0.0303841	0.235227
ENSG00000251095	6.6138e-31	0.893636	0	0.000169346	0.180568	-0.0799245
ENSG00000253507	1.34724e-12	0.783848	0	0.0527495	0.531158	0.146594
ENSG00000254339	9.86844e-27	0.888462	0	0.0491371	0.454535	0.105766
ENSG00000254469	1.98583e-08	0.713525	0	-0.171436	0.11801	-0.218133
ENSG00000257337	2.33482e-11	0.758898	0	0.364033	-0.0166085	0.241923
ENSG00000259820	2.77158e-12	0.742146	0	-0.374352	-0.119448	-0.435274
ENSG00000260400	1.41852e-10	0.751948	0	-0.274132	-0.513029	0.194557
ENSG00000260920	9.71631e-37	0.894746	0	-0.218115	-0.103162	-0.124851
ENSG00000261578	4.07358e-34	0.896011	0	-0.172195	-0.520319	-0.169135
ENSG00000267321	1.28558e-31	0.900925	0	0.323492	-0.232756	-0.016057
ENSG00000267640	1.12517e-29	0.888754	0	-0.318209	0.0589385	-0.18081
ENSG00000271122	8.80477e-28	0.88262	0	0.124186	-0.208713	0.00972036
ENSG00000271347	3.32591e-09	0.711859	0	-0.20586	-0.0123096	-0.615735
ENSG00000272293	1.92782e-27	0.86394	0	0.0140417	-0.268108	-0.171395
ENSG00000272335	2.41763e-13	0.756539	0	0.0317926	-0.174832	-0.234594
ENSG00000273329	1.47342e-12	0.767341	0	-0.0885872	-0.384224	0.300158
ENSG00000274317	3.02396e-08	0.704092	0	0.604302	0.460744	-0.356294
ENSG00000274605	9.84876e-20	0.821016	0	0.196508	0.0365993	0.16056
ENSG00000274964	3.86553e-12	0.776859	0	0.122112	-0.0861264	0.0430012
ENSG00000275342	7.07478e-11	0.715079	0	-0.0281735	0.169848	0.61278
ENSG00000275400	2.7088e-09	0.707015	0	0.024681	-0.198657	-0.12694
ENSG00000278133	9.44203e-13	0.743607	0	0.0293672	-0.331208	0.226479
ENSG00000279117	1.45821e-14	0.773036	0	-0.0726512	0.152109	0.39292
ENSG00000279207	6.07069e-15	0.785603	0	0.0478683	-0.0266538	0.268522
ENSG00000279453	6.91982e-12	0.727731	0	0.142652	0.0654307	-0.242118
ENSG00000279673	1.98535e-13	0.75041	0	-0.0524773	0.24218	0.251629
ENSG00000280143	6.37634e-13	0.783217	0	0.00431155	0.178476	-0.775435
ENSG00000280707	1.34e-40	0.905918	0	-0.136189	-0.180086	-0.265477
ENSG00000281566	1.20337e-12	0.781909	0	0.175309	0.170663	0.0227587
ENSG00000282048	2.35516e-26	0.872049	0	0.119737	0.152565	-0.129479
EPB41L4A-AS1	5.91345e-13	0.750941	0	0.0379293	-0.0829821	-0.117943
EPB41L4B	4.04105e-08	0.704473	0	-0.1778	-0.201479	0.0229062
EPHA4	3.37986e-12	0.77126	0	0.145384	0.178709	-0.167324
EPHX2	5.04505e-08	0.702983	0	0.177994	-0.093187	0.260468
EPM2A	2.68862e-21	0.854365	0	0.221399	0.106214	0.14055
EPRS	4.7253e-13	0.749428	0	-0.0624526	0.0181106	-0.196571
EPS15	3.37596e-55	0.936382	0	-0.122496	0.109316	-0.00312146
EPS8	5.29092e-11	0.721152	0	0.0375001	0.180262	-0.0566293
EPT1	8.93437e-40	0.907484	0	0.0496224	0.113381	-0.220309
ERCC6	3.40155e-13	0.754062	0	-0.123588	0.00138661	-0.29048
ERI2	5.71188e-19	0.813134	0	-0.0816831	0.0699769	-0.245537
ERVH48-1	1.46174e-13	0.757307	0	-0.355387	-0.353712	-0.54561
ETS1	1.15454e-23	0.818678	0	-0.0654716	-0.397996	-0.773591
ETS2	1.66871e-13	0.792343	0	-0.183508	-0.227588	-0.101758
ETV1	4.29507e-16	0.802493	0	-0.0414859	0.0314121	-0.326175
ETV3	7.14861e-18	0.819322	0	0.0507141	-0.070787	-0.128952
EWSAT1	2.21315e-20	0.750567	0	0.143903	0.134806	-0.484837
EXOC8	5.05918e-51	0.927222	0	0.111303	0.052411	-0.214995
F2R	4.71306e-14	0.798949	0	0.119123	0.169426	0.0534987
F2RL1	9.22989e-26	0.867998	0	0.18597	0.319433	0.266866
FABP3	1.07826e-20	0.838708	0	0.195995	0.147392	0.0948503
FAM111A	4.99239e-13	0.774481	0	-0.185352	-0.0433312	0.151176
FAM114A1	1.31425e-10	0.711914	0	0.0514773	0.10652	0.295585
FAM122A	1.3192e-33	0.900142	0	0.140493	-0.107723	-0.0542821
FAM124B	8.05968e-11	0.759572	0	0.251556	-0.134428	-0.128848
FAM126B	4.9632e-19	0.838618	0	-0.0297041	0.147927	-0.241905
FAM135A	3.62186e-15	0.802751	0	-0.211461	0.0168318	-0.250705
FAM136A	1.10315e-12	0.740743	0	-0.00793221	-0.0831039	-0.0735934
FAM167A	1.6704e-37	0.902894	0	-0.305762	-0.636264	-0.54888
FAM171B	1.43972e-11	0.722552	0	-0.093265	0.0277655	-0.27697
FAM174B	1.07558e-31	0.90323	0	0.0400314	-0.284054	-0.27941
FAM188A	1.04022e-10	0.712315	0	-0.062313	-0.113356	-0.13729
FAM189A2	6.42949e-73	0.94378	0	0.147565	-0.200466	-0.259119
FAM200B	5.58849e-48	0.918318	0	-0.080564	-0.00812101	-0.189546
FAM208A	3.66814e-16	0.788433	0	-0.105958	-0.00347894	-0.281512
FAM212B	4.91702e-160	0.976759	0	0.162617	0.256325	0.279108
FAM217B	5.23396e-08	0.700049	0	0.104401	0.0400331	-0.168403
FAM221A	1.72031e-12	0.761195	0	-0.198154	-0.107563	0.215799
FAM227B	1.02639e-13	0.76232	0	-0.0681701	-0.219156	-0.349394
FAM43A	1.61589e-24	0.849672	0	-0.0267206	0.0221564	0.320319
FAM46B	1.42632e-19	0.814073	0	0.124603	0.184166	0.429817
FAM57A	3.30749e-12	0.759392	0	0.0552982	-0.00638858	0.122939
FAM65B	8.29925e-25	0.862217	0	0.213178	0.194462	0.258445
FAM84A	1.21084e-13	0.74592	0	-0.116559	-0.0853698	-0.234586
FANCC	3.29743e-26	0.869109	0	-0.105416	-0.0727525	0.0921933
FANCF	3.30175e-09	0.746869	0	0.0949336	-0.0893085	-0.0616395
FANCI	4.18329e-11	0.719219	0	-0.0870734	-0.0263806	-0.149118
FANCM	1.76773e-12	0.751964	0	-0.0562316	0.0730639	-0.288195
FAR2P2	6.09285e-19	0.839459	0	-0.141295	0.146764	0.14195
FASTKD3	1.79342e-10	0.706495	0	-0.0570673	0.0324556	-0.353868
FAT4	3.55044e-16	0.817152	0	0.130079	0.354047	-0.434756
FAXDC2	1.15893e-10	0.7298	0	0.292626	0.334316	0.279546
FBN2	2.91689e-12	0.716451	0	0.00784445	-0.110776	-0.220689
FBXL2	2.1066e-08	0.711837	0	-0.141347	-0.171301	0.274564
FBXL3	1.11619e-17	0.817961	0	0.0608051	0.0539921	-0.238125
FBXL4	1.91103e-43	0.909866	0	-0.031206	0.0162376	-0.14069
FBXO16	1.65325e-13	0.7764	0	-0.0599109	0.185817	-0.0511952
FBXO18	1.76404e-11	0.765853	0	-0.112565	-0.0659308	0.0444576
FBXO25	6.16321e-24	0.869169	0	-0.0941463	0.130734	-0.0873018
FBXO27	1.61397e-09	0.711696	0	-0.152079	-0.114816	0.183593
FBXO30	5.80837e-18	0.806181	0	-0.0250146	-0.0223745	-0.178375
FBXO38	6.36978e-18	0.819792	0	-0.146486	-0.0782633	-0.0643883
FBXO45	5.71053e-12	0.759896	0	0.207031	-0.00496242	-0.0427833
FBXO48	7.93824e-18	0.805802	0	0.185698	0.219321	0.154701
FDFT1	1.15744e-16	0.804875	0	0.181669	0.199822	0.200633
FERMT2	8.7388e-12	0.730256	0	-0.103908	-0.0570339	-0.267169
FEZF1	5.38236e-80	0.951542	0	0.258833	0.0891233	-0.308011
FGF1	9.55062e-12	0.746477	0	0.531305	0.226857	-0.426365
FGF2	1.89947e-19	0.811381	0	-0.0433335	-0.0125004	-0.338869
FGFBP3	1.41656e-17	0.842847	0	0.28581	0.0163381	0.122647
FGFR1	1.41327e-12	0.745238	0	-0.122624	0.0481276	0.25689
FGFR3	2.321e-30	0.883151	0	-0.503487	-0.389654	0.0993599
FHAD1	5.9995e-15	0.822703	0	-0.337918	0.233179	0.383728
FHL2	1.22117e-41	0.918575	0	-0.0617455	-0.0529794	0.230044
FIGNL1	2.63253e-16	0.791669	0	-0.0881669	-0.0341559	-0.229412
FILIP1	1.07177e-27	0.877233	0	0.0718269	0.650633	-0.17377
FIP1L1	8.25706e-24	0.849104	0	-0.0205273	-0.0897263	-0.0541513
FKBP11	7.31891e-13	0.746132	0	0.0346787	-0.139481	0.248903
FKBP14	4.84196e-10	0.743313	0	0.0147845	0.0917574	-0.17239
FKTN	1.52122e-12	0.77487	0	-0.154762	-0.0192534	-0.34696
FLCN	8.15209e-31	0.873854	0	0.00511463	-0.0347203	0.337125
FLVCR2	1.37928e-19	0.846907	0	0.113795	-0.0796158	0.00551457
FMNL2	7.47868e-15	0.787807	0	-0.107228	-0.121985	-0.0872576
FNBP1	1.53563e-10	0.724104	0	-0.0611918	-0.000927531	0.403543
FOS	3.31203e-46	0.911577	0	0.203479	0.156665	0.374322
FOXB1	8.011e-24	0.743056	0	0.361692	0.27846	0.719339
FOXL2NB	2.62342e-12	0.726041	0	-0.0847836	0.405128	0.979842
FRA10AC1	1.36162e-25	0.857909	0	-0.0320598	-0.0185075	-0.15806
FRMD4B	1.43011e-12	0.781653	0	0.346895	0.261183	0.104969
FRMD5	1.14412e-53	0.939179	0	0.186834	-0.0893715	-0.0133195
FRMD6	3.43519e-30	0.884515	0	-0.136617	-0.166192	-0.178881
FRS2	1.98472e-16	0.791966	0	-0.0618642	-0.0355534	-0.358523
FSD1L	5.51579e-11	0.716356	0	-0.219692	-0.0178491	-0.337157
FSIP2	3.96647e-20	0.833045	0	0.188932	0.454452	-0.371706
FST	3.99797e-52	0.927488	0	0.0287477	-0.164527	-0.473119
FTH1P16	2.13107e-07	0.712246	0	0.401931	-0.168838	0.365762
FUBP1	3.16371e-15	0.810557	0	-0.0961866	-0.0359848	-0.165504
FUS	2.59719e-12	0.7595	0	0.0168482	-0.0149855	0.165162
FUT4	7.65836e-11	0.715372	0	0.00273336	0.222966	-0.0295822
FUZ	2.60612e-10	0.702359	0	0.15599	0.0933207	0.218767
FYN	1.66001e-10	0.769455	0	0.0774569	-0.211335	0.141958
FYTTD1	3.57154e-18	0.832354	0	-0.336944	-0.199568	-0.103198
FZD5	5.74333e-94	0.958422	0	-0.0129729	-0.138891	-0.123129
FZD6	8.05028e-21	0.851037	0	0.15376	0.253746	-0.017092
FZD8	1.11523e-36	0.895874	0	0.076236	0.0315247	0.288484
GAB2	1.82391e-17	0.813222	0	0.0786565	0.00564346	0.324949
GABPB1-AS1	8.15277e-11	0.740223	0	-0.186295	-0.0530823	0.276763
GABRA5	1.23052e-23	0.856949	0	0.0706429	-0.0309791	0.245576
GADD45A	1.29939e-34	0.904933	0	0.404552	-0.0262853	0.145462
GALNT14	4.72374e-13	0.754149	0	0.0332789	0.165856	0.401574
GALNT18	7.45595e-17	0.792944	0	-0.0315927	0.106459	0.317409
GALNT8	1.22833e-18	0.810964	0	0.0652105	0.124461	0.259088
GANAB	4.19276e-15	0.824001	0	0.0894253	-0.00478488	0.0381321
GAP43	4.25656e-16	0.789149	0	0.0585371	0.12351	0.194677
GAR1	5.94281e-10	0.740735	0	-0.0138177	-0.166205	-0.0389997
GAS1	2.23206e-43	0.916228	0	0.0937185	0.0976178	0.260682
GAS7	3.21656e-12	0.731819	0	0.0256954	0.142498	0.758334
GCFC2	7.08793e-13	0.744707	0	0.1917	0.109151	-0.20867
GCH1	7.57398e-31	0.886806	0	0.0547848	0.197607	-0.0767021
GDA	1.95146e-11	0.723184	0	-0.0137409	0.505058	0.135424
GEM	1.10133e-10	0.729185	0	0.186366	0.252737	0.243016
GEMIN2	2.72537e-13	0.730696	0	-0.0516108	-0.0318584	-0.141231
GFPT2	2.63696e-28	0.876549	0	-0.0771081	-0.204562	-0.0221861
GGA2	8.08165e-123	0.969884	0	-0.0607263	-0.0603487	0.0403944
GGCX	6.08335e-11	0.756061	0	-0.0135697	-0.204204	0.314791
GGNBP2	3.94092e-12	0.741896	0	0.00459307	-0.111108	-0.090903
GK	1.89079e-12	0.743315	0	-0.0551016	-0.0470332	-0.0804458
GLB1L2	4.28124e-17	0.827403	0	-0.05531	-0.126534	0.246647
GLCE	7.90847e-24	0.867219	0	0.0817605	0.0902029	-0.0654705
GLS	6.46752e-11	0.720448	0	-0.131948	-0.0658589	-0.323301
GLT1D1	9.1065e-13	0.784919	0	-0.0249991	-0.386767	-0.361404
GLUL	5.49598e-18	0.819863	0	-0.0417295	-0.0835784	-0.0943109
GM2A	1.57663e-10	0.769184	0	0.121974	0.0225374	0.103395
GMDS	2.40713e-08	0.729845	0	0.227089	-0.159104	0.0841419
GNA14	1.64691e-72	0.944123	0	0.015553	-0.0818922	-0.24513
GNG2	2.55336e-40	0.91572	0	0.201981	0.0637515	-0.0238621
GNPTAB	9.58549e-24	0.834612	0	-0.0214444	-0.0282608	-0.338977
GOLGA2	6.5773e-21	0.850012	0	-0.108047	0.0746038	0.115198
GOLM1	7.52854e-11	0.735118	0	0.00209162	-0.0983997	-0.0375452
GOPC	3.71802e-29	0.870186	0	-0.109979	-0.0233761	-0.229628
GPAM	4.21369e-26	0.860647	0	-0.107034	-0.00765448	-0.279491
GPC3	4.63885e-07	0.702328	0	0.134042	-0.125959	-0.0158762
GPCPD1	3.08587e-90	0.956668	0	0.107956	0.173408	-0.0609613
GPR176	6.00318e-16	0.802339	0	0.00414382	0.0740124	-0.00356686
GPRASP2	3.98491e-66	0.946004	0	-0.233405	-0.0457556	0.124222
GPRC5B	4.05059e-52	0.922764	0	0.109189	0.092976	0.288812
GRB2	2.25596e-10	0.706498	0	0.107265	0.0599289	0.135952
GREM1	2.25827e-34	0.848433	0	0.360226	-0.836865	-1.13882
GRHL1	3.45482e-18	0.819927	0	-0.419918	0.0761387	-0.0571563
GRID2	2.5815e-18	0.822759	0	0.0256777	0.0198835	-0.158243
GRPR	3.43037e-22	0.856558	0	-0.00452699	0.439033	-0.373399
GTF2A1	9.95924e-14	0.756858	0	-0.0175651	-0.0613184	-0.257423
GTF2H1	2.08887e-10	0.705232	0	-0.0433678	0.0271639	-0.180427
GTF2H2C	1.07435e-08	0.719023	0	-0.239676	-0.0570004	-0.0801433
GTF2H3	6.52439e-16	0.78431	0	0.0181319	0.131554	-0.119231
GTPBP1	8.83155e-11	0.712044	0	-0.00623731	0.0349394	0.205316
GTPBP10	1.78438e-19	0.812269	0	-0.152856	-0.0971423	-0.355201
GUCA1A	7.2966e-09	0.716464	0	0.0900813	0.123803	-0.117992
GUF1	2.63987e-18	0.823164	0	0.0639573	0.0877655	-0.126183
GULP1	8.00263e-12	0.743812	0	-0.134314	-0.0241223	-0.245687
H1F0	3.64722e-21	0.828409	0	0.0856034	0.118319	0.375647
H2AFY	4.30054e-18	0.847738	0	-0.0264287	-0.207134	-0.115419
H2AFY2	2.44311e-11	0.782703	0	0.142395	-0.240805	-0.35126
HAS3	6.78708e-27	0.860121	0	0.00360644	0.12134	0.265284
HCP5	1.15309e-16	0.794487	0	0.0591894	0.0331435	0.37714
HDAC9	1.42938e-40	0.917503	0	0.18896	-0.0388931	-0.21167
HDGF	3.03116e-13	0.804628	0	0.0438231	-0.1909	-0.0766486
HDX	1.86295e-16	0.791662	0	-0.0101112	0.0741345	-0.307938
HERC3	3.31834e-13	0.757511	0	-0.00367334	0.210825	0.298228
HERC5	6.05735e-13	0.785324	0	0.13826	0.268386	0.120316
HERPUD1	4.75754e-08	0.700973	0	0.159962	-0.13021	0.0950897
HES1	1.16367e-29	0.871363	0	-0.0409706	-0.253879	-0.325633
HES3	1.2952e-17	0.804241	0	-0.165473	0.0470783	0.819054
HESX1	2.88136e-38	0.910427	0	0.132083	-0.227035	-1.24457
HEY2	1.54388e-12	0.745349	0	-0.134232	-0.302539	-0.0332941
HEYL	5.83584e-12	0.755997	0	-0.187078	-0.559296	0.380255
HIVEP1	4.58464e-11	0.735913	0	-0.169892	-0.0406933	-0.357486
HIVEP2	1.13271e-09	0.712928	0	-0.303821	-0.212828	-0.394443
HK1	1.19514e-20	0.862625	0	0.120602	0.023623	0.0650877
HK2	5.56753e-21	0.8285	0	-0.00126698	-0.0672525	0.0472398
HMGCL	3.16778e-12	0.775307	0	0.210509	-0.114192	0.197656
HMGCR	3.22744e-123	0.967546	0	0.277779	0.287814	0.0509539
HMGCS1	3.99236e-102	0.960897	0	0.305419	0.368262	0.089627
HMMR	5.88225e-11	0.712241	0	0.0474419	0.114024	-0.283433
HMOX1	2.08105e-69	0.941667	0	0.028424	0.00549384	0.590533
HNF4G	1.10753e-13	0.773194	0	-0.462344	-0.532848	-0.261495
HNRNPDL	2.04853e-16	0.808792	0	-0.0503488	-0.0286778	-0.0873965
HNRNPL	7.26776e-24	0.877712	0	0.0998559	-0.0448405	0.114659
HNRNPLL	2.64424e-27	0.863535	0	-0.00926665	-0.0682618	-0.16348
HNRNPR	2.33497e-16	0.809448	0	0.00055348	-0.027435	-0.238545
HOMER2	1.0531e-54	0.940494	0	0.0617853	-0.137606	0.102016
HOMEZ	2.92063e-24	0.869977	0	0.149539	-0.0461161	0.146784
HPSE	4.65044e-13	0.771974	0	-0.161765	-0.123208	0.176125
HRC	2.40025e-21	0.835156	0	0.0274181	0.198433	0.23891
HRK	6.03216e-17	0.794759	0	-0.181018	0.159123	0.402817
HS3ST3B1	2.58005e-08	0.729427	0	0.146061	0.0134472	0.252249
HS3ST4	9.64107e-12	0.784465	0	0.0784311	-0.531597	-0.186057
HSD17B12	3.04155e-32	0.888439	0	0.0889253	0.209712	0.000456427
HSD17B7	1.21644e-74	0.952154	0	0.269731	0.243911	0.0591493
HSD17B7P2	4.34182e-15	0.77373	0	0.405835	0.133887	0.00826845
HSPA12A	9.07374e-25	0.839926	0	0.277925	-0.306389	0.674665
HSPA1B	1.26387e-89	0.953819	0	-0.199731	0.0441909	0.270495
HSPA5	1.86368e-26	0.878644	0	0.0910186	0.0645909	0.0102329
HSPBAP1	5.30226e-20	0.811037	0	-0.107813	-0.107114	-0.0821976
HSPH1	2.05858e-15	0.796331	0	-0.116465	-0.0109422	-0.198134
HTR7	1.00016e-39	0.907618	0	0.0566152	-0.194608	-0.424326
HYOU1	3.76938e-13	0.752819	0	0.0434646	0.0674541	0.0899385
ICA1L	2.61522e-14	0.804565	0	-0.246792	0.25182	0.34894
ICAM1	8.4601e-36	0.892641	0	0.127318	0.152393	0.421463
ICMT	1.78604e-10	0.7098	0	-0.0274071	-0.0711499	0.101679
ID1	9.73514e-79	0.951547	0	-0.707189	-0.148811	-0.281865
ID2	3.12702e-32	0.891638	0	0.108506	0.297428	-0.0660438
ID3	3.78473e-12	0.739131	0	-0.0891431	0.425554	0.932072
ID4	7.3687e-54	0.9354	0	-0.155821	0.599737	0.262299
IDH1	1.72384e-11	0.722419	0	0.0972251	0.0598734	-0.0427196
IDH3A	4.21382e-26	0.877296	0	-0.189037	-0.00843115	-0.0465934
IDI1	1.08504e-72	0.945872	0	0.329676	0.22782	-0.118608
IFIT1	1.38005e-15	0.787365	0	0.441458	0.44227	0.241206
IFIT5	1.19851e-45	0.924149	0	0.0369241	0.424422	-0.105171
IFRD1	4.11284e-152	0.973778	0	-0.103212	-0.0995885	-0.0880466
IFT172	1.0951e-09	0.711609	0	-0.0662093	-0.186343	-0.103716
IFT46	1.76009e-12	0.761985	0	-0.268331	-0.248941	0.0182838
IGFBP3	1.15629e-35	0.911678	0	-0.217569	0.387648	0.579327
IGFBP5	4.33351e-22	0.851303	0	0.261504	0.546701	0.597654
IGFBPL1	1.74565e-21	0.83033	0	0.101668	0.207063	0.213398
IKBKAP	1.2365e-10	0.710563	0	-0.075747	-0.0664059	-0.0960632
IKZF5	1.25074e-28	0.86918	0	0.0268777	-0.0356016	-0.31814
IL17RD	6.77561e-28	0.868694	0	-0.00256901	-0.475006	-0.713908
IL21R	2.51567e-31	0.733237	0	0.981356	0.628192	0.467409
IL6R	7.28955e-24	0.835557	0	-0.208002	0.25229	0.446556
ILDR2	2.13777e-124	0.970255	0	0.102866	-0.024847	0.192945
IMPACT	5.92421e-20	0.822004	0	-0.00558873	0.0351622	-0.169833
ING1	1.22703e-13	0.78172	0	0.117657	0.0751507	0.242904
ING3	3.49225e-20	0.811634	0	0.0150241	0.00230396	-0.261314
ING5	6.10596e-54	0.935414	0	-0.0363796	-0.0565981	0.167013
INHBE	1.71638e-300	0.986738	0	-0.0288298	0.112997	0.256525
INIP	9.40345e-22	0.835197	0	0.00599771	0.00814312	-0.144394
INPP5A	2.96828e-23	0.87461	0	0.0350762	-0.200384	-0.0334197
INSIG1	2.76866e-257	0.985109	0	0.621632	0.272725	0.0949796
INTS2	8.5163e-37	0.901834	0	-0.00749883	0.0435864	-0.215227
INTS6	3.38166e-78	0.956571	0	-0.225694	-0.0326798	-0.167612
INTS7	8.3497e-12	0.752574	0	-0.00130026	-0.0425673	-0.107586
IP6K2	7.76539e-16	0.787445	0	-0.0774644	-0.0907048	0.0993048
IPO8	3.24622e-14	0.766841	0	-0.0385208	0.0526448	-0.14244
IQCB1	4.76019e-29	0.870475	0	-0.0551256	-0.0801553	-0.163292
IRAK1BP1	9.00199e-13	0.746234	0	-0.086119	-0.0272896	-0.190941
IRAK3	3.91829e-41	0.902159	0	-0.00385337	0.00867532	0.203007
IRS2	9.40076e-14	0.771961	0	0.157381	-0.129027	0.416444
IRX2	3.48465e-77	0.947652	0	-0.0685359	0.280103	0.491027
ISCA1	3.91791e-18	0.805493	0	-0.0459205	0.000998839	-0.126255
ISG20L2	6.89935e-14	0.813804	0	0.0924769	-0.079412	0.0215335
ITGA2B	3.16404e-10	0.721715	0	-0.381587	0.167259	0.535836
ITGA6	3.83257e-15	0.794207	0	0.0470841	0.124131	0.00906562
ITGB3BP	2.30264e-10	0.703309	0	0.0638664	0.00835361	-0.215447
ITGB5	3.95954e-30	0.873527	0	-0.049167	-0.42312	-0.438755
ITGB8	2.06882e-83	0.947721	0	0.0880789	0.0983564	-0.319664
ITPKB	6.18082e-10	0.720114	0	-0.274389	0.00370639	0.638657
ITPR1	8.95137e-10	0.714066	0	0.0177395	0.127669	0.293212
JADE1	2.43384e-59	0.932706	0	-0.0153335	-0.0654272	-0.150485
JAG1	6.6812e-31	0.876357	0	0.0394952	0.165883	0.366347
JAKMIP2-AS1	4.0969e-34	0.902134	0	0.113324	0.117735	-0.275362
JAM3	1.62228e-12	0.763209	0	0.0267093	-0.0956061	-0.0650801
JOSD1	2.82597e-09	0.731159	0	-0.0985639	-0.176309	-0.0631433
JPH1	5.55067e-26	0.855636	0	-0.113187	-0.101342	-0.0390862
JPH4	2.56032e-18	0.83373	0	-0.271275	-0.309702	0.358039
JPX	2.65422e-12	0.793536	0	0.0439397	-0.0882373	-0.0301533
JRKL	8.77739e-62	0.932888	0	-0.209677	-0.047135	-0.197894
KANK1	5.07712e-49	0.924074	0	0.0243922	-0.0659926	0.192959
KBTBD7	3.86265e-09	0.700002	0	-0.0199328	-0.0136953	-0.259006
KCNAB1	4.66974e-17	0.810561	0	0.00271142	0.0259045	-0.341543
KCND2	5.92721e-10	0.718375	0	-0.0852864	0.220837	-0.0617212
KCNE3	2.59712e-24	0.849173	0	-0.118514	-0.160958	-0.120734
KCNK1	4.33118e-27	0.86157	0	0.147845	0.191675	0.272912
KCNK10	3.86995e-10	0.724711	0	-0.518069	-0.166963	0.17797
KCNK6	2.13669e-15	0.793145	0	0.0646477	-0.00812606	0.299936
KCNN1	2.35645e-10	0.70901	0	-0.0951599	-0.127799	0.583083
KCNN2	2.42288e-33	0.894156	0	-0.0171873	-0.411095	-0.140183
KCNN3	1.88675e-15	0.825002	0	0.275861	-0.231002	0.156102
KCNQ3	6.71049e-13	0.748734	0	-0.0249775	-0.289835	-0.259904
KCTD1	5.10722e-23	0.854625	0	0.0495862	0.008789	0.312852
KCTD10	2.02452e-31	0.887189	0	0.100076	0.0322819	-0.00104511
KDM3A	1.55841e-11	0.747361	0	-0.221622	-0.00229563	-0.152845
KDM4D	7.58039e-19	0.826501	0	0.196286	0.0484556	-0.0615858
KDM5D	3.57107e-07	0.703236	0	-0.193761	-0.0025365	-0.0101532
KDM6A	3.13092e-25	0.863276	0	0.0996201	0.167616	0.0232891
KDM7A	1.29277e-11	0.728877	0	-0.108067	-0.0269501	-0.368013
KDR	7.86636e-14	0.799266	0	0.0474954	0.298548	-0.0526748
KIAA0040	2.47843e-42	0.918424	0	-0.121266	0.0683369	-0.0107873
KIAA0226L	1.52412e-19	0.817559	0	-0.0584872	0.0158099	0.228894
KIAA0232	2.41432e-18	0.821943	0	-0.154812	-0.0157319	-0.122557
KIAA0753	6.96339e-11	0.716328	0	-0.17965	-0.0920686	-0.0860673
KIAA1107	2.61709e-17	0.796782	0	0.0937325	0.139811	-0.413186
KIAA1468	3.87169e-12	0.740852	0	-0.170635	-0.0488654	-0.153717
KIAA2022	1.85272e-11	0.720475	0	-0.374334	0.210916	-0.216907
KIF13A	1.83975e-17	0.828303	0	-0.127092	0.0235958	-0.0861401
KIF16B	4.70707e-20	0.8472	0	0.0545964	0.0448901	-0.213948
KIF21A	3.72214e-12	0.725861	0	-0.161473	-0.0387976	-0.416684
KIZ	1.25207e-10	0.70963	0	-0.0444015	-0.0683931	-0.183475
KLF7	3.8251e-32	0.897725	0	0.042874	0.0409724	-0.279157
KLHDC7A	1.11976e-23	0.857786	0	0.00719374	-0.15735	-0.218808
KLHL2	2.95107e-09	0.708659	0	-0.000915379	-0.0490086	-0.243545
KLHL24	2.11808e-25	0.863487	0	0.13138	0.0982683	-0.0302114
KLHL29	4.81372e-18	0.824469	0	-0.231227	-0.152811	0.703062
KLHL3	4.43787e-10	0.723833	0	-0.193783	-0.0440597	0.189778
KLHL4	3.85219e-23	0.841117	0	0.0309466	0.0261664	-0.225973
KLK13	2.8592e-12	0.739402	0	0.0584945	0.0333881	0.424278
KLK6	3.64602e-14	0.803235	0	0.0846368	0.34292	0.110397
KLKB1	4.86383e-11	0.764418	0	0.0928297	0.0757092	-0.200131
KNOP1	8.87715e-18	0.819567	0	0.0285915	-0.117647	0.0777844
KNSTRN	9.49481e-27	0.860427	0	-0.0372704	-0.0597397	-0.0998721
KRCC1	3.6746e-36	0.890831	0	0.000342336	-0.0483474	-0.295269
L3HYPDH	9.7655e-38	0.903131	0	-0.155315	-0.309739	-0.316367
LACE1	2.30493e-36	0.894507	0	-0.187175	-0.103333	-0.306957
LACTB2	1.51363e-58	0.930481	0	-0.0613467	-0.0368152	-0.283062
LAMB1	8.76299e-13	0.747469	0	0.027398	0.148755	0.125625
LANCL2	9.97024e-25	0.852247	0	-0.0486426	-0.0134751	-0.197545
LAP3	9.89566e-12	0.729223	0	-0.0329853	-0.0319216	-0.153541
LAPTM5	2.44761e-17	0.829881	0	0.193357	-0.0126046	0.27698
LARGE	7.79246e-11	0.774425	0	0.117528	-0.0874387	0.205144
LARP4	3.47458e-13	0.744673	0	-0.108803	0.0593827	-0.298098
LASP1	5.92677e-16	0.817327	0	-0.0329884	-0.0432049	0.142998
LCMT2	1.35688e-11	0.767846	0	0.115884	-0.170119	-0.0446944
LCP1	2.04443e-13	0.752468	0	0.0404226	0.196267	0.00191235
LCTL	1.12568e-17	0.787306	0	0.15423	0.082686	0.194751
LDLR	1.57547e-20	0.826713	0	0.489214	0.193093	0.353653
LDLRAD3	3.87313e-16	0.790772	0	0.086376	-0.158119	-0.101946
LEMD3	2.29681e-10	0.702623	0	-0.0517283	-0.0994713	-0.14531
LENG1	5.5021e-10	0.722194	0	0.387893	0.12221	0.184343
LGALSL	1.87461e-24	0.880316	0	0.0927741	-0.0517841	0.0621831
LGI2	2.8568e-19	0.817625	0	0.0456735	-0.256874	-0.125044
LGMN	1.89178e-10	0.731343	0	0.0928047	-0.018479	0.186219
LGR4	3.93939e-21	0.842397	0	-0.0813024	-0.0274676	-0.175968
LHX4	5.52066e-42	0.909057	0	0.121328	-0.176046	-0.260106
LIAS	5.57476e-10	0.740698	0	-0.113329	0.0627392	-0.000599089
LIG4	5.44378e-09	0.719255	0	0.117993	0.152815	-0.33758
LIMA1	1.2002e-30	0.892416	0	0.0218783	0.11972	-0.223891
LIN52	3.32954e-18	0.848744	0	0.326157	0.0498575	0.0207316
LINC00467	3.21317e-12	0.734855	0	0.0404307	-0.0625025	-0.354686
LINC00641	1.07123e-17	0.803091	0	-0.0689296	0.106573	-0.286388
LINC00662	3.77783e-11	0.721083	0	-0.110888	-0.0774497	-0.184037
LINC00678	3.9167e-10	0.748428	0	0.084956	0.000996584	-0.118083
LINC00698	7.27521e-17	0.839142	0	-0.204333	0.0339168	-0.169031
LINC00847	1.49551e-12	0.792198	0	0.425956	-0.331283	0.0510028
LINC00941	1.09487e-38	0.912425	0	0.179604	0.190699	0.440502
LINC00998	3.51584e-16	0.790151	0	0.0709171	-0.0183841	-0.175075
LINC01108	4.70264e-11	0.780058	0	-0.022678	0.765579	0.385291
LINC01355	5.70316e-12	0.741837	0	-0.029719	0.250469	0.587576
LIPG	7.53657e-77	0.953117	0	0.302891	0.145494	0.144859
LITAF	6.95786e-22	0.84721	0	0.0489186	-0.0564263	-0.127202
LIX1	6.79371e-19	0.75987	0	0.35402	-0.0852955	-1.51921
LMBR1L	4.28066e-11	0.722914	0	-0.0275865	0.0260319	0.17783
LMBRD2	2.58657e-13	0.783933	0	-0.267979	0.115505	-0.408491
LMCD1	2.95938e-27	0.861721	0	0.0935384	0.130852	0.395905
LMLN	1.01697e-15	0.787172	0	-0.109518	0.0491316	-0.308994
LMO3	7.40879e-11	0.716357	0	-0.0543854	-0.162785	-0.177758
LMO7	2.06626e-18	0.835647	0	0.0640316	0.0920018	-0.145901
LNX1	5.47675e-36	0.905349	0	0.191652	-0.133048	0.175757
LONRF2	3.72479e-36	0.9111	0	-0.367409	0.613488	0.514343
LPCAT3	5.08762e-07	0.702339	0	0.197736	-0.0840381	0.0839965
LPIN1	2.01196e-16	0.807036	0	0.131362	0.361317	0.285932
LPIN2	1.02457e-17	0.802339	0	-0.0111495	0.0114063	-0.164191
LPL	1.95007e-58	0.939035	0	-0.179966	0.0379045	0.120183
LRAT	9.63621e-39	0.912653	0	0.165799	0.0596329	-0.167955
LRCH1	1.82982e-23	0.864897	0	-0.311189	0.0698152	-0.113374
LRIF1	3.91637e-45	0.9111	0	-0.131265	-0.125588	-0.320898
LRP11	3.39495e-32	0.891413	0	-0.0617829	-0.0886637	0.125983
LRP2	8.34732e-20	0.816346	0	-0.0139354	-0.341895	-0.293917
LRP4	1.27137e-18	0.812155	0	-0.187118	-0.337392	-0.125052
LRR1	3.64093e-10	0.700051	0	-0.0690917	-0.106032	-0.110709
LRRC17	1.42859e-15	0.813161	0	0.509078	-0.111094	-0.381804
LRRC20	1.63268e-36	0.899998	0	0.0312141	-0.051883	0.203803
LRRC37A3	6.02118e-11	0.733957	0	-0.0683604	-0.440628	0.283895
LRRC4	2.6131e-33	0.890852	0	-0.0246322	0.0279426	0.180195
LRRC55	2.23581e-24	0.849452	0	-0.0553036	0.174499	0.240781
LRRC59	1.33368e-15	0.82924	0	0.0848286	-0.0172086	0.011303
LRRC8B	7.82818e-15	0.790178	0	0.0948372	-0.0371061	-0.184294
LRRFIP1	5.09616e-12	0.755272	0	-0.00936981	-0.111782	-0.16596
LRRN1	6.77118e-29	0.869657	0	-0.031982	-0.165275	-0.148617
LRSAM1	4.03695e-13	0.750418	0	0.0675678	-0.0957641	0.359755
LSM11	1.61281e-30	0.88504	0	0.0283866	0.120774	0.121804
LSM14B	2.02946e-10	0.710072	0	-0.0611912	-0.0857872	0.211155
LUZP2	8.73997e-14	0.789792	0	-0.0662202	0.426591	0.171793
LYRM7	2.21476e-11	0.742402	0	0.0589922	0.0970957	-0.246722
LYSMD1	4.85533e-23	0.864818	0	0.161682	-0.202217	0.173807
MAATS1	1.63091e-10	0.731487	0	-0.144402	-0.298795	-0.107342
MAF	1.64933e-09	0.707748	0	0.245203	0.290289	0.249833
MAGI2-AS3	1.56778e-11	0.76567	0	-0.804525	0.117195	-0.325171
MAGOHB	9.86001e-27	0.86072	0	0.0346401	-0.0590427	-0.212348
MANBA	1.04653e-18	0.82717	0	-0.0292732	0.0668012	0.243153
MANEAL	3.48524e-14	0.762938	0	-0.308935	0.218834	0.662061
MAP1A	9.95756e-20	0.818657	0	0.0208248	0.179249	0.374408
MAP2K5	1.11199e-14	0.822263	0	0.247448	0.0594192	0.0385203
MAP4K3	3.51574e-10	0.728394	0	-0.0816896	-0.0353584	-0.355493
MAP7	5.83413e-13	0.770277	0	-0.0312067	0.0212272	0.104454
MAP7D2	4.29097e-26	0.86699	0	-0.227459	-0.0528662	0.182809
MAP9	3.89385e-12	0.736272	0	-0.112702	0.061982	-0.439986
MAPKAPK2	3.26939e-12	0.741695	0	-0.0272345	-0.136684	0.176788
2003-03-01	2.53339e-21	0.83038	0	0.00257916	-0.338017	-0.263597
2004-03-01	1.68481e-10	0.770254	0	0.42045	0.0610207	0.641381
2008-03-01	1.56135e-11	0.766364	0	-0.0943083	0.0486364	0.0579312
MARS	6.97002e-34	0.895113	0	-0.0537682	-0.0690025	0.0869068
MARS2	6.12269e-11	0.718611	0	-0.0224677	-0.0356641	-0.166407
MAT1A	2.13169e-11	0.743368	0	-0.0396729	0.195611	0.491581
MAT2A	3.66846e-87	0.954995	0	-0.303226	-0.254074	-0.0659925
MATN3	3.83675e-16	0.786487	0	0.0996504	-0.256543	-0.369672
MBD4	5.02935e-14	0.765805	0	-0.100705	-0.0249619	-0.135422
MBNL1	5.4105e-28	0.868702	0	-0.0481691	0.037552	-0.381312
MBOAT2	1.00083e-12	0.766062	0	-0.1672	-0.0986772	-0.325465
MBTPS2	3.61585e-29	0.872008	0	0.0486018	-0.00394985	-0.165393
MCM4	3.92288e-09	0.72893	0	0.00030316	0.116382	-0.0433373
MCOLN3	2.33697e-11	0.78435	0	-0.306222	0.252375	-0.198847
MDFIC	6.40345e-12	0.753274	0	0.0527489	-0.263881	-0.259576
MDM1	1.27922e-16	0.79452	0	-0.0511938	0.0111043	-0.221814
MDM2	6.46046e-15	0.79506	0	0.181723	-0.0215936	-0.110661
MED23	4.94272e-12	0.762468	0	-0.0777484	0.0267688	-0.275661
MED28	2.60725e-08	0.732733	0	-0.0801638	0.0270971	-0.0689005
MERTK	3.98198e-10	0.748312	0	-0.224493	-0.0162184	0.302983
MET	2.13366e-20	0.824752	0	0.0659701	0.0573696	-0.0720638
METTL12	1.45088e-13	0.757647	0	-0.022724	0.264929	0.400395
METTL13	1.23058e-14	0.789928	0	-0.045973	-0.0636791	-0.0699434
METTL21B	1.25313e-18	0.848393	0	0.445252	-0.141158	0.355072
METTL4	1.46821e-12	0.743199	0	-0.143673	-0.0760753	-0.166788
METTL6	1.86703e-10	0.704527	0	0.00635308	-0.0999246	-0.110719
MEX3A	1.35601e-41	0.90616	0	-0.0129806	-0.111767	-0.0523252
MFAP1	4.44864e-11	0.721043	0	-0.0398911	-0.00508462	-0.149768
MFAP3	2.35435e-10	0.700701	0	0.0174978	0.0204856	-0.18227
MGA	6.07155e-22	0.832894	0	-0.284585	-0.0129749	-0.184145
MGAT4A	2.03333e-11	0.722197	0	-0.0603009	-0.10738	-0.242451
MGAT4C	3.91898e-15	0.791285	0	-0.101455	-0.134641	-0.655072
MICA	2.68312e-18	0.836838	0	0.119971	-0.0457227	0.137464
MICAL2	4.74625e-82	0.956296	0	0.302601	-0.689044	-0.767626
MINA	1.65509e-99	0.962529	0	-0.22332	-0.144541	-0.219325
MINPP1	5.18024e-20	0.807403	0	-0.128107	-0.100817	-0.0970947
MIOS	1.92697e-25	0.854989	0	-0.156887	-0.112799	-0.191468
MIR205HG	4.9178e-09	0.727692	0	0.309426	0.112068	0.378489
MIR302A	8.93441e-12	0.729438	0	-0.712014	-0.39312	-0.43673
MIR4435-2HG	1.15907e-22	0.841564	0	0.251065	0.297897	-0.116614
MIS12	1.10939e-75	0.95209	0	0.0898623	0.027481	-0.112214
MLH3	7.58902e-47	0.930745	0	-0.17257	0.0604817	-0.214547
MLKL	1.22253e-16	0.79434	0	-0.049636	0.187891	0.451091
MLLT10	6.27356e-11	0.778805	0	-0.159722	-0.0103625	-0.106782
MLLT11	3.65919e-24	0.866911	0	0.0566108	-0.0563037	0.0412699
MLPH	2.31654e-11	0.728081	0	-0.174578	-0.0582889	0.559536
MMAA	4.90743e-11	0.760079	0	0.0758915	-0.246074	-0.173695
MMAB	2.85909e-17	0.813336	0	0.202448	0.259283	0.14219
MMP19	2.99575e-11	0.724018	0	-0.00654708	0.0890774	0.388517
MMRN2	3.96446e-11	0.761069	0	0.310345	0.126938	0.572793
MMS22L	2.11119e-16	0.818994	0	-0.062579	0.117548	-0.230707
MN1	5.28108e-28	0.871079	0	-0.374413	-0.0709305	0.679872
MNT	3.67969e-17	0.799292	0	-0.0895438	-0.139027	0.534511
MOAP1	5.58636e-44	0.927416	0	0.146852	-0.190138	-0.0124089
MOB3C	2.83661e-38	0.905673	0	0.0308308	0.198293	0.0792729
MOCOS	4.60235e-69	0.944841	0	-0.110984	-0.0348863	0.167155
MOCS2	3.98686e-13	0.771691	0	0.105197	0.0211776	-0.0917054
MON2	2.84584e-08	0.707588	0	-0.227252	0.0382576	-0.186804
MOSPD2	1.31316e-11	0.728876	0	0.128404	0.132671	-0.256761
MPC1	1.21698e-12	0.743862	0	0.137077	0.141047	-0.188532
MPHOSPH8	1.04356e-14	0.773694	0	-0.0521389	0.0386955	-0.198664
MPZL1	3.25382e-12	0.759024	0	0.112659	-0.00792034	0.234095
MRAP2	5.78976e-21	0.829209	0	0.158945	0.155208	0.288065
MSANTD4	3.24785e-10	0.724654	0	-0.0252428	0.0251953	-0.21137
MSMO1	1.36517e-161	0.976475	0	0.399789	0.148866	0.0847625
MT-CYB	6.60102e-28	0.891266	0	0.213549	0.0537922	0.187423
MT-ND1	5.63568e-09	0.741082	0	0.215979	-0.153624	0.37906
MT-ND2	1.90303e-23	0.875364	0	0.181293	-0.0140438	0.139185
MT1E	5.22398e-14	0.713777	0	0.0852681	1.71569	0.513258
MT1G	5.52872e-26	0.823851	0	0.0827022	1.56109	0.262335
MTAP	5.11449e-15	0.796153	0	0.00305863	-0.014312	-0.0851838
MTERF2	6.89618e-16	0.801699	0	-0.139463	-0.313103	-0.185574
MTHFD1L	1.86591e-07	0.710694	0	0.0722709	-0.105414	-0.0505322
MTMR2	2.93424e-10	0.701573	0	-0.00549405	-0.0361593	-0.0906172
MTMR6	1.69373e-12	0.745609	0	-0.213311	0.00782641	-0.354186
MTMR7	9.85044e-38	0.910152	0	-0.0234078	0.087472	-0.141844
MTRR	8.48348e-17	0.794703	0	-0.165083	-0.0359031	-0.107702
MVK	3.90456e-48	0.926894	0	0.395342	0.383334	0.297959
MX2	4.47708e-13	0.751427	0	0.00388457	0.0227318	0.223149
MXD1	2.42237e-26	0.851095	0	0.260682	0.344584	0.254631
MXRA8	1.50004e-08	0.711038	0	-0.251432	-0.137224	0.116249
MYB	9.18471e-08	0.721454	0	-0.123316	0.414562	0.299066
MYC	4.75615e-25	0.854596	0	-0.245364	-0.340195	-0.138693
MYCL	9.80042e-43	0.920082	0	-0.0472919	-0.286412	0.0544234
MYCN	1.81079e-13	0.760737	0	-0.113498	0.0518204	0.284511
MYH2	3.57401e-35	0.891119	0	0.324452	0.323286	0.0819436
MYO15B	1.27363e-14	0.720388	0	-0.313999	0.227475	0.572762
MYO1B	6.8435e-12	0.740641	0	-0.0623409	0.0660246	-0.140425
N6AMT1	2.37579e-24	0.851903	0	-0.233101	-0.167115	-0.203031
NAA25	1.77018e-20	0.86085	0	-0.128608	0.0143259	-0.213696
NAB1	6.85846e-17	0.811738	0	-0.168021	-0.0579076	-0.293763
NAB2	9.78383e-13	0.760889	0	-0.0521553	0.223055	0.234438
NAE1	6.69621e-11	0.715893	0	0.0456478	0.0101658	-0.227509
NANOG	4.65975e-227	0.981831	0	-0.58875	-1.23292	-1.54287
NANOGP1	2.95282e-34	0.756444	0	-0.378055	-0.527155	-1.58736
NANOGP8	1.47061e-60	0.926347	0	-0.467557	-1.09912	-1.68959
NANP	3.26653e-18	0.823612	0	0.158109	-0.0221893	-0.210518
NAP1L2	1.04251e-16	0.793359	0	-0.0403347	0.162142	-0.0462607
NAPB	1.50806e-10	0.773801	0	-0.254422	0.017304	-0.0285143
NARS	1.26663e-20	0.824885	0	-0.0727309	-0.0646636	-0.092558
NASP	5.00058e-10	0.702264	0	0.0218724	0.00503988	-0.160097
NAT1	2.13126e-10	0.747375	0	0.340178	-0.0632359	-0.00805256
NCAN	3.55943e-12	0.744323	0	0.0226926	-0.123266	0.471766
NCBP2	1.61185e-13	0.758634	0	0.0272192	-0.059424	-0.103444
NCBP2-AS2	3.65396e-17	0.829714	0	0.14651	-0.154149	0.0958789
NCK1-AS1	3.56908e-10	0.702036	0	0.178563	0.208694	-0.0101842
NCOA5	1.38273e-22	0.838526	0	-0.0617236	-0.16279	0.0427234
NCR3LG1	4.29717e-14	0.768975	0	0.143641	0.545309	0.488744
NDC1	2.03088e-15	0.780334	0	-0.0941959	-0.0487084	-0.117209
NDFIP2	2.77626e-17	0.802497	0	-0.0344255	0.0581143	-0.140962
NEFH	2.7438e-30	0.875197	0	-0.167848	0.0697907	0.375668
NEFL	1.06619e-44	0.904672	0	-0.0591853	0.250437	0.616562
NEFM	7.88928e-11	0.734026	0	0.0222122	0.0751863	0.481736
NEMP1	2.10514e-08	0.709546	0	-0.15994	0.067019	-0.0678046
NEMP2	7.79807e-25	0.850887	0	-0.05294	0.136406	-0.231897
NETO2	1.7914e-57	0.929978	0	-0.203312	-0.079855	-0.124364
NFE2	1.07599e-14	0.774458	0	-0.0520791	0.460198	0.396418
NFE2L1	3.83547e-41	0.910843	0	0.0498825	0.159439	0.165103
NFE2L3	1.55539e-14	0.791557	0	-0.000411913	-0.156741	-0.416035
NFKBIZ	3.01478e-20	0.858087	0	-0.200521	0.0567901	0.00617607
NFX1	4.41981e-33	0.884643	0	-0.0126989	0.00588966	-0.0872772
NFYA	2.68836e-80	0.951996	0	-0.0235057	0.0217879	-0.145319
NHLRC3	3.53651e-34	0.888044	0	-0.177052	-0.172141	-0.120735
NID1	1.49569e-10	0.703247	0	-0.0524228	0.113259	0.386906
NID2	7.93583e-12	0.733713	0	0.01747	0.445619	0.712156
NIFK	4.93142e-12	0.734339	0	-0.0466534	-0.00504929	-0.245994
NIP7	9.28063e-12	0.706523	0	0.0287591	-0.0917997	-0.106114
NIPA1	1.57112e-13	0.761027	0	-0.131014	-0.0757834	-0.274598
NIPAL1	1.58808e-18	0.826457	0	0.201968	0.156499	-0.19067
NKAIN1	1.43873e-07	0.711819	0	0.113847	-0.165261	0.0844059
NLGN2	2.12516e-12	0.73893	0	-0.129621	-0.0502777	0.446119
NLGN4X	2.71409e-19	0.854983	0	-0.101412	0.0462216	-0.040464
NLGN4Y	1.70853e-10	0.730734	0	-0.0234075	0.00123841	-0.130522
NME6	7.35473e-22	0.856231	0	-0.0786358	0.0470697	-0.0577247
NMI	1.442e-12	0.763224	0	0.231964	0.312648	0.0485344
NMU	1.05702e-12	0.747113	0	-0.26479	-0.00129265	0.411911
NNT-AS1	4.75626e-17	0.797382	0	0.0851861	0.185102	0.17169
NOC3L	3.23762e-45	0.927915	0	-0.182614	-0.0661428	-0.304782
NOL8	2.86665e-10	0.718293	0	-0.148331	-0.0912752	-0.326615
NOP2	7.47892e-13	0.748852	0	-0.0765998	-0.0679469	-0.0896061
NPFFR2	5.26115e-31	0.887375	0	-0.000669211	-0.375934	-1.00876
NPIPA5	4.12812e-11	0.779317	0	0.186945	-0.129868	0.445426
NPTX1	1.0276e-62	0.93945	0	0.495803	0.724287	-0.0598515
NR1D2	1.02182e-32	0.880477	0	-0.00224747	-0.105434	-0.444419
NR1I2	2.19962e-21	0.833216	0	-0.0162291	0.276952	0.0529605
NR3C1	2.4328e-93	0.963143	0	-0.142742	0.0214071	-0.314573
NR6A1	6.60281e-13	0.78282	0	0.0141133	-0.137864	0.12462
NRARP	4.06974e-11	0.721741	0	-0.139891	-0.10954	0.400946
NRDE2	2.63185e-27	0.865543	0	0.0963496	0.13181	0.0752445
NRIP1	1.50685e-24	0.863612	0	-0.246397	0.0858502	-0.273556
NRIP3	7.08032e-14	0.794601	0	-0.00856574	-0.217439	0.0991634
NSDHL	2.74725e-33	0.893755	0	0.258045	0.240447	0.0813754
NSF	1.96323e-42	0.918545	0	-0.196633	-0.0685936	-0.17771
NTM	1.37374e-13	0.77469	0	-0.0274879	-0.206107	-0.135646
NTN1	4.24906e-13	0.752116	0	-0.192991	0.61116	0.8715
NTRK3	1.57754e-53	0.935499	0	-0.0654224	-0.249638	0.436192
NUAK1	4.37998212230367e-314	0.988499	0	0.0921207	-0.212757	-0.223691
NUDT17	5.16022e-13	0.773217	0	-0.124286	-0.10333	0.450823
NUP50-AS1	4.39469e-16	0.830203	0	0.409516	0.1525	0.232437
NUP58	1.6326e-22	0.835209	0	-0.03199	-0.0380337	-0.231789
NXPE3	5.24082e-29	0.887993	0	0.0865849	0.0362007	-0.0209654
NXPH3	1.23469e-26	0.859259	0	-0.0397358	-0.0267977	0.268833
OAZ2	4.80571e-30	0.89772	0	0.0266792	-0.0782194	0.141167
ODC1	2.24221e-10	0.722913	0	0.00612771	-0.27825	-0.0998677
OFD1	1.23561e-09	0.756141	0	-0.220203	-0.00014893	-0.319882
OIP5-AS1	7.93391e-17	0.81334	0	0.093669	0.090953	0.0115414
OLFM1	6.03445e-77	0.953037	0	0.103218	0.0403216	0.119537
OLFML2B	1.60763e-13	0.752734	0	-0.0480081	-0.0273781	0.636236
ORC1	7.79262e-22	0.847803	0	0.0610583	0.030808	-0.0378048
ORC6	8.80494e-46	0.919789	0	0.0925861	0.0819034	0.0627507
OSBP2	6.1562e-18	0.812518	0	0.106642	-0.110014	0.726899
OSBPL10	1.645e-12	0.76404	0	-0.0548637	-0.13241	-0.0857924
OSMR	3.65245e-23	0.842582	0	-0.0586056	-0.0704405	0.528955
OSTM1	5.28013e-19	0.816165	0	-0.146839	-0.00619101	-0.134146
OTX1	5.81587e-12	0.725812	0	-0.0486174	0.353209	0.673595
OTX2	1.69486e-88	0.953632	0	0.0376564	-0.0622101	-0.22014
P2RY1	3.92561e-29	0.888377	0	0.330051	-0.130692	-0.503323
PAF1	1.97607e-20	0.861234	0	0.0743343	-0.12914	-0.0100116
PAFAH1B1	1.15647e-12	0.746024	0	-0.00499562	-0.0462217	-0.193198
PALB2	1.55877e-12	0.780979	0	0.0415942	0.0664173	-0.212077
PANK1	2.36633e-26	0.860603	0	0.0600496	-0.0396394	-0.163236
PAPLN	5.33345e-12	0.762678	0	-0.323395	0.00461	0.445018
PARD3	1.39037e-16	0.834849	0	0.142268	-0.0755829	-0.149087
PARD3B	1.2661e-24	0.869828	0	-0.216169	0.0395276	-0.0611005
PARD6G	2.05377e-13	0.806098	0	0.158636	-0.229283	0.211765
PARP12	1.78342e-10	0.728003	0	0.00137483	0.13377	0.167192
PARP8	4.39676e-20	0.82282	0	-0.13448	-0.136776	-0.34323
PATZ1	4.53253e-09	0.702381	0	-0.0967966	-0.0962347	-0.0354708
PCBP1	9.59512e-16	0.782321	0	0.0271614	-0.113609	0.289556
PCDH1	6.35744e-11	0.720623	0	-0.160351	-0.153069	0.234583
PCDH18	1.45932e-71	0.948281	0	0.168036	0.267159	0.0837435
PCDH7	5.02523e-223	0.980788	0	-0.101719	-0.23654	-0.520399
PCDH8	7.14772e-124	0.82799	0	-0.0360808	-0.0761697	0.705435
PCF11	6.08004e-42	0.905382	0	-0.120795	0.0384669	-0.201739
PCGF1	1.32089e-12	0.76576	0	0.105445	0.0841933	-0.0347481
PCK2	2.42604e-13	0.748905	0	-0.0754862	-0.0442201	0.313514
PCNXL4	4.83771e-33	0.906834	0	-0.206099	0.00691456	-0.212511
PCSK2	2.51246e-14	0.762346	0	0.073571	0.365942	0.272679
PCSK9	2.31647e-16	0.788396	0	0.413048	0.635645	0.585517
PCYOX1	6.44515e-10	0.742509	0	0.164866	0.0556354	-0.0883549
PCYT1A	3.6436e-25	0.873719	0	-0.0962989	0.149029	0.0148658
PDCL	7.83631e-11	0.737397	0	0.0737719	0.0161928	-0.147549
PDE2A	4.61438e-38	0.905821	0	-0.0712107	-0.225718	0.237146
PDE4B	6.57092e-20	0.835134	0	0.00131023	0.249277	-0.0929904
PDE9A	7.06342e-18	0.818249	0	-0.0148082	-0.279312	-0.0651066
PDGFRA	2.36174e-38	0.905301	0	-0.133516	-0.253484	-0.655135
PDIA4	3.27641e-12	0.738048	0	0.0748696	0.0624058	0.0840877
PDIK1L	2.3673e-12	0.764573	0	0.188747	0.210936	-0.257934
PDK1	9.98196e-23	0.861006	0	0.0320812	0.114443	-0.0421511
PDP1	5.99081e-09	0.701077	0	0.078028	0.182357	-0.0222791
PDP2	2.74358e-69	0.948659	0	0.223667	0.112797	0.0729989
PDPN	5.81266e-35	0.905047	0	0.101584	0.0501845	0.0539236
PDS5A	1.07989e-12	0.779438	0	-0.136826	0.00178413	-0.239653
PDSS2	2.41046e-21	0.852819	0	0.152883	-0.0469011	-0.116548
PDZRN3	6.03877e-59	0.939836	0	-0.233361	-0.157364	0.277723
PELO	1.86425e-14	0.803668	0	0.113989	0.0537636	0.123989
PERP	2.16454e-10	0.703014	0	-0.0509379	0.0216094	-0.123538
PFKFB3	2.15445e-27	0.865808	0	0.00324605	0.00904065	0.200549
PGAP2	2.26706e-09	0.750422	0	0.0427582	-0.172265	0.126533
PHACTR2	2.16736e-12	0.72	0	0.00919814	0.0863664	-0.238392
PHAX	6.84502e-11	0.713379	0	0.0891548	-0.0250987	-0.169475
PHF19	3.81119e-15	0.79523	0	-0.0523231	0.277575	0.474212
PHF20	7.25659e-17	0.810072	0	0.00503158	-0.0129644	-0.0808464
PHLDA1	4.83299e-30	0.887612	0	0.224862	0.0844787	0.0885882
PHLDB2	8.26433e-15	0.77107	0	-0.0110661	-0.152594	-0.506854
PHTF1	4.83695e-75	0.948831	0	-0.0202694	0.11023	-0.0496314
PI4K2A	9.23098e-13	0.783307	0	0.113001	0.0859478	0.0871163
PIBF1	2.08052e-09	0.704749	0	-0.0502029	-0.0220275	-0.414542
PIGK	2.47706e-11	0.722925	0	-0.0606568	0.0509291	-0.203331
PIK3R1	5.10172e-20	0.834714	0	0.0140891	-0.0490247	-0.333236
PIK3R3	1.59023e-16	0.824543	0	0.0978501	0.161513	0.0247718
PIK3R5	9.77569e-34	0.885008	0	0.0984812	0.0569171	0.549472
PIM1	2.12734e-70	0.949223	0	-0.130685	-0.109738	0.10893
PIP5K1B	2.39087e-14	0.803867	0	-0.294892	0.088706	0.275117
PIPOX	6.50499e-10	0.740861	0	0.129754	0.239482	0.113353
PITPNC1	1.99537e-13	0.807867	0	0.103133	-0.193405	0.213452
PITRM1	1.10582e-18	0.814508	0	0.0250696	0.0444455	0.114456
PJA1	8.09544e-19	0.813824	0	-0.156677	-0.151581	-0.199803
PKD2	4.81197e-12	0.775337	0	-0.161859	-0.0190325	-0.048964
PKIB	9.73704e-10	0.737596	0	0.151808	0.0286903	-0.114309
PKM	1.34912e-39	0.906896	0	0.0297601	0.0758491	0.203053
PKNOX1	1.3795e-19	0.817993	0	-0.106642	-0.261985	-0.306302
PKNOX2	6.86805e-15	0.77099	0	0.0511725	-0.437751	0.0472248
PKP2	1.10824e-29	0.882605	0	0.0789447	0.0405355	0.144215
PLA2G3	7.52805e-38	0.8972	0	0.264921	0.251789	0.190858
PLA2G4C	1.77432e-45	0.919447	0	0.126971	0.0889209	0.242259
PLAT	6.27821e-15	0.804119	0	0.00711541	0.279775	-0.0431097
PLAUR	5.2913e-18	0.804429	0	0.120618	0.125042	0.398128
PLCD3	1.36569e-12	0.744021	0	-0.0906052	0.159589	0.541608
PLCG2	7.34606e-20	0.820985	0	0.266923	0.0710333	0.292381
PLCH1	3.25985e-30	0.874575	0	-0.13679	-0.245287	-0.62944
PLD5	1.56552e-26	0.860715	0	-0.0308667	-0.25267	0.0316413
PLEKHA1	2.93737e-25	0.830044	0	-0.195103	-0.249772	-0.377264
PLEKHG1	7.99521e-16	0.815087	0	-0.541773	-0.046839	0.147509
PLP1	2.49475e-13	0.774036	0	-0.109266	-0.121775	-0.199381
PLPPR1	3.67404e-18	0.83547	0	-0.2057	0.2871	-0.116472
PLRG1	6.15647e-11	0.713611	0	0.00707216	-0.0691289	-0.104432
PLXDC2	6.06705e-10	0.716936	0	0.00486643	0.0224358	-0.257394
PLXNA4	1.62154e-11	0.750468	0	0.0706286	0.25049	0.22657
PM20D2	1.76847e-33	0.885827	0	-0.0719179	-0.111925	-0.0794821
PMAIP1	6.35729e-26	0.864848	0	-0.0340119	-0.219445	-0.37439
PMEPA1	3.98475e-98	0.960357	0	-0.695061	-1.42143	-1.27656
PMS1	2.68202e-11	0.740311	0	-0.104079	0.0460714	-0.274927
PNMA2	3.31062e-67	0.937826	0	-0.0559927	0.129377	0.247802
PNMAL1	2.71152e-13	0.75295	0	0.0637587	-0.0488333	-0.0724455
PNRC1	8.56804e-16	0.795014	0	0.0947908	0.209801	0.436006
POGK	7.26768e-16	0.76753	0	-0.0208667	-0.0140979	-0.108687
POLK	1.0113e-21	0.848216	0	-0.0732848	0.257279	-0.327381
POLQ	1.94885e-19	0.853141	0	-0.354119	0.0346021	-0.232369
POLR1B	1.4727e-13	0.809882	0	-0.196118	-0.0322355	-0.135897
POLR1C	8.59928e-17	0.793204	0	-0.0521888	-0.159907	-0.0305958
POLR2M	1.65404e-11	0.724581	0	0.0179257	-0.0910484	-0.213291
POLR3B	8.31497e-35	0.910162	0	-0.166567	0.0439433	-0.103855
POU2F3	2.56895e-14	0.781306	0	-0.00240213	0.269064	-0.0475742
PPARGC1A	2.45135e-27	0.847992	0	0.140362	0.239402	-0.608274
PPAT	1.83373e-10	0.709795	0	-0.13178	0.048367	-0.162265
PPFIA4	2.35459e-15	0.806559	0	-0.481292	0.0417646	0.216429
PPHLN1	4.65023e-09	0.704771	0	-0.0851288	-0.0906117	-0.21086
PPM1D	1.48288e-08	0.716616	0	0.139086	0.056113	-0.0755854
PPM1L	3.55815e-18	0.819446	0	0.144817	0.166053	0.152009
PPM1M	4.71902e-11	0.739504	0	-0.00268606	-0.259994	0.0581757
PPME1	1.11925e-14	0.820284	0	0.128264	-0.0339153	0.000772416
PPP1R15A	1.31931e-31	0.887132	0	0.0233062	0.0842082	0.243002
PPP1R16B	2.73786e-51	0.926841	0	-0.247084	-0.655447	-0.113063
PPP1R17	5.22186e-29	0.868998	0	0.0812286	0.15934	0.174687
PPP1R1A	2.64192e-07	0.710698	0	0.209227	-0.27394	0.0824172
PPP1R1B	6.1336e-12	0.700594	0	0.0862851	-0.00616875	0.433408
PPP3CC	1.89539e-17	0.815706	0	-0.301228	-0.231398	0.0142642
PPP6R3	5.61199e-09	0.744604	0	-0.0864423	0.0118444	-0.168551
PPWD1	7.80874e-11	0.715704	0	-0.0843588	0.0689956	-0.189744
PRDM14	1.63565e-104	0.959778	0	-0.0329259	-0.34132	-0.467465
PRDM5	2.49724e-13	0.755309	0	-0.0608118	-0.0715833	-0.310043
PREPL	4.78711e-27	0.879828	0	-0.117624	0.0423685	-0.214211
PRICKLE1	3.15078e-177	0.980045	0	0.218515	-0.218562	-0.300138
PRKAB2	1.39503e-27	0.883797	0	-0.164055	-0.0779683	-0.0340133
PRKCZ	3.1528e-32	0.882681	0	-0.0583908	-0.0473362	0.186016
PRKG2	5.83936e-18	0.820787	0	0.122018	0.134686	-0.249629
PRMT9	9.27801e-94	0.963718	0	-0.221104	0.00643939	-0.214217
PROM1	1.14786e-10	0.75422	0	-0.0172735	0.155737	-0.122314
PROX1	1.48845e-19	0.70387	0	0.25521	0.611137	0.75161
PRPF39	3.336e-30	0.897458	0	-0.248059	0.003991	-0.361655
PRR14	3.02939e-10	0.700726	0	-0.0488644	0.0772745	0.579449
PRR5L	1.1524e-13	0.741053	0	-0.00935588	0.153803	0.436994
PRRG3	5.90358e-15	0.789019	0	-0.105839	-0.245077	0.182995
PRRT3	3.89988e-19	0.81516	0	-0.0914354	0.0654594	0.383765
PRSS35	1.27509e-27	0.872429	0	0.287235	0.201165	-0.223969
PRUNE2	1.76986e-15	0.781011	0	0.024481	0.320751	0.0984452
PSAP	1.7753e-11	0.728288	0	0.0812546	0.013262	0.150692
PSAT1	1.33143e-35	0.898557	0	-0.0734176	-0.147961	0.0399622
PSMC3IP	8.57959e-20	0.831974	0	-0.00667893	-0.117352	-0.0559357
PSMD9	1.08417e-10	0.710055	0	-0.152012	0.0816253	0.605297
PSMG3-AS1	3.09269e-16	0.821935	0	0.389833	-0.117292	0.0377038
PSPC1	3.17854e-77	0.953555	0	-0.115727	-0.0818943	0.0507311
PTAFR	1.20471e-08	0.715152	0	0.28442	0.452378	0.0982667
PTCH1	2.93313e-15	0.781089	0	-0.0437638	0.37895	0.618996
PTCHD1	1.24405e-75	0.952819	0	-0.100446	-0.139503	0.183394
PTGIS	7.69907e-09	0.715894	0	-0.0452963	-0.205076	0.264688
PUM2	5.47372e-14	0.761645	0	-0.0721705	-0.00630014	-0.226262
PURA	3.61154e-24	0.847519	0	-0.0345509	-0.00642204	-0.144015
PXDNL	5.31498e-18	0.822082	0	0.0830131	0.225399	-0.0356263
PYGM	2.6123e-14	0.766524	0	-0.0200491	0.0340613	0.311335
QDPR	2.1033e-08	0.707838	0	0.0119862	-0.177236	0.272729
QRICH1	1.18528e-18	0.795746	0	-0.00677441	-0.0347525	0.139183
R3HCC1L	6.67263e-13	0.750375	0	0.0449625	-0.0038134	-0.153107
RAB12	1.84718e-22	0.848899	0	0.075622	-0.242091	-0.189762
RAB15	4.27407e-10	0.700588	0	-0.0888035	-0.113729	-0.154598
RAB18	4.11417e-18	0.806538	0	-0.0437071	0.015736	-0.280489
RAB30	6.64336e-10	0.716758	0	0.0578082	0.114328	-0.216775
RAB33A	5.91858e-38	0.911444	0	0.558846	0.327152	0.369536
RABGAP1	4.93648e-07	0.700543	0	-0.0994711	0.0500521	-0.0743587
RABGGTB	8.02946e-33	0.88565	0	-0.0873333	-0.149913	-0.15332
RABIF	7.89778e-13	0.784806	0	0.0890002	-0.0857923	0.0870421
RAD51C	5.97272e-18	0.792218	0	-0.0347207	0.00258859	-0.12319
RAD52	3.14751e-53	0.933623	0	-0.255833	-0.085001	0.000393175
RALGAPA1	4.79794e-10	0.718637	0	-0.190345	0.0527171	-0.248869
RAMP2-AS1	1.42395e-09	0.708925	0	-0.102055	-0.256772	0.37879
RAPGEF2	7.59155e-09	0.739511	0	-0.150476	0.0870861	-0.073817
RARG	7.22132e-16	0.803685	0	-0.18753	-0.231377	0.117528
RARS2	5.93709e-13	0.750767	0	-0.0615059	-0.0254085	-0.151404
RASGRF2	7.68839e-21	0.851814	0	0.0161134	0.176733	-0.443941
RASGRP2	2.1712e-11	0.737474	0	-0.117975	0.117125	0.433284
RASL11B	5.27758e-17	0.839172	0	0.0208047	-0.312746	-0.250085
RASL12	1.01862e-26	0.87185	0	-0.0197182	0.354332	0.503483
RASSF2	3.56789e-62	0.939153	0	-0.0155663	0.0376488	0.0964499
RASSF4	3.66492e-16	0.787296	0	-0.285362	-0.120412	-0.114117
RAVER2	5.36029e-10	0.722747	0	-0.101259	0.0162404	-0.14056
RBBP8	3.48887e-15	0.771508	0	-0.0214243	-0.00587512	-0.33192
RBL1	7.42403e-11	0.716767	0	0.101475	0.0220861	-0.142651
RBM26-AS1	5.21192e-36	0.90002	0	0.128951	0.0423403	-0.216805
RBM39	1.06137e-12	0.799259	0	-0.158325	0.0158711	-0.152549
RBM47	9.23493e-61	0.937875	0	-0.0621823	-0.0870224	-0.118032
RBM48	2.20011e-14	0.784945	0	0.110439	-0.0107532	-0.273363
RBM4B	1.70772e-12	0.780028	0	-0.109634	-0.136972	0.0226263
RBMXL1	1.48041e-36	0.908469	0	0.0427288	0.111992	0.0787798
RCN2	1.43806e-11	0.72818	0	-0.0195645	-0.0427075	-0.198812
RDH12	8.17194e-19	0.742671	0	0.0211581	0.0725876	0.448142
RELL1	3.20858e-24	0.850008	0	0.119461	0.0720156	0.487027
RER1	2.44212e-11	0.725214	0	-0.0798419	-0.0461011	-0.0501056
REST	2.21263e-16	0.76873	0	-0.0739895	-0.0439248	-0.26953
RETSAT	1.43764e-14	0.803492	0	0.195087	0.16913	0.203746
RFC3	9.41597e-43	0.925067	0	-0.109613	0.0620627	-0.141989
RFFL	5.13529e-09	0.72392	0	0.168343	0.0778472	0.0369415
RFX3	8.74394e-26	0.864615	0	0.0987319	-0.0358242	-0.208542
RFX5	2.51441e-09	0.731001	0	-0.105007	0.0178028	-0.0435393
RFXAP	1.29896e-19	0.819004	0	-0.166434	-0.154196	-0.141972
RHBDD1	8.81448e-23	0.871734	0	0.111302	-0.102841	0.0697885
RHOBTB1	1.14314e-13	0.795927	0	-0.19863	-0.0127182	-0.0720342
RHOF	7.54698e-17	0.796696	0	-0.0509716	-0.01628	0.415909
RHOH	1.27468e-69	0.948269	0	0.148101	0.0346945	-0.0523551
RHOT1	5.4042e-10	0.719526	0	-0.15437	-0.0732583	-0.232782
RHOXF1-AS1	2.98499e-15	0.790791	0	-0.058271	0.359835	0.232301
RIC8B	3.01957e-10	0.726993	0	-0.0587343	-0.0964479	-0.150088
RIMKLA	3.12216e-25	0.865348	0	-0.0947063	0.184945	-0.0444903
RIOK3	1.53707e-08	0.71461	0	0.0399369	0.0618316	-0.140115
RIPK1	1.6758e-44	0.923307	0	-0.0117517	-0.333087	-0.176126
RLIM	5.17128e-23	0.829249	0	0.0653032	-0.0489352	-0.178089
RND1	1.39537e-11	0.720935	0	0.128294	0.0929363	0.150096
RNF14	4.66366e-103	0.959773	0	0.0725839	-0.0486152	-0.152507
RNF144A-AS1	6.65651e-20	0.82079	0	0.463375	0.260919	0.147553
RNF144B	2.6708e-09	0.750132	0	0.210643	-0.0149872	0.212189
RNF145	4.02966e-11	0.763115	0	-0.0860526	-0.241436	-0.143415
RNF146	7.49836e-15	0.774891	0	0.0208379	-0.00241826	-0.114966
RNF182	1.06133e-36	0.895857	0	0.0440457	-0.348685	-0.415493
RNF19A	2.06867e-21	0.843641	0	0.0907074	0.212982	-0.131036
RNF19B	1.01343e-19	0.820314	0	0.0423019	-0.0201675	0.138205
RNF220	5.20873e-19	0.814847	0	0.0858017	0.0440335	0.164532
RNF24	2.03438e-11	0.766595	0	-0.0186923	-0.207539	0.118395
RNPEP	2.33961e-17	0.839262	0	0.0804892	-0.144202	0.226544
ROR1	6.71953e-14	0.759396	0	-0.0463847	0.0260201	-0.226278
RPAIN	1.64434e-14	0.77255	0	-0.0954	-0.0774916	0.0809261
RPF2	1.26914e-15	0.783645	0	-0.0370472	0.0314505	-0.221168
RPL7L1	1.67997e-26	0.887304	0	0.0478086	-0.0842221	0.00576657
RPL7P20	9.79616e-42	0.917831	0	0.431693	0.0904487	-0.399113
RPRM	2.63075e-16	0.784797	0	-0.124795	-0.200631	-0.441943
RPS6KA3	2.73392e-10	0.700939	0	-0.080957	-0.106458	-0.203705
RRM2B	1.12563e-09	0.731445	0	0.156104	0.218301	-0.35085
RRP15	1.27495e-10	0.709615	0	-0.0204413	-0.0274805	-0.26249
RSPRY1	3.57298e-22	0.869831	0	-0.140532	0.0213421	0.00692579
RSRC2	4.80505e-13	0.76881	0	-0.0242272	0.0512396	-0.225144
RUFY1	8.33895e-22	0.859052	0	0.0608101	-0.147138	0.0712219
RWDD4	2.63134e-15	0.780084	0	-0.00448158	-0.0388604	-0.200892
S1PR3	1.16419e-28	0.878048	0	0.135374	0.00220385	0.248701
SAFB	5.85974e-34	0.908891	0	0.0728197	-0.0636937	0.010869
SAFB2	7.48051e-25	0.861213	0	0.0438315	-0.0582196	-0.0764401
SALL1	8.20585e-14	0.753422	0	-0.0283656	0.109535	0.359532
SALL3	9.08903e-15	0.73736	0	-0.0824102	-0.0656862	0.44291
SAMD4A	6.4145e-08	0.70301	0	0.148984	0.0467374	0.501527
SAMHD1	5.34214e-13	0.728264	0	0.00465982	0.192813	0.231204
SAP30L	1.35384e-18	0.797498	0	-0.088021	-0.037935	-0.098291
SASH1	6.92797e-17	0.77293	0	0.0171408	0.0687696	0.235145
SC5D	1.14325e-13	0.758727	0	0.246256	0.19486	-0.221973
SCAMP1-AS1	1.26063e-20	0.832676	0	0.152148	0.238132	0.264776
SCGB3A2	9.82e-15	0.808515	0	0.0290144	0.45123	0.218019
SCML1	1.64968e-24	0.86187	0	0.0635692	0.393401	-0.0945669
SCN4A	2.65184e-12	0.734059	0	-0.0471368	0.0890369	0.53461
SDCCAG8	2.70575e-18	0.835766	0	0.0475564	0.109279	-0.0881189
SDE2	1.17662e-13	0.739698	0	0.0352527	-0.0901133	-0.228995
SEC14L5	1.38977e-09	0.711122	0	-0.229436	-0.101684	0.129897
SEC22B	1.13239e-13	0.760968	0	-0.0792046	-0.0247254	-0.126927
SECISBP2	1.39787e-08	0.73613	0	-0.112492	0.0785106	-0.0332011
SECISBP2L	1.57505e-11	0.715954	0	-0.0858935	0.0972319	-0.315281
SEL1L	5.27791e-10	0.740041	0	-0.151065	0.0474287	-0.282678
SEMA3A	1.35094e-17	0.799178	0	-0.101081	-0.118368	-0.541167
SEMA3D	3.9463e-14	0.781949	0	-0.0458383	0.32066	-0.207719
SEMA5A	6.30006e-11	0.711651	0	0.0681121	0.212468	0.236557
SERPINB9	7.73504e-62	0.942716	0	-0.16578	0.265016	-0.194298
SERPINE1	3.48112e-170	0.975458	0	-0.0215899	0.289105	0.515042
SERTAD4	5.46649e-42	0.872188	0	-0.448595	-0.535127	-0.909352
SESN1	6.56197e-50	0.930666	0	0.125549	0.048186	-0.0792654
SESN2	5.19975e-36	0.900347	0	-0.0526008	-0.0190672	0.272168
SETD4	6.9687e-11	0.737669	0	-0.171254	-0.104602	-0.0951185
SETD8	1.32986e-14	0.755996	0	-0.117839	-0.0516524	0.424712
SF3B2	5.57762e-08	0.725955	0	0.0728618	-0.0664536	0.120991
SFMBT2	4.5574e-14	0.793453	0	-0.168859	0.175307	0.532171
SGCB	7.63936e-36	0.907389	0	0.0897373	0.0591337	-0.0775825
SGMS1	1.29548e-13	0.778543	0	-0.149391	-0.0230646	-0.175282
SGMS2	5.52643e-18	0.767289	0	-0.10818	1.02223	0.323853
SH2D4A	5.5819e-12	0.709325	0	-0.0592815	0.0128159	0.255472
SH3GL2	2.50062e-20	0.822782	0	-0.0877283	0.188045	0.304215
SH3YL1	2.56203e-12	0.765258	0	-0.172693	-0.0652227	-0.0602221
SHB	4.39155e-97	0.963815	0	0.251818	-0.151245	0.193481
SHC3	2.91428e-62	0.937933	0	0.0589397	0.173133	0.181428
SHISA2	1.84544e-26	0.887326	0	0.271388	-0.241377	-0.409411
SHISA3	1.11856e-11	0.781536	0	-0.309142	0.231162	0.362567
SIAH2	2.04848e-149	0.974893	0	-0.226192	-0.0342664	0.0543961
SIPA1L2	2.02005e-11	0.723182	0	0.0420625	-0.148601	-0.199657
SIRPA	3.10174e-13	0.756152	0	-0.413479	-0.371382	0.182863
SIT1	3.29174e-11	0.711252	0	0.134051	0.194737	0.220158
SKA1	5.80926e-36	0.893661	0	0.00229873	-0.0485468	-0.0908901
SKA3	2.67865e-37	0.902329	0	-0.00789993	0.114687	-0.096124
SKIL	8.20647e-54	0.92405	0	-0.515055	-1.0573	-1.57415
SLA	5.8018e-26	0.86454	0	0.175638	-0.564542	-0.84357
SLC10A7	4.38259e-10	0.742088	0	-0.103937	0.0748368	-0.193541
SLC15A2	3.56966e-44	0.911341	0	-0.0561931	0.0304359	-0.115069
SLC16A12	1.20564e-37	0.90483	0	0.243099	0.151335	-0.227356
SLC16A14	6.04336e-40	0.914616	0	-0.158915	0.225801	0.270293
SLC18A2	1.32939e-10	0.733628	0	-0.0503044	0.0965154	0.211573
SLC1A1	8.66891e-11	0.711276	0	0.224295	-0.362976	-0.275205
SLC1A4	6.72541e-103	0.962008	0	-0.0526499	-0.215728	0.0491856
SLC22A15	5.97962e-24	0.858222	0	-0.27321	-0.00639501	0.149402
SLC22A3	3.43457e-12	0.756479	0	-0.357864	-0.291727	0.0355636
SLC22A5	2.75998e-09	0.705054	0	-0.233833	0.145051	0.0893335
SLC25A12	2.12228e-10	0.728599	0	-0.232481	-0.148705	-0.0716636
SLC25A21	3.83366e-14	0.765566	0	0.03928	-0.000159315	-0.537014
SLC25A25	2.53861e-18	0.805599	0	0.00358772	0.243358	0.349081
SLC25A36	1.17019e-11	0.781851	0	-0.212031	-0.0429803	-0.358443
SLC25A38	7.77475e-15	0.820662	0	0.0989123	-0.0920826	0.12426
SLC25A40	1.99096e-26	0.860424	0	-0.0943463	-0.133299	-0.37806
SLC25A44	2.08828e-17	0.782705	0	0.155792	0.105216	0.116428
SLC25A46	1.91828e-10	0.707295	0	-0.0702353	0.0238307	-0.180042
SLC26A2	1.52982e-13	0.776705	0	-0.121419	0.0567694	-0.127781
SLC27A2	3.24767e-44	0.910846	0	-0.0619513	-0.105348	-0.0897112
SLC2A3	6.11753e-12	0.754131	0	-0.0435375	-0.0885245	-0.201472
SLC2A4	9.6323e-13	0.748013	0	0.314344	0.0786734	0.424716
SLC30A5	7.89179e-18	0.833101	0	-0.13293	-0.0492611	-0.0596367
SLC30A6	1.09677e-14	0.768948	0	0.0116182	-0.0312902	-0.177805
SLC31A1	1.0983e-10	0.755994	0	0.134069	0.0762055	-0.00448163
SLC35A1	4.1658e-11	0.760205	0	-0.0530687	-0.242826	0.145689
SLC35B3	2.83706e-27	0.862691	0	-0.0987748	-0.100926	-0.153241
SLC35E1	1.1933e-09	0.714542	0	0.108156	-0.184092	0.110666
SLC35F2	5.6432e-28	0.884008	0	-0.124908	-0.143519	0.0676031
SLC38A9	1.98637e-13	0.756102	0	-0.0824931	-0.00497585	-0.140607
SLC39A14	2.06849e-14	0.771351	0	-0.112708	-0.132685	-0.0278059
SLC39A7	1.90087e-20	0.860313	0	0.0721662	-0.0393019	0.0262284
SLC41A3	2.5652e-15	0.781555	0	0.0921034	0.0437789	0.12721
SLC43A1	7.8178e-15	0.771316	0	-0.047944	-0.0045521	0.403959
SLC45A3	9.754e-21	0.83944	0	-0.258877	-0.304486	-0.0886357
SLC4A7	2.03575e-26	0.866097	0	-0.0562416	0.114648	-0.234677
SLC5A3	4.53526e-17	0.822586	0	-0.411644	-0.0879966	-0.265432
SLC6A15	1.07532e-63	0.940304	0	-0.234881	-0.622664	-0.591556
SLC6A8	1.58743e-11	0.730592	0	-0.162248	-0.218759	0.212292
SLC7A7	1.76371e-21	0.833109	0	-0.0346517	0.0787371	0.353729
SLCO1A2	6.13997e-08	0.724191	0	-0.22929	0.146571	-0.285685
SLCO4C1	6.43465e-13	0.720431	0	0.195627	0.627503	0.0226555
SLFN5	2.38089e-09	0.734605	0	0.343385	0.115054	-0.150739
SLITRK3	1.1888e-23	0.86605	0	-0.505496	0.633394	0.634671
SLMAP	2.4764e-11	0.762573	0	-0.181632	-0.011695	-0.1533
SMAD3	3.16121e-14	0.768287	0	-0.0757388	-0.152267	0.0459996
SMAD7	0	0.987606	0	-0.839253	-1.68461	-1.95771
SMCO4	5.87047e-10	0.76146	0	0.0696888	-0.130849	0.00940436
SMIM10L1	9.77e-18	0.832009	0	0.076689	-0.160067	-0.0981919
SMIM10L2A	3.2934e-08	0.711967	0	-0.165805	0.245707	0.241112
SMTNL2	5.24644e-19	0.714733	0	0.370901	0.244318	0.610991
SMURF1	2.66795e-15	0.779992	0	0.0893268	0.0324235	0.178038
SNCA	4.57872e-15	0.792259	0	0.156502	0.0536597	0.187935
SNCB	2.95971e-12	0.736435	0	0.215451	0.0475653	0.538899
SNPH	1.12697e-10	0.701963	0	-0.258565	-0.103588	0.363883
SNRPA	9.05594e-14	0.750356	0	0.105035	-0.129825	0.302978
SNRPN	4.36198e-19	0.852481	0	0.0868177	-0.143134	0.0894035
SNX22	5.61883e-35	0.905391	0	-0.191836	-0.180856	0.563654
SNX4	2.11121e-19	0.806339	0	-0.0649535	-0.0496644	-0.210598
SOCS2	5.34464e-32	0.880915	0	-0.330439	-0.355659	-0.383887
SORBS2	3.07052e-17	0.813359	0	-0.127977	-0.204574	-0.265063
SOS1	8.25124e-15	0.800678	0	-0.350262	-0.0194628	-0.201817
SOS2	1.33629e-31	0.903313	0	-0.16278	0.0185595	-0.377999
SOWAHC	2.09791e-16	0.792995	0	-0.00967913	-0.121992	-0.268226
SOX15	5.38803e-16	0.797717	0	-0.0601421	0.253781	0.646027
SOX2	2.19742e-64	0.940611	0	0.051084	0.118775	0.0774015
SOX2-OT	2.37753e-28	0.866133	0	-0.121328	-0.080946	-0.197011
SOX21	4.93449e-108	0.962496	0	0.229956	0.525518	0.352857
SOX3	3.22418e-12	0.73637	0	0.0540365	0.0677719	0.551459
SP2	2.80745e-18	0.803008	0	0.0715224	0.0874523	0.661335
SP4	7.78593e-22	0.84897	0	0.0689903	0.0319407	-0.147982
SP8	2.86102e-85	0.951562	0	0.122391	0.0792657	0.407979
SPATS2	1.10282e-42	0.913834	0	0.00808304	-0.112059	-0.157915
SPDL1	8.7439e-12	0.726457	0	-0.0932892	-0.00247831	-0.243335
SPECC1	1.13678e-53	0.935348	0	0.0658545	-0.00285503	0.0962138
SPICE1	2.28548e-11	0.725237	0	-0.149918	-0.0763697	-0.223973
SPIRE1	5.7619e-09	0.702207	0	-0.0889148	-0.150542	-0.194673
SPRY3	7.86682e-31	0.878607	0	0.0300724	0.0797646	0.233543
SPRY4	1.61729e-11	0.741301	0	0.0871767	0.0603587	0.29084
SPRYD4	1.75676e-13	0.757272	0	-0.0393927	-0.0963958	0.0805511
SPSB4	1.77934e-11	0.73194	0	0.0962791	-0.0749122	0.245996
SQLE	3.48438e-97	0.959953	0	0.235638	0.177326	0.0737484
SRD5A1	7.23995e-12	0.755201	0	-0.0125984	-0.00957741	-0.0748945
SRP9	2.0422e-11	0.721835	0	-0.0116306	-0.0871709	-0.205604
SRPK1	9.33043e-14	0.794777	0	-0.0881419	0.0162243	-0.0513028
SRPK2	2.30976e-09	0.709192	0	-0.0349974	-0.0857316	-0.22351
SRSF2	1.28881e-32	0.891221	0	-0.0504575	-0.0159462	-0.099438
SRSF3	1.31184e-63	0.94114	0	-0.053698	0.0118514	-0.161695
SRSF6	7.64038e-38	0.896893	0	-0.0687961	-0.153223	0.0240108
SSFA2	1.11138e-12	0.748729	0	-0.165943	-0.137388	-0.203333
ST7L	8.36355e-26	0.875659	0	-0.083598	-0.216551	-0.016101
ST8SIA3	2.31373e-29	0.869312	0	-0.0874059	0.160552	0.554166
STAC2	2.77864e-11	0.721474	0	0.0423978	0.0239487	0.605668
STAMBP	5.60981e-12	0.736257	0	0.00264154	0.00905004	-0.117716
STARD13	4.08142e-31	0.888544	0	0.144473	-0.144816	-0.268278
STARD4	1.81558e-55	0.930453	0	0.407778	0.239003	-0.250316
STARD5	1.42699e-14	0.787577	0	-0.142233	-0.0445356	0.214295
STAT6	2.45285e-08	0.710819	0	-0.0884641	0.198012	0.307471
STC1	2.53108e-41	0.910828	0	0.195683	0.180849	0.0294611
STC2	3.47975e-67	0.942947	0	-0.110026	0.0543981	0.30422
STEAP1B	8.62177e-16	0.788677	0	0.026896	0.0875002	0.288989
STIM1	1.26519e-37	0.91621	0	0.168221	-0.0625233	0.389226
STK35	7.90728e-15	0.77224	0	-0.00818672	-0.146331	0.213104
STK38L	9.33184e-11	0.710979	0	-0.0648047	0.0861067	-0.312734
STOX1	1.76672e-09	0.711445	0	-0.0678184	-0.193749	-0.319251
STOX2	9.98038e-116	0.96332	0	-0.606243	-1.75205	-2.0569
STRN3	3.01232e-10	0.728029	0	0.0320872	-0.011834	-0.167504
STYX	2.57791e-17	0.800706	0	0.0178834	0.015726	-0.321324
SULF1	1.11887e-10	0.709412	0	0.273122	0.132842	-0.0029239
SULT1C2	1.32628e-22	0.871504	0	-0.395077	0.380371	0.0752955
SUPT16H	2.83393e-11	0.723357	0	0.00507142	0.0191731	-0.166307
SUPT20H	5.55059e-19	0.840362	0	-0.15171	-0.0644414	-0.135951
SUPV3L1	2.72725e-10	0.701804	0	-0.0194503	-0.0588582	-0.0579344
SURF4	1.71851e-24	0.850068	0	0.0368966	0.00277147	0.169912
SUV39H1	3.64086e-17	0.797445	0	0.0647648	0.0071994	0.197638
SUV39H2	9.63972e-15	0.78871	0	-0.035712	-0.0486973	-0.134827
SUV420H1	6.90852e-28	0.883694	0	0.0383575	0.0778611	-0.106144
SV2A	1.34737e-22	0.839985	0	0.0862465	0.126078	0.164034
SWAP70	9.20689e-12	0.752653	0	0.0564277	0.13698	-0.115477
SYDE2	2.22633e-38	0.909305	0	-0.226955	-0.0581838	-0.373586
SYNJ2	4.40397e-14	0.758345	0	-0.14513	-0.243493	-0.158896
SYT1	5.14139e-10	0.738916	0	0.167723	0.0986168	-0.187763
SYT16	1.34412e-13	0.788568	0	0.299968	0.0168316	-0.572067
SYT17	3.68489e-24	0.860013	0	-0.0974583	-0.203576	0.4104
SYT4	1.76389e-35	0.902915	0	0.405077	0.28154	-0.121997
SYT6	1.5043e-17	0.832043	0	-0.00256757	0.0621311	-0.129918
SZRD1	1.5573e-20	0.826645	0	0.0943072	-0.0215014	0.285662
TAB2	2.18499e-14	0.749639	0	0.0315474	-0.106491	-0.206981
TACR3	3.10068e-13	0.751638	0	-0.163491	0.11936	-0.286506
TADA2A	8.92595e-10	0.713025	0	-0.049764	-0.143762	0.135941
TAF1	2.31415e-13	0.793182	0	-0.126487	0.0377787	-0.0965127
TAF15	5.67461e-08	0.701308	0	0.101997	0.030463	0.138925
TAF1A	2.20986e-14	0.766007	0	-0.241159	-0.0879947	-0.309129
TAF1D	1.18396e-08	0.741417	0	-0.158619	-0.0411028	-0.216205
TAF5L	2.26332e-23	0.842882	0	-0.0125249	0.0189393	-0.0870542
TAGLN3	7.19171e-15	0.806389	0	0.278011	0.572089	0.267379
TANC1	9.17991e-17	0.822046	0	-0.148402	0.133881	0.1544
TAOK3	7.15618e-21	0.841317	0	0.0870804	0.165395	0.279352
TASP1	8.74213e-10	0.713959	0	-0.220369	-0.106634	-0.256088
TBC1D31	1.12785e-11	0.727678	0	-0.0526211	0.0588718	-0.143236
TBC1D4	1.56997e-10	0.732172	0	-0.0614257	-0.0987137	-0.0472448
TBC1D8B	1.11043e-10	0.727536	0	-0.277205	0.189993	-0.133378
TBL1XR1	2.13006e-43	0.902209	0	-0.172799	-0.395461	-0.690956
TCAF1	1.18159e-23	0.857167	0	0.23184	0.0888875	-0.13254
TCEAL5	2.83343e-25	0.874283	0	0.167557	-0.127281	0.257335
TCF12	3.17689e-24	0.868929	0	-0.102335	0.0101833	-0.151241
TCHP	1.41893e-09	0.732841	0	-0.182239	-0.0181596	-0.00635937
TCTN1	1.7042e-09	0.714239	0	0.20011	0.0163381	0.0599699
TDG	8.17462e-14	0.762033	0	0.00366066	-0.0121452	-0.151866
TDGF1	4.90093e-15	0.80905	0	-0.0939638	-0.19734	-0.142185
TES	1.5733e-15	0.765317	0	0.0749182	0.142614	0.204538
TESK2	2.345e-39	0.913407	0	-0.0561175	0.122931	0.158596
TEX14	1.07225e-93	0.963447	0	0.299499	0.112867	0.100161
TEX2	8.68361e-14	0.778492	0	-0.172947	0.0277715	0.0588104
TEX261	1.6321e-18	0.823779	0	-0.0920132	-0.156825	0.0323829
TEX9	4.04452e-20	0.809528	0	-0.116773	-0.208394	-0.55691
TFAP2C	4.32227e-31	0.863588	0	0.108007	0.119936	0.357055
TFDP2	3.88957e-14	0.767	0	-0.0950336	-0.100758	0.0599311
TFPI	6.2298e-12	0.736527	0	0.0108282	-0.160619	-0.645814
TFRC	2.46986e-14	0.787214	0	0.0183488	0.129297	-0.0797638
TGDS	1.97578e-25	0.866498	0	0.0473184	-0.00505239	-0.175134
TGFBR2	1.2563e-11	0.768879	0	0.117945	0.0231969	-0.15475
THAP9-AS1	3.97969e-14	0.799457	0	0.0578469	0.192412	-0.0813644
THBS2	2.46873e-27	0.876102	0	0.037677	0.00815666	-0.38202
THBS4	2.85344e-22	0.837294	0	0.0339118	0.14916	0.228092
THNSL1	1.22704e-38	0.910918	0	-0.127799	0.0647376	-0.173126
THRB	8.60168e-25	0.87445	0	-0.448536	0.155231	0.0686321
THSD7A	1.65077e-09	0.736261	0	0.103893	0.0233149	-0.238757
THY1	1.2698e-14	0.756972	0	0.0398159	0.0771438	0.231101
TIA1	7.06612e-13	0.804409	0	-0.214291	-0.0867138	-0.287476
TIAM2	1.2824e-21	0.864338	0	0.278727	-0.0386488	0.296687
TIGAR	6.2052e-18	0.833254	0	0.0784973	-0.031553	-0.142073
TIGD2	1.10343e-08	0.714897	0	0.067477	-0.228558	-0.0161704
TIGD6	2.56672e-09	0.708781	0	-0.0815087	-0.278013	0.0978823
TIMM23B	3.81424e-24	0.859229	0	-0.021168	-0.0703177	0.286364
TIMP4	1.79046e-31	0.887129	0	0.0540795	-0.200699	-0.484406
TIPRL	8.56561e-15	0.774253	0	0.0192284	0.0586666	-0.124437
TLE3	1.6246e-13	0.759561	0	-0.209646	-0.265778	0.245212
TLK2	6.96381e-35	0.89031	0	-0.0512094	-0.0259266	-0.152443
TM4SF18	7.83452e-12	0.748091	0	-0.0928991	0.114597	-0.0774556
TMBIM1	2.18435e-10	0.767905	0	0.102398	-0.0640084	0.184941
TMCO3	2.80906e-08	0.706994	0	-0.0518639	-0.057109	0.0501634
TMEM108	4.58285e-10	0.705379	0	0.1982	6.90667e-05	0.581686
TMEM120B	5.38055e-13	0.748314	0	-0.161813	-0.0451236	0.470376
TMEM163	3.30353e-10	0.700387	0	-0.0643792	-0.0901438	0.624829
TMEM168	7.67825e-15	0.793505	0	-0.254878	-0.168027	-0.239311
TMEM169	3.93299e-19	0.855752	0	0.573778	-0.0446693	-0.0712694
TMEM170B	1.54551e-25	0.865769	0	0.136062	0.0913306	-0.0990526
TMEM178B	3.49597e-09	0.745887	0	0.1868	-0.148297	0.0536851
TMEM2	4.44881e-16	0.801625	0	0.00304761	-0.0899657	-0.297169
TMEM246	8.28522e-50	0.919894	0	0.0679442	0.233314	0.358806
TMEM266	8.63456e-44	0.926553	0	0.280454	-0.267373	-0.0436321
TMEM47	5.50933e-12	0.707278	0	0.104451	0.350164	0.0588125
TMEM5	9.7663e-21	0.829968	0	-0.156459	-0.207146	-0.167106
TMEM55B	1.27542e-11	0.748619	0	0.143849	0.074167	0.219932
TMEM63A	8.29422e-20	0.844374	0	-0.166213	-0.574131	-0.532849
TMEM86A	3.5528e-30	0.87428	0	0.202001	0.242583	0.195901
TMEM97	1.03395e-55	0.936668	0	0.307849	0.171877	0.122574
TMOD2	1.01085e-10	0.753129	0	-0.201731	0.0889373	-0.245798
TMPRSS2	2.61687e-63	0.94344	0	0.167206	-0.105409	0.0833271
TMSB10	1.64463e-19	0.819584	0	0.0725173	-0.00886441	0.325961
TMSB4Y	1.03666e-09	0.740003	0	0.222839	0.259753	-0.0851436
TMTC2	2.34809e-24	0.861167	0	-0.00697687	-0.0044183	-0.29274
TMTC3	6.52001e-11	0.702459	0	-0.113746	0.0651417	-0.40596
TMX3	8.58825e-14	0.758545	0	-0.18107	-0.0627762	-0.236214
TNFAIP8L1	5.80994e-27	0.890441	0	0.219503	-0.408354	0.322134
TNFRSF10A	9.57333e-22	0.843338	0	0.0327928	0.0463313	0.323193
TNFRSF10B	4.88633e-10	0.721861	0	0.070011	0.0624659	0.164903
TNFRSF10C	6.40631e-16	0.813559	0	0.211457	0.537215	0.330281
TNFRSF10D	4.18923e-20	0.85769	0	0.155877	0.00161921	0.0726379
TNFRSF19	2.33016e-66	0.943942	0	0.319342	-0.310084	-0.31162
TNK1	5.64809e-10	0.717641	0	-0.235367	0.0772771	0.261774
TNKS2	1.64106e-10	0.752346	0	-0.10407	0.0705442	-0.13197
TNRC18	2.27535e-13	0.764446	0	-0.380925	-0.450458	0.549514
TOB1	5.24424e-19	0.813076	0	0.115282	0.00915345	0.264326
TOE1	2.04712e-40	0.911312	0	0.0475458	-0.0379951	-0.144454
TOP3A	1.81553e-21	0.844986	0	0.0499142	-0.00537052	0.143454
TOR1AIP1	7.76249e-09	0.718988	0	0.0161923	0.0588992	-0.111229
TOR1B	2.87642e-14	0.769086	0	0.0230647	0.198949	0.018038
TP73	1.07315e-29	0.790327	0	0.287611	0.103763	0.483255
TPST2	8.72676e-15	0.771934	0	-0.0786997	-0.107755	-0.0680771
TRAF3IP1	4.88897e-19	0.853266	0	-0.172275	-0.0527438	-0.0981623
TRANK1	3.63203e-13	0.731452	0	-0.0350681	0.114364	0.352247
TRIB3	7.58502e-270	0.985812	0	0.137554	-0.0193306	0.211695
TRIM13	2.02757e-12	0.720867	0	0.0194458	-0.142006	-0.146522
TRIM2	2.27603e-12	0.755326	0	0.00966442	0.123128	-0.141156
TRIM22	9.38668e-20	0.847424	0	0.0385021	0.142264	-0.0577606
TRIM24	7.18169e-27	0.860005	0	-0.0682555	-0.0281696	-0.31064
TRIM32	3.03819e-23	0.866006	0	0.0271482	-0.210566	-0.0239138
TRIM52-AS1	3.51371e-22	0.848683	0	-0.084503	-0.222686	-0.0225498
TRIM69	1.03332e-63	0.93605	0	0.0787737	0.0530937	0.29556
TRIML2	3.30751e-22	0.823911	0	-0.00854988	0.0901381	0.128611
TRIP11	4.24237e-10	0.755041	0	-0.290303	0.131139	-0.344271
TRIP12	2.06594e-13	0.789547	0	-0.122303	0.0378732	-0.138839
TRMT10A	3.92335e-10	0.722646	0	0.100563	0.168182	-0.151665
TRMT11	2.28417e-08	0.73109	0	-0.228389	-0.0564067	-0.288328
TRMT13	2.50912e-12	0.791755	0	-0.240135	-0.0187415	-0.374697
TRMT1L	9.80441e-50	0.929072	0	-0.124305	0.0387711	-0.189028
TRMT61B	2.38584e-38	0.91137	0	-0.0788024	-0.0377901	-0.118414
TRNP1	7.32006e-11	0.75505	0	-0.0296022	-0.148987	0.107491
TRNT1	1.22167e-10	0.710867	0	-0.170025	-0.135556	-0.237023
TRPC1	9.67002e-16	0.783778	0	-0.13129	0.0266368	-0.188062
TRPM4	6.80841e-09	0.716419	0	-0.358019	0.291157	0.382141
TRPM6	4.73824e-16	0.790468	0	-0.124949	0.283386	0.256143
TRUB1	2.76309e-13	0.753363	0	-0.0979661	-0.0917942	-0.28949
TSC22D3	3.85921e-118	0.968584	0	0.0528007	-0.196432	-0.0933897
TSEN2	2.73765e-20	0.847975	0	-0.285165	-0.159121	-0.0225095
TSPAN12	1.76291e-19	0.801502	0	-0.0632493	-0.0700543	-0.168418
TSPAN2	3.95413e-17	0.827748	0	0.037016	-0.105244	-0.0411258
TSPAN31	1.62595e-13	0.795888	0	-0.0905443	-0.148197	0.185363
TSPAN33	4.26915e-19	0.851065	0	0.0569408	-0.104996	0.162735
TSPYL1	5.887e-24	0.857058	0	0.0743337	-0.0636177	0.0318287
TSR1	2.76671e-09	0.704065	0	-0.010007	-0.107887	-0.09498
TSR2	9.78215e-09	0.741401	0	0.0932687	-0.0471757	0.120598
TTC17	7.30554e-13	0.78912	0	-0.118185	-0.0171593	-0.127643
TTC26	1.72193e-10	0.73229	0	-0.173464	-0.10857	-0.121652
TTC30A	8.78625e-16	0.783002	0	-0.0187483	0.00387731	-0.259014
TTC31	1.12337e-17	0.802901	0	-0.138174	-0.174622	-0.0758995
TTC33	8.87037e-17	0.792435	0	-0.0437777	0.0459754	-0.248679
TTC39C	1.07609e-09	0.740659	0	-0.160336	-0.29018	-0.0198945
TTC9	2.49729e-12	0.759639	0	0.149626	-0.0359181	-0.0616259
TUBA1A	2.71631e-10	0.700438	0	0.183944	0.034119	0.140218
TUBGCP4	3.03826e-24	0.869556	0	-0.120189	0.0160455	-0.0167331
TXNIP	5.13081e-254	0.985175	0	0.0848348	0.378373	0.260425
UBAP1	2.43561e-51	0.936409	0	0.107129	-0.0352212	-0.0406984
UBE2D4	5.27127e-21	0.840198	0	-0.24356	-0.109441	0.00221199
UBE2J2	1.78183e-10	0.708073	0	-0.0105295	-0.230715	0.268457
UBE2Z	1.49853e-09	0.736355	0	-0.10825	-0.141634	0.00814772
UBR1	7.62918e-20	0.845143	0	-0.154723	-0.00611595	-0.155525
UBTF	5.46909e-15	0.7729	0	-0.145978	-0.151692	-0.0390283
UBXN4	6.00603e-18	0.846091	0	-0.133076	0.0622951	-0.208725
UCK2	4.68425e-14	0.767295	0	-0.0623485	-0.162658	0.0221517
UGDH	1.17833e-12	0.781986	0	0.0636332	-0.017691	-0.0581699
UGGT2	3.11063e-07	0.704768	0	-0.166669	-0.0173538	-0.395192
UHRF1BP1L	4.76982e-16	0.765101	0	-0.0247779	-0.0401156	-0.218748
UNC119	1.92226e-13	0.756738	0	-0.0185789	0.0178381	0.180672
UNC5C	4.1099e-15	0.710566	0	0.0876126	-0.480653	-0.748349
USP12	7.49653e-13	0.749147	0	-0.137576	-0.0159371	-0.257725
USP30	4.0862e-09	0.724475	0	0.108206	0.126588	-0.0631494
USP37	3.1455e-23	0.854623	0	-0.00155764	0.00863794	-0.2757
USP40	8.33021e-16	0.829185	0	-0.0576833	0.129368	-0.0127406
USP43	6.01647e-10	0.701798	0	-0.043599	0.109025	0.311989
USP44	4.80953e-17	0.799417	0	-0.125181	0.0483879	-0.162764
USP45	3.52263e-45	0.918351	0	-0.209888	0.0207963	-0.24021
USP47	1.07349e-10	0.707743	0	-0.131467	0.0666845	-0.319844
USP51	1.38373e-20	0.838718	0	0.236991	0.156939	0.0273034
USP53	4.5067e-10	0.718344	0	-0.102776	-0.0331381	-0.473014
USP9X	3.93067e-10	0.722926	0	-0.137807	0.0720918	0.0343979
USPL1	4.43995e-17	0.79963	0	-0.0233086	-0.0416026	-0.217557
UTY	6.10868e-09	0.747489	0	-0.180484	0.0151472	-0.0717728
VCL	7.28565e-19	0.810792	0	0.00139921	0.147929	0.13266
VEGFA	1.31465e-43	0.921862	0	-0.221952	-0.0009365	0.164426
VEZT	5.74455e-12	0.73335	0	-0.0848413	0.0506831	-0.20573
VIM	4.09924e-33	0.907063	0	0.167474	-0.0576847	-0.0541357
VIPR2	7.46082e-32	0.872789	0	0.104943	0.0520353	0.207123
VKORC1L1	4.82498e-12	0.756101	0	-0.000960411	-0.163768	-0.0490375
VPS11	1.60974e-24	0.870521	0	-0.0545963	0.0616858	0.0867903
VPS26B	1.34477e-08	0.715756	0	0.00642223	-0.134717	0.0759897
VPS36	3.76089e-13	0.808134	0	-0.238329	-0.0717622	-0.146434
VPS37A	5.40749e-15	0.808392	0	-0.115837	0.0482198	-0.163938
VPS4B	1.85417e-18	0.82429	0	0.0492904	0.00252625	-0.145628
VTCN1	6.2742e-27	0.861429	0	0.338287	0.119676	-0.0272382
WAC-AS1	2.36112e-07	0.710661	0	0.171364	-0.0371589	-0.00349985
WDPCP	3.41829e-16	0.805086	0	-0.00177858	-0.105214	-0.212272
WDR35	5.93927e-43	0.909866	0	-0.0655837	0.0172435	-0.151473
WDR44	8.9789e-14	0.811392	0	-0.194369	0.0774082	-0.120587
WDR73	1.68297e-18	0.825847	0	-0.114181	-0.0928848	0.0495469
WDR77	4.37463e-16	0.832193	0	0.0395786	-0.0930648	0.0509748
WDR89	1.93186e-12	0.745467	0	0.0225341	0.0373092	-0.283384
WNK3	4.2408e-09	0.720958	0	-0.301225	-0.0670378	-0.221368
WNT5A	3.87409e-36	0.900065	0	-0.176076	0.19945	0.36354
WSCD2	4.14652e-19	0.829443	0	-0.427333	-0.233578	0.279091
WWP2	9.64605e-15	0.773911	0	0.0928179	-0.0528191	0.296999
XPO4	1.99339e-12	0.740034	0	-0.132471	0.0354916	-0.23782
XPOT	3.55377e-15	0.779717	0	-0.0890865	-0.0650155	-0.114524
YIPF5	2.8638e-11	0.745212	0	0.0865327	0.102374	-0.149137
YIPF6	1.0622e-13	0.759764	0	0.00820282	-0.00266698	-0.176934
YRDC	9.17595e-14	0.809475	0	0.12309	-0.271936	-0.123838
YTHDC2	6.1268e-35	0.891255	0	-0.0957799	0.00194916	-0.209085
ZBED1	1.16329e-13	0.756559	0	-0.0232588	0.0458624	0.212637
ZBTB1	1.25054e-20	0.827577	0	-0.0299069	-0.0719148	-0.19704
ZBTB14	2.30169e-39	0.904239	0	-0.0333119	0.017808	-0.0865783
ZBTB21	1.53971e-42	0.905658	0	-0.0962408	0.0443186	-0.245618
ZBTB24	9.15684e-81	0.951703	0	0.0115162	-0.0538445	-0.204331
ZC3H6	4.74262e-11	0.761067	0	0.285788	0.172654	-0.181957
ZCCHC10	2.7168e-10	0.70282	0	-0.0750267	-0.0447829	-0.311404
ZCCHC7	4.15125e-20	0.837259	0	-0.113173	-0.136323	-0.258283
ZDHHC14	7.42445e-13	0.766137	0	0.0787433	-0.0837655	0.360022
ZDHHC21	3.31129e-13	0.750928	0	-0.159361	-0.0878267	-0.408762
ZDHHC22	5.49998e-11	0.738088	0	-0.0871308	-0.235901	0.0992132
ZDHHC23	6.78445e-10	0.718255	0	-0.446302	-0.227997	-0.268934
ZDHHC6	1.46201e-22	0.85086	0	-0.214132	-0.115899	-0.119476
ZDHHC7	7.09014e-35	0.910329	0	0.0996722	-0.0635357	-0.00345122
ZEB2	2.45435e-13	0.778486	0	0.893508	0.579179	-0.344245
ZFP62	5.09767e-32	0.882769	0	-0.172091	-0.200615	-0.182528
ZFX	7.99567e-25	0.851296	0	-0.0919387	-0.0314067	-0.110656
ZFY	7.72644e-22	0.844441	0	0.0105809	0.233894	-0.190007
ZFYVE1	4.31257e-11	0.718569	0	0.0810872	0.168846	0.144043
ZFYVE9	7.72249e-17	0.823717	0	-0.12272	0.0294131	0.00194643
ZHX3	3.69081e-12	0.760667	0	-0.0174527	0.246442	0.17596
ZIC3	1.00556e-40	0.914631	0	-0.091145	0.262294	0.398539
ZIC5	5.78616e-10	0.718895	0	0.0904846	-0.155503	0.00862355
ZKSCAN3	8.98679e-37	0.896382	0	-0.0861018	-0.0687603	-0.0866749
ZMPSTE24	3.58775e-14	0.764829	0	-0.112469	-0.0451363	-0.22283
ZMYM4	7.04983e-13	0.730631	0	-0.152641	-0.0118189	-0.272945
ZMYM5	4.69946e-21	0.84149	0	0.0957853	-0.0573195	-0.224177
ZMYND11	4.8973e-24	0.877911	0	-0.189601	-0.0346732	-0.26865
ZNF10	3.21496e-11	0.742911	0	0.00557995	0.216138	-0.143307
ZNF131	1.89467e-12	0.76391	0	-0.0185269	-0.0374868	-0.175886
ZNF16	4.04697e-19	0.82958	0	-0.189862	-0.125203	0.0454856
ZNF174	3.16451e-09	0.705652	0	-0.00201722	-0.0123514	-0.112708
ZNF18	1.51365e-09	0.713278	0	0.0359321	-0.115273	-0.138594
ZNF189	2.78431e-15	0.784181	0	-0.00316637	0.177776	-0.194575
ZNF202	2.21822e-10	0.750308	0	-0.147496	-0.124669	-0.0104713
ZNF215	1.61996e-24	0.857396	0	-0.0789883	0.0778546	-0.201008
ZNF217	3.77273e-08	0.703731	0	0.0090861	0.0834734	-0.0546846
ZNF239	2.0609e-22	0.850163	0	-0.210595	-0.421479	-0.171306
ZNF248	4.49329e-17	0.796137	0	-0.176682	-0.0769492	-0.285304
ZNF252P	1.66997e-11	0.74771	0	-0.109119	-0.00458102	-0.174772
ZNF256	2.51114e-17	0.802441	0	-0.0737639	-0.250864	0.143541
ZNF283	7.60318e-09	0.715005	0	0.128418	0.124946	-0.523457
ZNF317	2.01018e-11	0.721444	0	-0.0233819	-0.151792	0.140961
ZNF322	9.99175e-14	0.778171	0	-0.0474858	0.0320822	-0.192227
ZNF334	1.3309e-13	0.760529	0	-0.142524	0.0486773	-0.223587
ZNF341	6.39813e-14	0.762326	0	0.0391035	0.0393933	0.518727
ZNF347	1.98765e-15	0.780006	0	-0.0706312	-0.0741843	-0.265839
ZNF354A	7.53065e-30	0.872035	0	-0.0355512	-0.0991066	-0.210866
ZNF395	3.17691e-33	0.899635	0	0.0259602	-0.103466	0.343576
ZNF404	1.43923e-10	0.731417	0	-0.167296	-0.256915	-0.149676
ZNF41	4.29365e-66	0.938054	0	-0.161206	-0.0570092	-0.210763
ZNF425	6.6401e-13	0.78603	0	0.270085	0.0846332	-0.109399
ZNF429	1.6799e-14	0.786335	0	0.175716	0.0873956	-0.103205
ZNF433	3.76383e-13	0.751185	0	0.180617	0.219324	0.503991
ZNF436	4.77004e-11	0.715483	0	0.0415239	-0.118296	-0.299878
ZNF449	3.70356e-49	0.934221	0	-0.149107	0.151969	-0.0701145
ZNF45	2.24325e-26	0.856175	0	-0.0841604	-0.0646896	-0.137894
ZNF48	2.57983e-19	0.812751	0	-0.114725	-0.250398	-0.238186
ZNF485	1.62668e-17	0.831035	0	-0.256742	0.0770665	-0.188473
ZNF488	2.74308e-22	0.859174	0	0.179254	-0.114329	-0.0103881
ZNF496	2.28552e-21	0.855955	0	-0.106599	-0.0262348	0.155572
ZNF512	7.55615e-12	0.752713	0	-0.176668	-0.212825	-0.0662587
ZNF516	2.13404e-10	0.726228	0	-0.0737663	0.0567154	0.328323
ZNF518B	2.53293e-23	0.845826	0	-0.0273968	-0.113576	-0.306653
ZNF521	4.09897e-21	0.84214	0	-0.19121	-0.192031	-0.261094
ZNF555	4.82763e-47	0.927088	0	-0.241626	0.0260335	-0.210938
ZNF558	6.56973e-15	0.774533	0	-0.0617863	-0.118753	-0.163703
ZNF571	4.57502e-20	0.820528	0	0.00440141	-0.0205532	-0.324922
ZNF582	5.44943e-36	0.899688	0	0.0905162	0.263178	-0.13553
ZNF594	1.06828e-64	0.937648	0	-0.190211	-0.136788	-0.178803
ZNF616	1.35084e-21	0.826001	0	-0.0549799	0.0383583	-0.285989
ZNF620	6.90195e-14	0.742148	0	-0.0702222	-0.14666	-0.167991
ZNF664	3.29951e-26	0.859099	0	-0.086083	-0.110461	-0.195004
ZNF691	3.11741e-28	0.875897	0	-0.108299	-0.118057	-0.0362823
ZNF772	3.04462e-11	0.783155	0	-0.173167	0.0458531	-0.15447
ZNF780A	7.52686e-23	0.837225	0	-0.11842	-0.0408756	-0.382557
ZNF780B	1.72168e-19	0.831084	0	-0.0459337	-0.120591	-0.277954
ZNF791	2.51261e-20	0.862408	0	0.266313	-0.0463215	0.112979
ZNF860	8.78502e-14	0.811528	0	-0.301177	0.123257	-0.25208
ZNF879	4.57174e-17	0.799246	0	-0.2078	-0.107749	-0.172433
ZNHIT6	8.93357e-17	0.834978	0	-0.207212	0.0250198	-0.281231
ZSCAN2	5.14306e-40	0.913234	0	0.0795335	-0.114633	-0.125257
ZSCAN26	2.74415e-11	0.759625	0	-0.383001	-0.0272211	-0.28292
ZSCAN32	2.63079e-08	0.70923	0	-0.00278039	-0.14516	-0.0961677

## Sheet: SB_splineTC
Gene	p	padj	DMSO_vs_SB_0	DMSO_vs_SB_3	DMSO_vs_SB_6	DMSO_vs_SB_9
NANOG	2.17744e-10	3.21204e-06	0	-0.58875	-1.23292	-1.54287
SKIL	4.29503e-10	3.21204e-06	0	-0.515055	-1.0573	-1.57415
SMAD7	1.87778e-09	9.36197e-06	0	-0.839253	-1.68461	-1.95771
STOX2	3.06e-09	1.14421e-05	0	-0.606243	-1.75205	-2.0569
ETS1	7.38518e-09	2.2092e-05	0	-0.0654716	-0.397996	-0.773591
NANOGP8	2.97441e-08	7.41471e-05	0	-0.467557	-1.09912	-1.68959
ENSG00000236714	2.22116e-07	0.000474598	0	0.0993317	-0.417986	-1.28025
PMEPA1	3.16996e-07	0.000592664	0	-0.695061	-1.42143	-1.27656
DACT1	6.38893e-07	0.00106177	0	0.222574	-1.15162	-1.45301
IL17RD	7.5724e-07	0.0011326	0	-0.00256901	-0.475006	-0.713908
ANGPT1	9.30842e-07	0.00126569	0	-0.152512	-1.23198	-2.37607
SEMA3A	2.66877e-06	0.0033264	0	-0.101081	-0.118368	-0.541167
NPFFR2	4.19111e-06	0.00482204	0	-0.000669211	-0.375934	-1.00876
CWF19L2	4.76396e-06	0.00492564	0	-0.0596104	0.0912334	-0.406922
MANEA	4.9398e-06	0.00492564	0	0.000352914	-0.0277562	-0.477578
HESX1	5.9932e-06	0.00560252	0	0.132083	-0.227035	-1.24457
USP53	6.86894e-06	0.00604345	0	-0.102776	-0.0331381	-0.473014
TBK1	7.9709e-06	0.00662337	0	-0.131725	-0.00287704	-0.352247
MICAL2	8.69316e-06	0.00684334	0	0.302601	-0.689044	-0.767626
TTK	9.18269e-06	0.00686727	0	-0.0205825	0.0686614	-0.270895
TBL1XR1	9.67023e-06	0.0068875	0	-0.172799	-0.395461	-0.690956
OTUD6B	1.10954e-05	0.00716718	0	-0.173587	0.0624573	-0.352026
RND3	1.05722e-05	0.00716718	0	-0.0670463	0.122755	-0.276809
TEX9	1.17729e-05	0.00716718	0	-0.116773	-0.208394	-0.55691
ZNF302	1.19796e-05	0.00716718	0	-0.211441	-0.00036268	-0.290201
CEP290	1.3491e-05	0.00759503	0	-0.257073	0.298746	-0.584925
CHORDC1	1.48012e-05	0.00759503	0	-0.231356	-0.132282	-0.374481
FAM69A	1.43576e-05	0.00759503	0	-0.075902	-0.255544	-0.484892
GMFB	1.62493e-05	0.00759503	0	-0.0438618	0.055172	-0.323579
P2RY1	1.47223e-05	0.00759503	0	0.330051	-0.130692	-0.503323
SKIV2L2	1.62103e-05	0.00759503	0	-0.0233609	0.0880799	-0.219027
SLC25A21	1.60371e-05	0.00759503	0	0.03928	-0.000159315	-0.537014
MTERF1	1.79688e-05	0.00797881	0	-0.0153259	-0.0156763	-0.364995
NEDD1	1.81373e-05	0.00797881	0	0.0061449	0.00969168	-0.353411
SLC6A15	1.91604e-05	0.00802509	0	-0.234881	-0.622664	-0.591556
ZNF227	1.93156e-05	0.00802509	0	-0.00518308	-0.0133741	-0.235218
SLFN12	1.99082e-05	0.00804774	0	0.0887226	-0.100333	-0.368574
DNAJC2	2.27979e-05	0.00875869	0	-0.0198389	0.0571588	-0.404636
TWF1	2.28381e-05	0.00875869	0	-0.0509521	-0.0851156	-0.388464
ZSCAN26	2.34994e-05	0.00878703	0	-0.383001	-0.0272211	-0.28292
PARPBP	2.4684e-05	0.00900486	0	0.000343477	0.0677592	-0.301645
SCFD1	2.5494e-05	0.00907891	0	0.0232823	0.0614311	-0.256976
ERVH48-1	2.62659e-05	0.00908894	0	-0.355387	-0.353712	-0.54561
NEMF	2.73452e-05	0.00908894	0	-0.187551	0.145347	-0.3611
TRIQK	2.70313e-05	0.00908894	0	-0.0820417	0.182071	-0.220195
MGAT4C	2.87364e-05	0.00934371	0	-0.101455	-0.134641	-0.655072
TYW3	2.95187e-05	0.00939387	0	-0.0245664	0.00369295	-0.303869
DUSP6	3.02415e-05	0.00942339	0	-0.0921747	-0.327028	-0.30225
BLZF1	3.29774e-05	0.0100662	0	-0.0344679	0.0145601	-0.305586
ABHD13	3.79926e-05	0.0101474	0	0.010298	-0.0498363	-0.372072
DDIAS	3.45778e-05	0.0101474	0	-0.042354	-0.0179518	-0.304514
ESCO1	3.5487e-05	0.0101474	0	-0.0833945	0.0934391	-0.423952
NODAL	3.60579e-05	0.0101474	0	-1.01057	-3.02044	-2.96604
PLCH1	3.76134e-05	0.0101474	0	-0.13679	-0.245287	-0.62944
POT1	3.76397e-05	0.0101474	0	-0.126153	0.135737	-0.185861
SSX2IP	3.62296e-05	0.0101474	0	-0.118159	-0.0388683	-0.368686
ELMOD2	3.96632e-05	0.0104078	0	0.03684	0.0581286	-0.427405
CDK1	4.36497e-05	0.0112098	0	-0.197049	-0.140321	-0.333659
RAD18	4.42187e-05	0.0112098	0	-0.152671	-0.0301517	-0.38886
ZUFSP	4.5168e-05	0.0112596	0	0.022825	-0.0551521	-0.412743
TRMT11	4.63424e-05	0.011363	0	-0.228389	-0.0564067	-0.288328
EXOC6	4.8766e-05	0.0116967	0	-0.0792126	-0.0558716	-0.116949
KIAA1551	5.00496e-05	0.0116967	0	-0.134186	0.19262	-0.572432
KTN1	4.93572e-05	0.0116967	0	-0.0950618	0.0368252	-0.505036
KIZ	5.49544e-05	0.0118901	0	-0.0444015	-0.0683931	-0.183475
NUDCD1	5.31691e-05	0.0118901	0	-0.0166416	-0.0579562	-0.292272
NUDT12	5.29625e-05	0.0118901	0	0.0526234	-0.0115544	-0.389062
SYT4	5.499e-05	0.0118901	0	0.405077	0.28154	-0.121997
TRIM23	5.46785e-05	0.0118901	0	-0.0990152	0.113749	-0.418165
ZNF568	5.56465e-05	0.0118901	0	0.0159841	-0.122758	-0.445228
RRM2B	5.74703e-05	0.0121068	0	0.156104	0.218301	-0.35085
DLGAP5	6.19405e-05	0.0123663	0	-0.00145154	0.0625023	-0.199153
ERCC6L	6.77969e-05	0.0123663	0	-0.0559849	0.0190691	-0.330009
HDX	6.58184e-05	0.0123663	0	-0.0101112	0.0741345	-0.307938
LRRC49	6.77299e-05	0.0123663	0	-0.00586136	0.0452427	-0.201851
LRRN2	6.72061e-05	0.0123663	0	-0.618005	-2.00388	-1.61299
MYSM1	6.00435e-05	0.0123663	0	-0.345965	-0.285214	-0.629941
RPAP3	6.77439e-05	0.0123663	0	0.000388143	0.0948474	-0.403157
SGOL2	6.59468e-05	0.0123663	0	-0.0511967	0.298418	-0.385881
SMC2	6.35538e-05	0.0123663	0	-0.048318	0.106166	-0.393012
ZDHHC20	6.64807e-05	0.0123663	0	-0.0870112	-0.110565	-0.332075
ZNF254	6.76243e-05	0.0123663	0	0.0641701	0.167982	-0.39958
USP15	6.88912e-05	0.0124145	0	-0.0590316	0.0203512	-0.338635
AZIN1-AS1	7.27922e-05	0.0127188	0	0.230634	0.110815	-0.336306
CSE1L	7.31308e-05	0.0127188	0	-0.0143089	0.0817103	-0.155741
KBTBD8	7.27647e-05	0.0127188	0	-0.046534	0.134655	-0.231495
AK4	8.09459e-05	0.0129652	0	-0.0105766	-0.227801	-0.350231
CCDC112	8.83783e-05	0.0129652	0	-0.0492828	0.201609	-0.288239
CEP162	8.03218e-05	0.0129652	0	-0.0347538	0.285555	-0.397003
CEP55	7.97435e-05	0.0129652	0	0.0688242	0.127286	-0.211623
CHUK	0.00010193	0.0129652	0	-0.0528948	-0.0172349	-0.260317
CLGN	0.000104268	0.0129652	0	0.208983	0.181632	-0.302904
CNOT2	9.75174e-05	0.0129652	0	-0.0431277	-0.071861	-0.281939
COPS2	9.02288e-05	0.0129652	0	-0.0592997	0.0865739	-0.329786
CWC22	0.000105884	0.0129652	0	0.00441351	0.099396	-0.359421
DBF4	9.64322e-05	0.0129652	0	-0.0396221	0.0172321	-0.34346
DDX46	0.000101976	0.0129652	0	-0.0379617	0.0363186	-0.420942
DPH3	0.000104598	0.0129652	0	-0.00211517	-0.00139697	-0.269695
EIF3E	0.000106546	0.0129652	0	0.024784	0.0631528	-0.207938
ENSG00000253507	9.57967e-05	0.0129652	0	0.0527495	0.531158	0.146594
ESF1	8.02677e-05	0.0129652	0	0.0050971	0.2327	-0.459295
KIF20B	9.22888e-05	0.0129652	0	-0.0486715	0.476097	-0.493646
KRCC1	8.23663e-05	0.0129652	0	0.000342336	-0.0483474	-0.295269
MAPK6	0.000106666	0.0129652	0	-0.0138161	0.0565304	-0.200296
2007-03-01	8.61484e-05	0.0129652	0	-0.103163	-0.0128836	-0.260654
MSH2	0.000101129	0.0129652	0	-0.00125775	0.0525071	-0.239735
NAE1	9.98974e-05	0.0129652	0	0.0456478	0.0101658	-0.227509
NFE2L3	0.000101032	0.0129652	0	-0.000411913	-0.156741	-0.416035
OTUD6B-AS1	8.60048e-05	0.0129652	0	-0.0823594	0.0546598	-0.362627
PHLDB2	9.84291e-05	0.0129652	0	-0.0110661	-0.152594	-0.506854
PIBF1	8.37158e-05	0.0129652	0	-0.0502029	-0.0220275	-0.414542
PMAIP1	0.00010606	0.0129652	0	-0.0340119	-0.219445	-0.37439
RNF13	9.23836e-05	0.0129652	0	-0.00603252	0.0483386	-0.212499
SASS6	8.94392e-05	0.0129652	0	-0.159141	0.0652664	-0.471382
2007-09-01	8.18888e-05	0.0129652	0	-0.00552719	0.0443714	-0.252275
SMC6	8.23995e-05	0.0129652	0	-0.0216088	0.0632651	-0.398006
SOCS2	0.000100825	0.0129652	0	-0.330439	-0.355659	-0.383887
SUCLA2	0.000107487	0.0129652	0	0.012685	0.0596171	-0.194073
TMEM167A	0.000106544	0.0129652	0	-0.0572792	-0.0327176	-0.309028
TXNDC9	8.95269e-05	0.0129652	0	0.0130513	-0.0272757	-0.265131
ZBTB6	9.02551e-05	0.0129652	0	0.122833	0.0926827	-0.246948
ZMPSTE24	8.33078e-05	0.0129652	0	-0.112469	-0.0451363	-0.22283
ZNF138	8.86619e-05	0.0129652	0	0.0268486	0.0588948	-0.322426
ZNF493	9.65577e-05	0.0129652	0	-0.0232561	0.204951	-0.385859
ARHGAP28	0.000115076	0.0130667	0	0.0696947	-0.0800568	-0.378988
CCBL2	0.000111564	0.0130667	0	0.0958258	0.0146894	-0.164937
MPHOSPH10	0.000115968	0.0130667	0	-0.040318	0.031274	-0.385176
ORC3	0.000111066	0.0130667	0	0.017223	0.0743409	-0.194522
SCOC	0.000116191	0.0130667	0	0.0226069	-0.00734037	-0.308649
SERBP1P1	0.000109277	0.0130667	0	0.205911	0.183325	-0.168126
SLF1	0.000112973	0.0130667	0	-0.145646	0.0216935	-0.303665
ZNF146	0.000113715	0.0130667	0	-0.0233883	-0.0201655	-0.338817
ZNF883	0.000116172	0.0130667	0	-0.00556413	0.0583984	-0.290762
CEP57	0.000124058	0.0130672	0	-0.055925	0.0771474	-0.231588
COPB1	0.000119606	0.0130672	0	-0.0151674	0.0159535	-0.196048
KIF18A	0.000122652	0.0130672	0	-0.00312246	0.0777623	-0.389858
PIGK	0.000120638	0.0130672	0	-0.0606568	0.0509291	-0.203331
RPS6KC1	0.000123471	0.0130672	0	-0.0686016	-0.00196716	-0.162068
SNX4	0.000120506	0.0130672	0	-0.0649535	-0.0496644	-0.210598
TAF1A	0.000123986	0.0130672	0	-0.241159	-0.0879947	-0.309129
TMEM123	0.000120249	0.0130672	0	-0.0042487	0.0224359	-0.308044
ZNF644	0.000121292	0.0130672	0	-0.0860418	0.0288654	-0.43824
EMC2	0.000126681	0.0131581	0	0.0394519	0.0934998	-0.230916
RAD17	0.000126232	0.0131581	0	-0.0403611	-0.0700287	-0.244458
AKT3	0.000128808	0.0131835	0	0.00721881	-0.176619	-0.311778
IMPA1	0.000130451	0.0131835	0	-0.0500508	0.0200746	-0.180406
MAP4K3	0.000130416	0.0131835	0	-0.0816896	-0.0353584	-0.355493
ZCCHC7	0.000128387	0.0131835	0	-0.113173	-0.136323	-0.258283
CCDC18	0.000132483	0.0131847	0	-0.239589	0.206397	-0.291688
NET1	0.000132932	0.0131847	0	-0.0364655	-0.0147733	-0.280206
RIOK2	0.000133402	0.0131847	0	-0.117812	-0.0413304	-0.322582
SHOC2	0.00013487	0.0131847	0	-0.103954	0.00355633	-0.374712
USP44	0.000134248	0.0131847	0	-0.125181	0.0483879	-0.162764
B3GALNT1	0.000138555	0.0131974	0	-0.108724	0.0365492	-0.277816
DDX3Y	0.000143152	0.0131974	0	-0.149303	-0.00929649	-0.25475
ERGIC2	0.000146657	0.0131974	0	-0.00404248	-0.031751	-0.304557
FAM76B	0.000140325	0.0131974	0	-0.00419241	-0.0175036	-0.416128
GTF3C3	0.000145731	0.0131974	0	-0.0676757	0.0502931	-0.130063
ICE2	0.000135927	0.0131974	0	-0.0701718	0.0218501	-0.239943
RAD51C	0.000138501	0.0131974	0	-0.0347207	0.00258859	-0.12319
SLA	0.000139853	0.0131974	0	0.175638	-0.564542	-0.84357
SLC30A9	0.000144754	0.0131974	0	-0.00979596	0.0264974	-0.205648
TAX1BP1	0.00013806	0.0131974	0	-0.0462899	0.0504014	-0.250045
THOC1	0.000147353	0.0131974	0	-0.0399763	-0.00529653	-0.261729
TRIP11	0.000146589	0.0131974	0	-0.290303	0.131139	-0.344271
ZNF614	0.000143141	0.0131974	0	0.0152556	0.0820258	-0.378323
ZNF92	0.000144982	0.0131974	0	0.0868289	0.261141	-0.376635
TMEM251	0.000148292	0.0132024	0	-0.0655386	-0.140015	-0.311562
GNL2	0.000150054	0.0132309	0	-0.0248131	-0.0199854	-0.309905
POLA1	0.000150381	0.0132309	0	-0.0548062	0.0252183	-0.232365
AGPS	0.000163483	0.0132687	0	-0.0540545	-0.0123439	-0.267859
AIMP1	0.00015906	0.0132687	0	0.0544386	-0.0620441	-0.244728
CBX3	0.000163708	0.0132687	0	-0.0421808	-0.0485192	-0.240216
CENPJ	0.000159447	0.0132687	0	-0.235068	-0.0591731	-0.298066
DDX21	0.000155286	0.0132687	0	-0.0483945	0.0408612	-0.268826
DLD	0.000153	0.0132687	0	0.0107478	0.050124	-0.180893
GOLGA5	0.000160979	0.0132687	0	0.00728025	0.0259391	-0.207632
HSPA13	0.000159901	0.0132687	0	0.0442652	0.0701911	-0.285885
LIG4	0.000151979	0.0132687	0	0.117993	0.152815	-0.33758
LRIF1	0.000159798	0.0132687	0	-0.131265	-0.125588	-0.320898
ORC4	0.000161559	0.0132687	0	-0.0974888	-0.0308895	-0.247865
PPIL4	0.000155767	0.0132687	0	-0.0641493	0.0579617	-0.255028
RABEP1	0.000164118	0.0132687	0	-0.124331	0.0427788	-0.226094
RSL24D1	0.0001636	0.0132687	0	-0.0426595	-0.065817	-0.206936
ZNF22	0.000158643	0.0132687	0	-0.184697	-0.231146	-0.169709
CEP83	0.000166799	0.0133687	0	-0.264915	0.000777762	-0.31315
PSMC6	0.000167143	0.0133687	0	0.0161106	0.00298447	-0.145704
ZCCHC10	0.000168417	0.013399	0	-0.0750267	-0.0447829	-0.311404
CASP3	0.000174084	0.0134215	0	-0.0809029	-0.0059635	-0.308315
DHX40	0.000173402	0.0134215	0	-0.101881	-0.0622481	-0.226936
ESCO2	0.000173884	0.0134215	0	0.071944	0.088724	-0.19389
KIAA1033	0.000170581	0.0134215	0	-0.133859	0.0994907	-0.35226
NUP35	0.000172841	0.0134215	0	-0.0458372	-0.0247861	-0.148219
PRPF39	0.000172126	0.0134215	0	-0.248059	0.003991	-0.361655
GPATCH11	0.000179679	0.0136419	0	0.0898669	-0.124613	-0.406408
MEAF6	0.000179527	0.0136419	0	-0.0971038	-0.0838178	-0.194147
PPIG	0.000179177	0.0136419	0	-0.0538173	0.099693	-0.446664
ZNF12	0.000182025	0.0137503	0	-0.0432998	-0.0195417	-0.285916
BDP1	0.000186607	0.0138147	0	-0.253231	0.133181	-0.443999
DDX18	0.000191717	0.0138147	0	-0.0600685	-0.0280237	-0.239826
LEO1	0.000189598	0.0138147	0	-0.055029	0.00827674	-0.334196
LRRC40	0.000188648	0.0138147	0	-0.0466946	0.0812954	-0.237275
METTL7A	0.000184363	0.0138147	0	0.0453622	-0.490709	-0.650129
NUCB2	0.000191132	0.0138147	0	0.0502745	0.0706331	-0.229221
RASGRF2	0.000193038	0.0138147	0	0.0161134	0.176733	-0.443941
SH3BGRL	0.000192465	0.0138147	0	0.00601823	0.0183697	-0.309794
ZBTB41	0.000187461	0.0138147	0	-0.0507702	0.236497	-0.353869
ZFP37	0.000191325	0.0138147	0	0.0498052	0.046521	-0.264596
ZNF569	0.000191771	0.0138147	0	-0.0439621	0.127609	-0.419024
AMD1	0.000195142	0.0138329	0	-0.111461	-0.00881726	-0.203099
ZNF253	0.000194568	0.0138329	0	0.0295988	0.105381	-0.18581
BIRC2	0.000207301	0.0140054	0	-0.0671063	0.0734438	-0.231556
CENPU	0.000208912	0.0140054	0	0.0957018	0.0985164	-0.211762
DMD	0.000213585	0.0140054	0	0.0646384	-0.0850141	-0.470086
DTWD2	0.000215789	0.0140054	0	-0.0280844	-0.110479	-0.4228
GALNT1	0.000203909	0.0140054	0	0.00733908	0.00330626	-0.170379
LMAN1	0.000200856	0.0140054	0	-0.0486233	0.0446853	-0.300504
MYNN	0.000199148	0.0140054	0	-0.0549961	-0.0569905	-0.311148
PJA2	0.000204948	0.0140054	0	-0.0373301	0.0959223	-0.23113
POLR3G	0.000210467	0.0140054	0	-0.0926779	0.0101798	-0.261102
RBPJ	0.000214813	0.0140054	0	-0.118614	-0.051078	-0.271239
RPE	0.000213485	0.0140054	0	-0.117573	0.0188904	-0.203653
SPOPL	0.00021558	0.0140054	0	-0.105597	-0.269198	-0.43591
SRFBP1	0.000209881	0.0140054	0	-0.10467	-0.00821492	-0.272017
TMEM168	0.000211313	0.0140054	0	-0.254878	-0.168027	-0.239311
TOP2A	0.000206319	0.0140054	0	-0.105086	0.0603251	-0.265428
TRMT13	0.000203133	0.0140054	0	-0.240135	-0.0187415	-0.374697
TTC37	0.000216304	0.0140054	0	-0.0949345	0.0847471	-0.28703
UFL1	0.00020736	0.0140054	0	0.0745322	0.209382	-0.399035
ZNF91	0.000212846	0.0140054	0	-0.0214997	0.212774	-0.320667
ZNF93	0.000208635	0.0140054	0	0.0778769	0.093426	-0.212397
ATG4C	0.000218532	0.0140503	0	-0.0774008	0.0896471	-0.288178
ZNF24	0.000218876	0.0140503	0	-0.141138	-0.0260707	-0.241169
CEP57L1	0.000223546	0.0141349	0	-0.131599	0.126166	-0.171219
FRS2	0.000224258	0.0141349	0	-0.0618642	-0.0355534	-0.358523
GDAP1	0.000224919	0.0141349	0	-0.0169524	0.0949769	-0.143383
MAP9	0.000222445	0.0141349	0	-0.112702	0.061982	-0.439986
STK38L	0.000223422	0.0141349	0	-0.0648047	0.0861067	-0.312734
METTL14	0.000229225	0.0142855	0	-0.0084557	0.0669512	-0.276636
ZFAND1	0.000228731	0.0142855	0	-0.131757	-0.0584458	-0.221392
AMN1	0.000230181	0.0142855	0	0.109372	-0.00956072	-0.175219
ADAMTS5	0.000233116	0.0144079	0	0.165826	-0.397229	-0.623182
HSP90AA2P	0.000236329	0.0144718	0	0.227275	0.319839	-0.0851054
STAG2	0.000236126	0.0144718	0	-0.103697	0.106386	-0.339675
ZHX1	0.000237053	0.0144718	0	0.0488886	0.208365	-0.484999
COG6	0.000238724	0.0145146	0	-0.0883286	-0.00412987	-0.19763
COG5	0.000241203	0.014606	0	-0.137303	0.0120477	-0.191011
TMTC3	0.000242941	0.0146519	0	-0.113746	0.0651417	-0.40596
BBS7	0.000249147	0.0148466	0	-0.0469993	0.11044	-0.248747
CWC27	0.000247661	0.0148466	0	0.0726795	0.00916228	-0.254833
RNF6	0.000248389	0.0148466	0	0.0240614	0.111653	-0.379365
ZNF638	0.000253057	0.0150197	0	-0.176343	0.0429522	-0.42448
USO1	0.000254165	0.0150259	0	-0.00265393	0.0726005	-0.258645
ACER3	0.000268958	0.015106	0	-0.07986	-0.0839464	-0.223192
AK6	0.000259209	0.015106	0	-0.0453084	-0.161755	-0.224637
CKAP2	0.000266807	0.015106	0	-0.114572	0.00878512	-0.386359
ELAVL2	0.000264506	0.015106	0	0.0305822	-0.0741504	-0.262808
LTV1	0.000268348	0.015106	0	0.00346106	-0.0929816	-0.320827
NUF2	0.000261584	0.015106	0	-0.157152	-0.00972291	-0.26318
PDS5B	0.00026966	0.015106	0	-0.0780794	-0.0863943	-0.345936
RBBP8	0.000265887	0.015106	0	-0.0214243	-0.00587512	-0.33192
SACM1L	0.000258506	0.015106	0	-0.199541	-0.0451319	-0.171871
STAG1	0.000264298	0.015106	0	-0.105813	-0.0196701	-0.390749
TRMT6	0.000269107	0.015106	0	-0.00437624	0.0315682	-0.222981
UBE2V2	0.000261597	0.015106	0	0.0717533	0.0175277	-0.279284
USP47	0.000266874	0.015106	0	-0.131467	0.0666845	-0.319844
ZNF267	0.000267766	0.015106	0	0.0267912	0.177198	-0.471258
AGGF1	0.000290942	0.0152448	0	-0.0336498	-0.0422621	-0.317001
ASPM	0.000292167	0.0152448	0	-0.222928	0.164324	-0.386788
CCDC138	0.000286758	0.0152448	0	-0.00955941	-0.0215933	-0.339942
CCDC186	0.000298341	0.0152448	0	-0.0140391	0.206477	-0.470146
CCDC91	0.000288756	0.0152448	0	-0.100197	-0.0185767	-0.337463
CCNH	0.000293266	0.0152448	0	-0.0192864	0.0692865	-0.165998
CKAP2L	0.000286995	0.0152448	0	-0.0437	-0.0360051	-0.373448
DYRK3	0.000292147	0.0152448	0	-0.193336	-0.469212	-0.14242
EFCAB7	0.000289012	0.0152448	0	0.00450053	-0.168273	-0.339686
ETAA1	0.000276906	0.0152448	0	0.0585833	0.124152	-0.365051
FASTKD3	0.000275515	0.0152448	0	-0.0570673	0.0324556	-0.353868
MIER3	0.000282887	0.0152448	0	-0.0757143	0.0661258	-0.321593
NME7	0.000285394	0.0152448	0	0.0144873	0.00194854	-0.0727453
OSBPL9	0.000279566	0.0152448	0	-0.0568637	0.0843246	-0.159236
PDCD10	0.000297586	0.0152448	0	-0.0285633	0.054871	-0.211079
PRELID3B	0.000294818	0.0152448	0	-0.0916975	-0.00387296	-0.252277
PVRL3	0.000292943	0.0152448	0	-0.147722	-0.016069	-0.344207
RAB8B	0.000279603	0.0152448	0	-0.0943876	0.0971382	-0.270636
RAP1B	0.000295009	0.0152448	0	-0.019064	-0.00517064	-0.0969672
SMIM15	0.000291312	0.0152448	0	0.0503388	-0.017524	-0.279588
TTC21B	0.000284668	0.0152448	0	-0.00353702	0.0334624	-0.260757
UAP1	0.00029574	0.0152448	0	0.0368822	-0.00549021	-0.212072
USP16	0.000298639	0.0152448	0	-0.00483282	0.0812066	-0.356164
WDR89	0.000279632	0.0152448	0	0.0225341	0.0373092	-0.283384
ZCRB1	0.000290824	0.0152448	0	0.0758637	0.116667	-0.178105
ZNF148	0.000275174	0.0152448	0	-0.0697216	0.081103	-0.351914
DNTTIP2	0.000299721	0.0152481	0	0.0357384	0.165643	-0.372427
ENSG00000186019	0.000303643	0.0153206	0	-0.013849	0.15441	-0.185176
HIGD1A	0.00030422	0.0153206	0	0.00326318	-0.0382028	-0.165935
LARP7	0.000303227	0.0153206	0	0.115369	0.162105	-0.335133
DESI2	0.000306736	0.015344	0	-0.0720967	-0.122692	-0.259472
SHISA2	0.000306161	0.015344	0	0.271388	-0.241377	-0.409411
ABCE1	0.000316468	0.0156002	0	-0.0183002	0.0345368	-0.276107
ATRX	0.000326183	0.0156002	0	-0.209526	0.0368878	-0.497337
DIEXF	0.000316589	0.0156002	0	-0.108503	-0.065531	-0.235429
GNPDA2	0.000327503	0.0156002	0	0.0397595	0.174029	-0.308788
IL6ST	0.000320639	0.0156002	0	-0.0772503	0.233495	-0.407273
KLHL2	0.000324356	0.0156002	0	-0.000915379	-0.0490086	-0.243545
LIN7A	0.000326762	0.0156002	0	-0.0225226	0.178218	-0.285975
MTMR6	0.000320918	0.0156002	0	-0.213311	0.00782641	-0.354186
POLK	0.000315313	0.0156002	0	-0.0732848	0.257279	-0.327381
SMC3	0.000318115	0.0156002	0	0.0014967	0.187051	-0.361329
SRP72	0.000321577	0.0156002	0	-0.00772339	0.0387227	-0.17634
TFRC	0.000325356	0.0156002	0	0.0183488	0.129297	-0.0797638
TIMM9	0.00032638	0.0156002	0	-0.0793044	-0.00144959	-0.205802
ZNF354A	0.000325339	0.0156002	0	-0.0355512	-0.0991066	-0.210866
ZNF468	0.000318978	0.0156002	0	0.104465	0.0478023	-0.269404
RPF2	0.000328764	0.0156106	0	-0.0370472	0.0314505	-0.221168
DCUN1D1	0.000332263	0.015688	0	-0.0760059	-0.00292579	-0.353068
ZNF695	0.000332494	0.015688	0	-0.0445432	0.132349	-0.33736
SRP54	0.000334534	0.0157347	0	0.0144386	0.0953039	-0.132357
AP5M1	0.000368349	0.0159319	0	-0.127797	0.00279311	-0.217137
BMS1	0.000350021	0.0159319	0	-0.0326625	-0.0170657	-0.281153
C4orf27	0.000377457	0.0159319	0	0.121485	0.0359389	-0.216847
CBWD1	0.00034635	0.0159319	0	-0.0339575	0.00809333	-0.23222
CCDC59	0.000375676	0.0159319	0	-0.0129055	-0.063437	-0.266398
CCNC	0.000375027	0.0159319	0	-0.0527809	0.0198943	-0.186658
CEBPZ	0.000357921	0.0159319	0	-0.0377068	0.0846854	-0.341626
CENPE	0.00036381	0.0159319	0	-0.1775	0.609457	-0.445862
CEP70	0.000368654	0.0159319	0	0.0867733	-0.0674752	-0.248181
CFAP97	0.000376589	0.0159319	0	-0.145372	-0.0160565	-0.31585
COX11	0.000356738	0.0159319	0	-0.063084	-0.024627	-0.314313
DCAF13	0.000370599	0.0159319	0	0.0519322	0.0394748	-0.186933
DIS3	0.000375388	0.0159319	0	0.0247156	0.12528	-0.300228
EPHA7	0.000359807	0.0159319	0	-0.00977926	-0.10446	-0.397774
FAM98B	0.000362314	0.0159319	0	-0.0492989	-0.00537082	-0.302407
FERMT2	0.000364889	0.0159319	0	-0.103908	-0.0570339	-0.267169
GABPA	0.000368791	0.0159319	0	0.0287946	0.0110009	-0.307636
H2AFY2	0.000343783	0.0159319	0	0.142395	-0.240805	-0.35126
HMMR	0.0003608	0.0159319	0	0.0474419	0.114024	-0.283433
HTR7	0.000369841	0.0159319	0	0.0566152	-0.194608	-0.424326
IPO7	0.000344625	0.0159319	0	-0.0473772	0.0612865	-0.269673
MINA	0.000363487	0.0159319	0	-0.22332	-0.144541	-0.219325
MRPL19	0.000361348	0.0159319	0	-0.0941218	0.0173218	-0.208894
NCAPG	0.000350474	0.0159319	0	-0.0822411	-0.00592299	-0.198054
NR1D2	0.000356626	0.0159319	0	-0.00224747	-0.105434	-0.444419
NSRP1	0.000382731	0.0159319	0	0.097252	0.0777178	-0.290313
NUDT21	0.00038282	0.0159319	0	-0.0612638	0.0280687	-0.262603
PGGT1B	0.000381795	0.0159319	0	-0.073144	-0.0211185	-0.293702
PMS1	0.000367223	0.0159319	0	-0.104079	0.0460714	-0.274927
PPWD1	0.00035414	0.0159319	0	-0.0843588	0.0689956	-0.189744
RAB3GAP1	0.000356349	0.0159319	0	-0.105725	0.0283258	-0.191678
RGS5	0.000379955	0.0159319	0	0.0526053	0.0775972	-0.231484
RPRD1A	0.000384436	0.0159319	0	-0.0648036	-0.0639795	-0.231721
SC5D	0.000380988	0.0159319	0	0.246256	0.19486	-0.221973
SEL1L	0.000381423	0.0159319	0	-0.151065	0.0474287	-0.282678
SRP9	0.000342149	0.0159319	0	-0.0116306	-0.0871709	-0.205604
TNPO1	0.000373552	0.0159319	0	-0.0669879	-0.00697516	-0.311582
TRPC1	0.000354951	0.0159319	0	-0.13129	0.0266368	-0.188062
WDR3	0.000345785	0.0159319	0	-0.0749386	-0.00568512	-0.160436
WDR36	0.000349072	0.0159319	0	-0.123679	0.00587811	-0.292049
ZMYM4	0.00038453	0.0159319	0	-0.152641	-0.0118189	-0.272945
ZNF615	0.000350166	0.0159319	0	-0.138349	0.163329	-0.297418
ZNF845	0.00035036	0.0159319	0	0.108255	0.219462	-0.292917
CTDSPL2	0.000387211	0.0159986	0	0.0173201	0.0214953	-0.29803
MCPH1	0.000388496	0.0160075	0	0.00535064	-0.0372875	-0.272857
BCAP29	0.000390905	0.0160441	0	-0.00771485	-0.0280612	-0.335103
OLA1	0.000391529	0.0160441	0	0.0448763	-0.0274037	-0.172062
ANAPC4	0.00039279	0.0160442	0	-0.124811	-0.02693	-0.248266
BZW1	0.000402088	0.0160442	0	-0.000292793	0.0327373	-0.149365
CCAR1	0.00040257	0.0160442	0	-0.0757063	-0.00142616	-0.321758
GOLGA4	0.000398929	0.0160442	0	-0.175576	0.327357	-0.3366
IFT81	0.000395424	0.0160442	0	-0.104332	-0.0923272	-0.325964
LIN9	0.000403773	0.0160442	0	0.0258738	-0.0465267	-0.259803
LMBRD2	0.000402266	0.0160442	0	-0.267979	0.115505	-0.408491
MTRF1L	0.000396955	0.0160442	0	-0.0174411	-0.0382503	-0.217009
PUM3	0.000404403	0.0160442	0	-0.0309816	0.0588352	-0.212148
RDX	0.000396804	0.0160442	0	0.00185118	-0.0579069	-0.3963
STXBP3	0.000399791	0.0160442	0	-0.0645014	-0.024112	-0.260484
TRAM1	0.000402245	0.0160442	0	-0.0672793	-0.0427218	-0.223313
HSP90AA1	0.000407312	0.0160762	0	0.0129757	0.0849283	-0.15294
WDR75	0.000408436	0.0160762	0	-0.134117	-0.0188998	-0.158311
ZNF420	0.000408383	0.0160762	0	-0.0465688	0.0129831	-0.512712
ZCCHC6	0.000410557	0.0161173	0	-0.141683	0.087813	-0.333208
HBS1L	0.00041284	0.0161223	0	0.0208381	0.0250534	-0.185215
RECQL	0.000412352	0.0161223	0	-0.0348882	0.0930725	-0.27423
NIFK	0.000419284	0.0162467	0	-0.0466534	-0.00504929	-0.245994
PGM3	0.000418033	0.0162467	0	-0.0469983	-0.0377817	-0.248118
VPS54	0.000419178	0.0162467	0	-0.123098	-0.0141341	-0.27893
ANKRD46	0.000421719	0.0162568	0	-0.146388	-0.146694	-0.235005
FNBP1L	0.000421613	0.0162568	0	-0.180419	-0.0839973	-0.352244
ZMYND11	0.000422884	0.0162598	0	-0.189601	-0.0346732	-0.26865
AIDA	0.000425871	0.01628	0	0.0223053	0.0214289	-0.144003
KIAA1524	0.00042684	0.01628	0	-0.147955	0.0191462	-0.365786
LTN1	0.000427762	0.01628	0	-0.129099	0.0591513	-0.414131
RFK	0.000426031	0.01628	0	-0.00555538	0.0475792	-0.239638
CCDC66	0.000431689	0.0163445	0	-0.0786155	0.023226	-0.197999
RBM48	0.000432111	0.0163445	0	0.110439	-0.0107532	-0.273363
RFC1	0.000432734	0.0163445	0	-0.0495841	0.0694004	-0.266434
ALKBH8	0.000457121	0.0164345	0	-0.0873908	-0.0236934	-0.222014
ARL15	0.000455449	0.0164345	0	-0.0306672	0.043329	-0.162687
BORA	0.000453176	0.0164345	0	-0.0438636	-0.0340882	-0.265079
CSDE1	0.000449742	0.0164345	0	-0.00801834	0.0507784	-0.163001
CUL2	0.000450293	0.0164345	0	-0.0116249	0.0888953	-0.190748
DEPDC1	0.000453756	0.0164345	0	-0.0493822	-0.000853192	-0.340081
ENSG00000255397	0.000448485	0.0164345	0	0.161817	-0.148489	-0.367896
EPRS	0.00045426	0.0164345	0	-0.0624526	0.0181106	-0.196571
GNG12	0.000438874	0.0164345	0	0.0299266	-0.0297151	-0.21208
JMJD1C	0.000458035	0.0164345	0	-0.148854	0.0725977	-0.416975
KIF11	0.000442025	0.0164345	0	0.0483385	0.0633504	-0.335166
KIF15	0.000457341	0.0164345	0	-0.0107603	0.11348	-0.312288
KRR1	0.000458107	0.0164345	0	-0.0205764	0.115538	-0.372213
MAN2A1	0.000449219	0.0164345	0	-0.115081	0.00932021	-0.330592
MSANTD4	0.000440581	0.0164345	0	-0.0252428	0.0251953	-0.21137
NDC80	0.000459292	0.0164345	0	0.057086	-0.000414565	-0.213653
PRKRIR	0.000438929	0.0164345	0	-0.0766284	-0.10143	-0.191735
SF3B1	0.000447752	0.0164345	0	-0.0759417	0.0344412	-0.214426
UBE4A	0.000458927	0.0164345	0	-0.037682	-0.0325868	-0.175353
ZNF197	0.000455907	0.0164345	0	-0.0204564	0.0526981	-0.277576
ZNF678	0.000455985	0.0164345	0	-0.0470535	0.0021627	-0.470198
ZNF813	0.000450763	0.0164345	0	-0.142459	0.0407102	-0.229868
FAM35A	0.000462794	0.0165203	0	-0.0679207	-0.00319374	-0.239248
ECT2	0.000474097	0.0165842	0	-0.075355	0.0329024	-0.365084
FAM126A	0.000468434	0.0165842	0	-0.0510964	0.029326	-0.301195
GOLGB1	0.000472045	0.0165842	0	-0.137192	0.318492	-0.379179
MTF2	0.000471109	0.0165842	0	-0.11096	0.0808452	-0.152796
RAB18	0.000472981	0.0165842	0	-0.0437071	0.015736	-0.280489
RB1CC1	0.000475652	0.0165842	0	-0.0855489	0.0742836	-0.364345
RNPC3	0.000467966	0.0165842	0	-0.117016	0.0578013	-0.253339
STXBP4	0.000475672	0.0165842	0	-0.0377603	-0.0911907	-0.317928
ZNF189	0.000473155	0.0165842	0	-0.00316637	0.177776	-0.194575
ZRANB2	0.000472771	0.0165842	0	-0.137511	-0.0660751	-0.319583
ZNF525	0.000478693	0.0166507	0	-0.0733292	-0.0692107	-0.339547
AGO1	0.000483243	0.0167312	0	-0.192228	-0.511397	-0.531771
CDC7	0.000483178	0.0167312	0	0.0132504	0.0903534	-0.203116
ACSS3	0.000486799	0.0168154	0	0.0685719	0.00105468	-0.220259
DHX29	0.000488208	0.0168252	0	0.00775639	0.110793	-0.22501
UGGT2	0.000489398	0.0168274	0	-0.166669	-0.0173538	-0.395192
AFTPH	0.000496894	0.0168604	0	-0.120053	-0.0321958	-0.145245
ASNSD1	0.000498527	0.0168604	0	0.0387146	0.0439472	-0.239659
CCDC82	0.000494403	0.0168604	0	-0.181948	0.0649422	-0.305851
CDC37L1	0.000494593	0.0168604	0	-0.0282623	-0.0296378	-0.216226
DDX1	0.000495086	0.0168604	0	-0.00197794	-0.00798175	-0.146985
DRAM2	0.000503883	0.0168604	0	0.0578545	0.0340709	-0.0908621
HIF1A	0.000503469	0.0168604	0	-0.00354432	0.0782044	-0.265807
HSPH1	0.000499411	0.0168604	0	-0.116465	-0.0109422	-0.198134
LACE1	0.000495702	0.0168604	0	-0.187175	-0.103333	-0.306957
LZTFL1	0.000503003	0.0168604	0	-0.0245686	0.070129	-0.379602
ZC3H15	0.00050101	0.0168604	0	0.000409777	0.00481642	-0.253498
ZNF480	0.000503874	0.0168604	0	-0.130956	0.10033	-0.397687
MAP2K4	0.000507078	0.0168784	0	-0.136976	-0.0197705	-0.191279
NDUFA5	0.000510066	0.0168784	0	-0.00689834	0.0280476	-0.242576
PEX3	0.000508763	0.0168784	0	-0.0348574	0.0369228	-0.23409
PLK4	0.000509967	0.0168784	0	-0.00167487	-0.0102886	-0.256446
UBLCP1	0.000509929	0.0168784	0	0.00325885	0.000136056	-0.366826
ARL5B	0.00051591	0.0168815	0	0.0726048	0.0835971	-0.380179
C1orf27	0.000518253	0.0168815	0	-0.0598832	0.0530029	-0.393928
CCNT2	0.000518757	0.0168815	0	-0.0301744	0.0252082	-0.342601
FEZ2	0.000518872	0.0168815	0	0.0163137	-0.110144	-0.261887
JKAMP	0.000515085	0.0168815	0	-0.0479572	-0.0987055	-0.118314
L1TD1	0.000512211	0.0168815	0	-0.0836896	0.0288799	-0.371074
SP3	0.000519188	0.0168815	0	-0.0841258	-0.0550461	-0.286735
TAF9B	0.000512513	0.0168815	0	0.0757045	0.0640691	-0.218306
ANKRD12	0.000521671	0.0168864	0	-0.13691	0.418403	-0.309984
HNRNPCP2	0.000522724	0.0168864	0	0.0566851	0.0393541	-0.055914
NMD3	0.000520482	0.0168864	0	-0.0943213	0.0653692	-0.189167
MLLT3	0.000529063	0.0170543	0	-0.0627194	0.126389	-0.102567
C18orf21	0.000531475	0.0170687	0	-0.0358116	-0.108954	-0.24213
NOL11	0.000531791	0.0170687	0	-0.0391271	0.0522446	-0.129955
CCDC15	0.000533833	0.0170803	0	-0.182404	0.0168831	-0.303421
CDS1	0.000534577	0.0170803	0	-0.0305136	-0.095564	-0.227834
KIF21A	0.000535578	0.0170803	0	-0.161473	-0.0387976	-0.416684
C1GALT1	0.000538479	0.0171362	0	-0.0637005	0.0405087	-0.285676
CENPF	0.000542598	0.0172307	0	-0.17728	0.183228	-0.406987
CLIC4	0.000552848	0.0173224	0	-0.0684429	0.00569544	-0.224928
KIF14	0.000550457	0.0173224	0	-0.0557362	0.100394	-0.402848
PIK3C3	0.00055591	0.0173224	0	-0.10951	0.053811	-0.270023
PRPF4B	0.000554648	0.0173224	0	-0.191137	-0.0608598	-0.354127
RGS2	0.000553331	0.0173224	0	0.15058	0.0975816	-0.162985
STT3B	0.000554935	0.0173224	0	-0.0588769	-0.0192387	-0.134514
ZNF626	0.000546767	0.0173224	0	0.0268877	0.104022	-0.227945
ZNF649	0.000553188	0.0173224	0	-0.0804709	-0.0184276	-0.193665
ZNHIT6	0.000549946	0.0173224	0	-0.207212	0.0250198	-0.281231
BRIX1	0.00055819	0.0173348	0	0.0223877	-0.0286774	-0.249293
NOC3L	0.000560076	0.0173348	0	-0.182614	-0.0661428	-0.304782
PARP8	0.000560943	0.0173348	0	-0.13448	-0.136776	-0.34323
UBA3	0.000559749	0.0173348	0	-0.0242645	-0.0277807	-0.152548
NOL10	0.000566875	0.0174101	0	-0.0130278	-0.00649557	-0.192474
SLC39A10	0.000565693	0.0174101	0	-0.00313123	0.088637	-0.208473
STK39	0.000566495	0.0174101	0	0.0866527	-0.0789282	-0.266265
AMMECR1	0.00059762	0.0177355	0	-0.0660438	-0.0573101	-0.181628
ARHGAP12	0.000602647	0.0177355	0	-0.0746002	0.0188337	-0.304046
ARL5A	0.000598117	0.0177355	0	-0.019281	-0.010866	-0.295823
ATG5	0.000587527	0.0177355	0	-0.00994371	0.000221774	-0.163377
BNIP2	0.000587446	0.0177355	0	-0.0682738	-0.0588952	-0.287302
CAPZA1	0.000591668	0.0177355	0	-0.0535125	0.033252	-0.167825
CDH2	0.000586753	0.0177355	0	0.120005	-0.251503	-0.428254
CDK14	0.000596728	0.0177355	0	0.169032	-0.13125	-0.282814
CTR9	0.000586005	0.0177355	0	-0.0684565	0.0688626	-0.216247
DCUN1D4	0.000586839	0.0177355	0	-0.186751	-0.0371644	-0.200972
EMB	0.000601845	0.0177355	0	-0.0753146	0.0574221	-0.374679
FKTN	0.000580577	0.0177355	0	-0.154762	-0.0192534	-0.34696
FYTTD1	0.000599781	0.0177355	0	-0.336944	-0.199568	-0.103198
GLMN	0.000603556	0.0177355	0	-0.0375371	-0.0300007	-0.330741
KIAA1324L	0.000594925	0.0177355	0	-0.0429767	0.0334791	-0.201189
LUC7L3	0.000595449	0.0177355	0	-0.186681	-0.152207	-0.257001
MOB4	0.000583082	0.0177355	0	-0.0362255	0.00205161	-0.433257
OSGEPL1	0.000592354	0.0177355	0	0.14014	-0.0986257	-0.270374
PLXDC2	0.000602756	0.0177355	0	0.00486643	0.0224358	-0.257394
PREPL	0.000599888	0.0177355	0	-0.117624	0.0423685	-0.214211
UCHL5	0.000593281	0.0177355	0	0.0295079	0.0026033	-0.29803
ZNF518B	0.000586644	0.0177355	0	-0.0273968	-0.113576	-0.306653
XRCC4	0.000608868	0.0178566	0	-0.0606322	-0.0389827	-0.289415
ACADM	0.00061928	0.017916	0	0.025208	0.0892148	-0.17035
DIAPH2	0.000616351	0.017916	0	0.0913694	0.0378777	-0.259309
PDGFRA	0.000615685	0.017916	0	-0.133516	-0.253484	-0.655135
PRPF40A	0.000619259	0.017916	0	-0.0295919	0.028996	-0.331398
SRBD1	0.000618584	0.017916	0	0.0606305	-0.00971355	-0.106408
TRAPPC6B	0.000617783	0.017916	0	-0.0962116	-0.012919	-0.216779
UBE2E1	0.000619177	0.017916	0	-0.0351418	-0.135327	-0.218779
AGA	0.000638371	0.0179174	0	0.0226805	0.169323	-0.101455
C5orf22	0.000624617	0.0179174	0	-0.0267873	0.0452301	-0.173599
CEP63	0.000635629	0.0179174	0	0.000136101	0.0696644	-0.29561
EDEM3	0.000639323	0.0179174	0	-0.188386	-0.0148754	-0.261547
EIF1AX	0.000642088	0.0179174	0	0.012294	-0.0249541	-0.257658
IQCG	0.000640573	0.0179174	0	-0.036799	0.148271	-0.162852
KLHL4	0.000634946	0.0179174	0	0.0309466	0.0261664	-0.225973
LYRM2	0.000637959	0.0179174	0	0.186359	-0.058873	-0.173635
LYSMD3	0.000632793	0.0179174	0	0.0378976	0.0813628	-0.309421
PPP4R2	0.000640972	0.0179174	0	-0.0185073	-0.0719735	-0.294667
PRKD3	0.000640009	0.0179174	0	-0.0824856	-0.0676019	-0.240293
RNGTT	0.000635442	0.0179174	0	-0.112011	-0.00795711	-0.18057
SLC2A14	0.000635496	0.0179174	0	0.0753522	0.0555068	-0.348657
SREK1IP1	0.000620908	0.0179174	0	0.0228219	-0.0411457	-0.343072
TRAPPC13	0.000640941	0.0179174	0	0.0157036	-0.013232	-0.195672
VPS35	0.000639734	0.0179174	0	-0.0377454	0.0264666	-0.129956
ZFYVE16	0.000634884	0.0179174	0	-0.186708	0.0143922	-0.310562
ZMYM2	0.000635019	0.0179174	0	-0.166272	-0.0561336	-0.262446
ZNF826P	0.000632249	0.0179174	0	0.0658848	-0.000554918	-0.204657
ABCA5	0.000649244	0.0179438	0	-0.123278	-0.31143	-0.834412
ABCD3	0.000653839	0.0179438	0	-0.0179499	-0.045449	-0.183188
ARMC1	0.000660329	0.0179438	0	-0.012149	0.0649584	-0.205879
ATP6V1C1	0.000662232	0.0179438	0	-0.0156407	0.0701751	-0.222772
BAZ1A	0.000660766	0.0179438	0	-0.302128	-0.192034	-0.34345
CIR1	0.000660174	0.0179438	0	0.0929445	0.10475	-0.358271
CUL5	0.000655734	0.0179438	0	-0.121596	0.0363554	-0.334259
ETV1	0.000657994	0.0179438	0	-0.0414859	0.0314121	-0.326175
IPO11	0.000661054	0.0179438	0	-0.0648229	-0.0195732	-0.211354
MDFIC	0.000649117	0.0179438	0	0.0527489	-0.263881	-0.259576
PNISR	0.00065284	0.0179438	0	-0.291674	-0.157957	-0.424104
PRKCQ	0.000655601	0.0179438	0	0.133835	0.094438	-0.0804306
SUMO1	0.000644346	0.0179438	0	-0.0120582	-0.0327993	-0.153646
TOP2B	0.000656237	0.0179438	0	-0.00776368	-0.0132527	-0.363031
VAMP4	0.00064603	0.0179438	0	-0.208786	0.00668368	-0.325818
ZNF510	0.000660879	0.0179438	0	0.0202919	0.0698669	-0.314194
DDX10	0.000670148	0.0179573	0	-0.0331083	-0.016966	-0.248067
DEK	0.000668474	0.0179573	0	-0.00844435	0.0329749	-0.310851
MAPK8	0.00066633	0.0179573	0	-0.101685	-0.0603822	-0.257753
NRAS	0.000669928	0.0179573	0	0.0311124	0.0151654	-0.230672
SRPK2	0.000667198	0.0179573	0	-0.0349974	-0.0857316	-0.22351
SWT1	0.000665318	0.0179573	0	0.0561085	0.094371	-0.298698
USP12	0.000671133	0.0179573	0	-0.137576	-0.0159371	-0.257725
BMPR1A	0.000673947	0.0180004	0	-0.141282	-0.0479305	-0.231988
TMEM106B	0.000676624	0.0180397	0	0.0316594	0.0536353	-0.324746
ADAM9	0.000679948	0.0180958	0	-0.15466	0.0363611	-0.227868
BUB1	0.000681149	0.0180958	0	0.0102177	0.0429968	-0.149047
ZNF770	0.000684867	0.0181623	0	-0.0659681	-0.0774587	-0.381936
C11orf58	0.000688716	0.0181795	0	0.00585785	-0.0129196	-0.177201
KRIT1	0.000689161	0.0181795	0	-0.117549	0.113415	-0.265203
PHF6	0.000689087	0.0181795	0	-0.0942685	-0.00996937	-0.321801
ENSG00000247134	0.000691272	0.0181798	0	0.0263216	0.271193	-0.0702873
ZNF184	0.000691603	0.0181798	0	0.0259554	0.180721	-0.102179
VRK2	0.000695464	0.0182492	0	-0.0182369	0.0679617	-0.128494
BCCIP	0.000701345	0.0182753	0	0.00853088	0.038277	-0.199043
KDM7A	0.000700694	0.0182753	0	-0.108067	-0.0269501	-0.368013
PPAT	0.000698616	0.0182753	0	-0.13178	0.048367	-0.162265
SERTAD4	0.000700969	0.0182753	0	-0.448595	-0.535127	-0.909352
PAPOLA	0.000703063	0.0182882	0	0.0136648	0.0363358	-0.225973
GIN1	0.00070699	0.0182922	0	-0.144621	0.168085	-0.270907
HECTD1	0.000705753	0.0182922	0	-0.216969	-0.00716515	-0.331324
PRMT3	0.000708109	0.0182922	0	-0.027593	-0.0830961	-0.228001
TAF9	0.000707489	0.0182922	0	-0.000515146	0.00926815	-0.167547
ACBD3	0.000733889	0.0183448	0	-0.0398332	-0.025686	-0.188653
BUB1B	0.000732399	0.0183448	0	-0.115832	0.00383441	-0.141049
CASD1	0.00071727	0.0183448	0	-0.0900228	-0.078789	-0.359916
CNIH1	0.000728568	0.0183448	0	-0.00644765	0.0297702	-0.176008
LRRCC1	0.000729455	0.0183448	0	-0.0194449	0.431375	-0.149341
MIPOL1	0.000712213	0.0183448	0	0.114306	-0.0155311	-0.37196
MRPS31	0.000729261	0.0183448	0	-0.109168	-0.0171153	-0.219119
NAA25	0.000720852	0.0183448	0	-0.128608	0.0143259	-0.213696
NPAT	0.000728316	0.0183448	0	-0.0180387	0.106747	-0.392648
OSBPL8	0.000718613	0.0183448	0	-0.0662404	0.11548	-0.35335
PLEKHA1	0.000727529	0.0183448	0	-0.195103	-0.249772	-0.377264
RAB23	0.000739202	0.0183448	0	-0.0647688	-0.04655	-0.272533
SET	0.000723645	0.0183448	0	0.0170774	-0.0260703	-0.137817
ST6GALNAC3	0.000735603	0.0183448	0	0.0272004	-0.0791931	-0.285242
STAU2	0.000740074	0.0183448	0	-0.019468	-0.0302339	-0.206037
STK26	0.00071599	0.0183448	0	-0.0293293	-0.0228793	-0.207873
TARS	0.000732587	0.0183448	0	-0.0267783	0.029079	-0.18232
TEFM	0.000721715	0.0183448	0	-0.0135747	-0.113693	-0.236505
TM9SF3	0.000726021	0.0183448	0	-0.0216904	-0.0210279	-0.249222
TSEN15	0.000737195	0.0183448	0	-0.107788	-0.108158	-0.105301
UBE2W	0.000740807	0.0183448	0	-0.00867216	-0.00607845	-0.326559
USP33	0.000736481	0.0183448	0	-0.0256794	-0.0152256	-0.140609
USP8	0.000730851	0.0183448	0	-0.0633205	0.0653822	-0.311418
ZNF28	0.000729774	0.0183448	0	-0.0578575	-0.00580905	-0.225645
ZWILCH	0.00071813	0.0183448	0	-0.0178306	0.0261524	-0.153943
ANKRD26	0.000748186	0.0184387	0	-0.187121	0.208855	-0.294068
MRPL1	0.00074686	0.0184387	0	-0.0099081	-0.0190163	-0.22727
TMEM65	0.000748299	0.0184387	0	-0.0673357	-0.140354	-0.246636
FRG1CP	0.00074973	0.0184415	0	-0.151264	-0.114316	-0.265224
RTKN2	0.000750878	0.0184415	0	-0.107064	-0.0490913	-0.340863
CAND1	0.000766105	0.0185156	0	-0.0679409	-0.000768553	-0.2166
FAM206A	0.000755298	0.0185156	0	-0.0141861	0.0479136	-0.187674
HECTD2	0.000761461	0.0185156	0	-0.199594	-0.103325	-0.401246
NAA50	0.000757967	0.0185156	0	-0.0075871	-0.047597	-0.226229
OFD1	0.000757331	0.0185156	0	-0.220203	-0.00014893	-0.319882
PPIL3	0.000764914	0.0185156	0	0.0631342	-0.0218622	-0.192768
RWDD4P2	0.000760117	0.0185156	0	0.0503067	0.0376167	-0.49521
SCYL2	0.000766073	0.0185156	0	-0.0632056	0.0825831	-0.287004
SLC30A6	0.000764199	0.0185156	0	0.0116182	-0.0312902	-0.177805
SMARCA1	0.000766805	0.0185156	0	-0.0557762	0.0428291	-0.135944
SNRPB2	0.000767513	0.0185156	0	0.00403063	0.0183029	-0.211116
MPHOSPH6	0.000772817	0.0186136	0	-0.0428134	-0.142651	-0.266206
ODF2L	0.000780388	0.0187657	0	-0.191979	0.0668499	-0.328595
CREB1	0.000786902	0.0188468	0	-0.0858905	-0.00907656	-0.332052
DHX15	0.000788613	0.0188468	0	-0.04149	0.0383991	-0.129164
SNRPE	0.000788674	0.0188468	0	0.0976545	-0.0806233	-0.211641
WBP4	0.0007888	0.0188468	0	-0.0167901	0.00262908	-0.242077
CAPZA2	0.000792539	0.0188491	0	-0.0437423	-0.0198287	-0.190407
FAM175A	0.000790666	0.0188491	0	0.104568	0.140493	-0.119011
RAD54B	0.000792678	0.0188491	0	-0.0514784	0.135882	-0.352663
ENSG00000228592	0.000798816	0.0188719	0	0.154606	0.112598	0.0400654
MRPL47	0.000795228	0.0188719	0	0.0989879	-0.0365723	-0.194522
PIN4	0.000798389	0.0188719	0	0.10142	-0.0328778	-0.243001
STX12	0.0007973	0.0188719	0	0.0428528	-0.0209467	-0.221589
THOC2	0.000799946	0.0188719	0	-0.154849	0.0567132	-0.370449
PAPD4	0.000803897	0.0189353	0	-0.100651	-0.0105183	-0.13307
TMEM67	0.000807759	0.0189963	0	-0.120022	-0.0558825	-0.145848
TIA1	0.000810809	0.0190381	0	-0.214291	-0.0867138	-0.287476
ARFIP1	0.000817611	0.0190857	0	-0.0407366	-0.0111192	-0.204873
DNAJA1	0.000817941	0.0190857	0	-0.0824689	-0.0643888	-0.177089
NFYB	0.000814806	0.0190857	0	0.0352737	0.118922	-0.113267
TBC1D23	0.000816531	0.0190857	0	-0.0895721	0.0768428	-0.168846
BAMBI	0.000833986	0.0191185	0	-0.448575	-0.434715	-0.685207
BCLAF1	0.000832782	0.0191185	0	-0.0731803	0.0126163	-0.375411
CHM	0.000829074	0.0191185	0	-0.0045955	0.0651117	-0.342128
FAM126B	0.000834686	0.0191185	0	-0.0297041	0.147927	-0.241905
FXR1	0.000829646	0.0191185	0	-0.0460327	0.0123284	-0.208249
GNAI3	0.00082935	0.0191185	0	0.0310254	0.0179711	-0.173566
IFIT5	0.000832384	0.0191185	0	0.0369241	0.424422	-0.105171
RALA	0.000826867	0.0191185	0	-0.0325056	-0.0141735	-0.150587
SLTM	0.000833352	0.0191185	0	-0.0217913	-0.0178127	-0.338168
SMCHD1	0.000831805	0.0191185	0	-0.171547	0.0831456	-0.314324
SNAP23	0.000823157	0.0191185	0	-0.0312134	-0.0234587	-0.192937
THUMPD1	0.000826561	0.0191185	0	-0.0088062	-0.027269	-0.29496
ZNF180	0.000836098	0.0191216	0	0.0015753	-0.0159198	-0.237862
CETN2	0.000841308	0.0192114	0	0.0754841	0.00202557	-0.153765
FASTKD1	0.000842613	0.0192118	0	-0.118213	-0.0449749	-0.136562
HMGCS1	0.000847202	0.0192732	0	0.305419	0.368262	0.089627
TASP1	0.000847881	0.0192732	0	-0.220369	-0.106634	-0.256088
ATAD1	0.000854776	0.019371	0	-0.0431275	-0.0486903	-0.195905
ZNF761	0.000853731	0.019371	0	-0.132415	-0.0677083	-0.324155
GPBP1	0.000856674	0.0193847	0	-0.079406	0.0454392	-0.147405
DNAJC10	0.00086439	0.0195202	0	-0.121633	0.0126214	-0.256769
PIAS1	0.000867395	0.0195202	0	-0.07524	-0.00124638	-0.143617
SEC62	0.000867884	0.0195202	0	-0.0262115	0.00903692	-0.353116
SSB	0.000867444	0.0195202	0	-0.00785604	0.0300355	-0.316663
BLM	0.000872354	0.0195913	0	-0.026476	0.01323	-0.258474
ERI2	0.000874266	0.0196048	0	-0.0816831	0.0699769	-0.245537
LARP4	0.0008796	0.0196949	0	-0.108803	0.0593827	-0.298098
EIF3J	0.000887006	0.019764	0	-0.0617446	-0.0481884	-0.218488
THAP1	0.000886173	0.019764	0	0.0339238	0.0283722	-0.182798
TRUB1	0.000888535	0.019764	0	-0.0979661	-0.0917942	-0.28949
TSNAX	0.000886326	0.019764	0	0.0335707	-0.0854902	-0.297939
VRK1	0.000889294	0.019764	0	0.0191043	0.0761865	-0.178333
INTS6	0.000892398	0.0197857	0	-0.225694	-0.0326798	-0.167612
OPA1	0.000894239	0.0197857	0	0.00653714	0.136822	-0.233387
SSFA2	0.000893136	0.0197857	0	-0.165943	-0.137388	-0.203333
CCDC14	0.000903536	0.0198182	0	-0.398829	-0.119498	-0.4043
FKBP3	0.000903262	0.0198182	0	0.045531	-0.0380965	-0.153579
RPGRIP1L	0.000897107	0.0198182	0	-0.101082	-0.0906848	-0.318302
TBC1D15	0.000899378	0.0198182	0	-0.0525844	0.0532213	-0.196601
TMOD2	0.000902279	0.0198182	0	-0.201731	0.0889373	-0.245798
UFM1	0.00090366	0.0198182	0	0.104113	-0.0344124	-0.218374
C1D	0.000905351	0.0198263	0	0.0551965	-0.109686	-0.280056
GALNT3	0.00090915	0.0198652	0	0.0107266	0.0374492	-0.252664
WDHD1	0.000909784	0.0198652	0	-0.0688388	0.0916699	-0.221009
SLC16A10	0.000913102	0.0199086	0	-0.0695981	-0.214827	-0.243919
HAUS6	0.000920418	0.0199251	0	-0.0712358	0.0531605	-0.310915
LINC00998	0.000920903	0.0199251	0	0.0709171	-0.0183841	-0.175075
PRSS35	0.000923185	0.0199251	0	0.287235	0.201165	-0.223969
SULF1	0.000920674	0.0199251	0	0.273122	0.132842	-0.0029239
UBA6	0.000920788	0.0199251	0	-0.172514	0.036447	-0.330765
VPS26A	0.000922541	0.0199251	0	-0.0350953	0.0273259	-0.173157
ZNF664	0.00092249	0.0199251	0	-0.086083	-0.110461	-0.195004
ALKBH1	0.000929967	0.0199651	0	-0.0159296	-0.0353041	-0.155848
CLDN12	0.000927963	0.0199651	0	-0.108115	0.058632	-0.105984
EIF2S1	0.00092785	0.0199651	0	0.0271901	-0.0545187	-0.166316
VPS50	0.000930378	0.0199651	0	-0.0734193	0.161236	-0.256586
C12orf4	0.000934656	0.0199995	0	-0.0979576	0.153888	-0.260593
TRPC4	0.000934448	0.0199995	0	-0.122117	0.0479331	-0.238999
XPO1	0.000936184	0.0200036	0	-0.101747	-0.0163883	-0.190771
PHF20L1	0.000941463	0.0200801	0	-0.108344	0.062544	-0.272816
ZNF595	0.000942452	0.0200801	0	0.150647	0.00821993	-0.167858
GNPTAB	0.00094581	0.020123	0	-0.0214444	-0.0282608	-0.338977
PIK3CA	0.000951615	0.0202178	0	0.0249721	0.0635778	-0.293253
ZNF800	0.000953995	0.0202396	0	-0.0386965	0.031212	-0.342091
ENSG00000254277	0.000955421	0.0202411	0	-0.0257141	0.0628367	-0.123721
UMAD1	0.000957057	0.0202471	0	-0.0124868	-0.0598808	-0.156833
USP45	0.000960666	0.0202947	0	-0.209888	0.0207963	-0.24021
GCC2	0.000962681	0.0203086	0	-0.167449	0.0227122	-0.398324
CREBRF	0.000971392	0.020325	0	0.00863775	0.340407	-0.266675
IDI1	0.000970463	0.020325	0	0.329676	0.22782	-0.118608
MAL2	0.000967753	0.020325	0	-0.0367657	-0.0624137	-0.09256
NAPG	0.000969704	0.020325	0	-0.0463161	-0.127296	-0.241736
SYNJ2BP	0.000971612	0.020325	0	-0.0460345	-0.0455728	-0.197631
WRN	0.000970736	0.020325	0	-0.150794	0.0359268	-0.317171
CEP152	0.000977191	0.0203655	0	-0.219257	-0.0295094	-0.32835
MRPL32	0.000977631	0.0203655	0	-0.039664	-0.0816361	-0.191704
ZNF283	0.000976626	0.0203655	0	0.128418	0.124946	-0.523457
ASF1A	0.000980217	0.0203792	0	-0.0500301	0.0875971	-0.170408
FER	0.000982361	0.0203792	0	-0.151252	0.108937	-0.403041
TXLNG	0.000982378	0.0203792	0	-0.130337	-0.0473162	-0.130133
CRNKL1	0.000983758	0.0203796	0	-0.03461	0.044551	-0.136324
AASDHPPT	0.000996795	0.0204197	0	-0.00854711	-0.0232863	-0.284225
CCDC47	0.000997982	0.0204197	0	0.029047	-0.00485064	-0.22896
HNRNPR	0.000993899	0.0204197	0	0.00055348	-0.027435	-0.238545
MIS18BP1	0.000993739	0.0204197	0	-0.144413	0.095018	-0.309266
RBM7	0.000992654	0.0204197	0	-0.0211982	-0.00216764	-0.254421
RLF	0.000997432	0.0204197	0	-0.0860319	0.0258854	-0.308653
SLC1A1	0.000987103	0.0204197	0	0.224295	-0.362976	-0.275205
SNX2	0.000995578	0.0204197	0	0.00496858	0.0216083	-0.146906
ZNF484	0.000988507	0.0204197	0	-0.0771197	0.0231385	-0.0192615
EXTL2	0.00100752	0.020526	0	-0.0815439	-0.0413458	-0.13275
NBAS	0.00100861	0.020526	0	-0.104233	0.0587961	-0.0925356
PRMT9	0.00101016	0.020526	0	-0.221104	0.00643939	-0.214217
TRAPPC8	0.00101141	0.020526	0	-0.0852725	-0.0558648	-0.267731
WDR43	0.00100922	0.020526	0	-0.057654	-0.0285604	-0.169923
ZNF708	0.0010091	0.020526	0	0.0906586	-0.0148839	-0.335157
BRMS1L	0.00102356	0.0205778	0	-0.124142	0.0680072	-0.296105
GLS	0.00102154	0.0205778	0	-0.131948	-0.0658589	-0.323301
HOOK1	0.00102011	0.0205778	0	-0.238381	0.0648573	-0.34612
MBIP	0.00102426	0.0205778	0	-0.0438486	0.0104257	-0.242348
MPHOSPH8	0.00102497	0.0205778	0	-0.0521389	0.0386955	-0.198664
RUFY3	0.00102201	0.0205778	0	-0.209614	-0.111842	-0.162862
TFAM	0.0010219	0.0205778	0	-0.072154	0.0557052	-0.272358
ZW10	0.00102161	0.0205778	0	-0.0472061	0.0196452	-0.179967
ENSG00000183291	0.00102854	0.0205961	0	-0.0630991	-0.0756562	-0.227479
EXOC5	0.00102863	0.0205961	0	-0.0983898	0.0652735	-0.358291
CEPT1	0.00103637	0.0206003	0	-0.185351	-0.0689811	-0.162389
DDX52	0.00103535	0.0206003	0	-0.0837835	-0.0267207	-0.131603
EFTUD1	0.00103623	0.0206003	0	0.0249768	0.00598793	-0.15485
POLR2M	0.00103711	0.0206003	0	0.0179257	-0.0910484	-0.213291
TMA16	0.00103513	0.0206003	0	-0.0446949	-0.0533417	-0.227446
VTA1	0.00103033	0.0206003	0	0.0549708	0.00136439	-0.176436
CDK7	0.001046	0.0206398	0	0.0115748	-0.0383632	-0.217149
FASTKD2	0.00104447	0.0206398	0	-0.0570826	0.0471716	-0.132331
KCTD3	0.00104548	0.0206398	0	-0.0394496	0.0149773	-0.125371
NUP58	0.00104388	0.0206398	0	-0.03199	-0.0380337	-0.231789
QRSL1	0.00104242	0.0206398	0	-0.0277641	-0.0570884	-0.0721515
CD2AP	0.00105544	0.0206419	0	-0.057613	0.00590848	-0.385104
HSDL2	0.00105036	0.0206419	0	0.104092	-0.0557329	-0.134194
NAMPT	0.00104757	0.0206419	0	-0.0251697	-0.00992601	-0.250982
ORMDL1	0.00105173	0.0206419	0	0.00225148	-0.0534715	-0.21761
POLR1B	0.001054	0.0206419	0	-0.196118	-0.0322355	-0.135897
USP9Y	0.00105576	0.0206419	0	-0.187412	0.105579	-0.332824
ZNF670	0.00104907	0.0206419	0	-0.0813766	-0.059217	-0.132746
CMPK1	0.00105849	0.0206682	0	-0.00598168	-0.04411	-0.265439
BTBD1	0.0010662	0.0207821	0	-0.0374401	0.0219658	-0.137073
PAK1IP1	0.0010671	0.0207821	0	-0.0109135	-0.000391843	-0.210086
G3BP2	0.00107568	0.0208141	0	-0.0578882	-0.00792377	-0.163972
GULP1	0.00107083	0.0208141	0	-0.134314	-0.0241223	-0.245687
TMEM2	0.00107555	0.0208141	0	0.00304761	-0.0899657	-0.297169
ZC3H13	0.00107341	0.0208141	0	-0.0604007	0.0975501	-0.36568
ZRANB3	0.00107571	0.0208141	0	-0.0343286	-0.043907	-0.172642
CUZD1	0.00107781	0.0208278	0	0.149333	0.197376	0.0680981
API5	0.00109184	0.0208471	0	-0.0468729	0.00630323	-0.19315
ARSK	0.00108947	0.0208471	0	0.0354863	-0.0253728	-0.234787
BCAT1	0.00109454	0.0208471	0	-0.0858886	-0.051978	-0.345411
GABRA1	0.00109809	0.0208471	0	0.0404409	0.159546	-0.254666
GALNT7	0.00109938	0.0208471	0	-0.0543118	-0.0999033	-0.245459
GGH	0.00108503	0.0208471	0	-0.0763533	-0.116455	-0.226927
LIMA1	0.00108367	0.0208471	0	0.0218783	0.11972	-0.223891
MORN2	0.00109971	0.0208471	0	0.0800928	-0.203228	-0.344975
NEMP2	0.00108905	0.0208471	0	-0.05294	0.136406	-0.231897
NFATC3	0.00109286	0.0208471	0	-0.14376	-0.146358	-0.144164
RAP2A	0.00108997	0.0208471	0	0.0997876	0.0452713	-0.207927
SEMA3D	0.00109862	0.0208471	0	-0.0458383	0.32066	-0.207719
STARD4	0.00109495	0.0208471	0	0.407778	0.239003	-0.250316
XPR1	0.00109251	0.0208471	0	-0.0159859	-0.0497945	-0.150664
ZNF680	0.00108723	0.0208471	0	-0.00172479	-0.046074	-0.287832
ZNF33A	0.00110163	0.020857	0	0.00408402	0.0350785	-0.323526
NAA15	0.00110401	0.0208758	0	-0.0717523	0.022709	-0.370856
NRD1	0.00110546	0.0208767	0	-0.0118072	0.0424245	-0.0907708
CDC27	0.00110918	0.0209205	0	-0.0537649	0.0441857	-0.183239
EEA1	0.00112244	0.0211441	0	-0.236499	0.205486	-0.281799
SOS2	0.00112538	0.0211726	0	-0.16278	0.0185595	-0.377999
AMIGO2	0.00112893	0.0212128	0	-0.275397	-0.00645736	-0.294483
CPNE3	0.00113887	0.0213288	0	-0.0554171	0.0901247	-0.10179
MYO1B	0.00113938	0.0213288	0	-0.0623409	0.0660246	-0.140425
UTP15	0.00113743	0.0213288	0	-0.011512	-0.0508238	-0.195541
KLHL7	0.00114414	0.0213378	0	0.0471813	-0.044451	-0.147377
SVIP	0.00114338	0.0213378	0	0.00505566	-0.0578693	-0.171955
TAF4B	0.00114403	0.0213378	0	-0.161454	-0.0200221	-0.122868
PIK3C2A	0.00114917	0.0214029	0	-0.0429944	0.141697	-0.372319
SPDL1	0.00115049	0.0214029	0	-0.0932892	-0.00247831	-0.243335
FAM107B	0.00116296	0.0215811	0	0.0174501	-0.038337	-0.179488
MTIF3	0.00116265	0.0215811	0	-0.0132995	0.0533315	-0.259128
NUP107	0.00116759	0.0216402	0	-0.0206748	0.00843946	-0.174361
TMEM87A	0.00117043	0.0216529	0	0.029832	0.0309687	-0.161725
ZNF518A	0.00117117	0.0216529	0	-0.189648	0.107972	-0.355728
PIGN	0.00118326	0.0218445	0	-0.00382807	0.000551341	-0.172462
RPL7AP31	0.00118737	0.0218445	0	0.249962	0.236796	-0.351335
TCF12	0.00118699	0.0218445	0	-0.102335	0.0101833	-0.151241
UQCRB	0.00118538	0.0218445	0	0.109838	0.0686392	-0.172907
TEAD1	0.00118974	0.0218611	0	0.0505687	-0.251622	-0.398698
GSKIP	0.00119567	0.0218895	0	-0.0186148	-0.021047	-0.171025
NT5C3A	0.00119553	0.0218895	0	-0.0673525	-0.152049	-0.273664
SLC39A6	0.00119549	0.0218895	0	-0.120577	-0.0335338	-0.173774
ZFP14	0.00119796	0.0219045	0	-0.0841986	-0.100758	-0.282078
CCT6A	0.00120493	0.0219783	0	0.0145895	-0.00802103	-0.166546
METTL4	0.00120441	0.0219783	0	-0.143673	-0.0760753	-0.166788
HAUS1	0.00120825	0.0220119	0	0.0374759	0.00869773	-0.194761
PSMD1	0.00121068	0.0220294	0	0.0173541	0.0305288	-0.142089
DDX58	0.00121489	0.0220791	0	0.0539584	0.378297	-0.0156583
NEK7	0.00121787	0.0220937	0	-0.239478	0.0242887	-0.305965
WDFY1	0.00121865	0.0220937	0	-0.0574012	-0.0138442	-0.201561
FAM184A	0.00122312	0.0221265	0	-0.0818704	0.00515189	-0.420617
ZNF229	0.00122341	0.0221265	0	-0.0481808	-0.0181106	-0.288042
SNX13	0.00122906	0.0221751	0	-0.142859	0.0456145	-0.285923
UACA	0.00122907	0.0221751	0	0.00847949	0.225798	-0.306002
C5orf34	0.00123201	0.0221819	0	-0.0692968	0.162298	-0.0912223
ZNF37A	0.00123241	0.0221819	0	-0.124345	0.0208165	-0.367919
CPSF3	0.00123763	0.0222223	0	0.0300554	0.044644	-0.128645
SEC61G	0.0012369	0.0222223	0	0.0023825	-0.0955722	-0.171133
PTP4A2	0.00124556	0.022338	0	0.0318332	-0.0676954	-0.194174
FGF2	0.0012541	0.0224278	0	-0.0433335	-0.0125004	-0.338869
FGFR1OP2	0.00125507	0.0224278	0	-0.0715807	0.0374754	-0.266061
RCAN2	0.00125411	0.0224278	0	0.0785194	-0.150673	-0.202396
LRCH2	0.00125707	0.0224298	0	-0.0995283	0.0369407	-0.271441
TMED7	0.00125818	0.0224298	0	0.0228617	-0.04062	-0.151247
VSNL1	0.00126116	0.0224561	0	0.191143	0.0485663	-0.0282277
RNF20	0.00126288	0.0224601	0	-0.0193912	0.0554972	-0.108738
B3GNT5	0.00126929	0.0225076	0	-0.0809903	0.0187041	-0.365706
METAP2	0.00127007	0.0225076	0	0.00468854	0.036888	-0.22819
ZNF471	0.00126975	0.0225076	0	-0.184301	0.235231	-0.51175
DTWD1	0.00127626	0.0225906	0	-0.120809	-0.120766	-0.244153
TGS1	0.00127948	0.0226209	0	-0.0959092	-0.0326014	-0.178982
ACTR6	0.00128264	0.0226498	0	-0.028162	-0.0416805	-0.208207
ASUN	0.00128496	0.0226641	0	0.0021379	-0.128553	-0.115796
UGP2	0.00129073	0.0227124	0	-0.0732743	0.0391781	-0.177364
ZNF268	0.00128938	0.0227124	0	0.0447377	-0.0129363	-0.348349
PDE5A	0.00129385	0.0227404	0	-0.0559081	-0.00103162	-0.253515
NLK	0.00129869	0.0227986	0	-0.0603448	-0.0835167	-0.12608
AP1AR	0.00130893	0.0228191	0	-0.0858776	-0.10447	-0.236812
ENSG00000244716	0.00131069	0.0228191	0	0.144801	0.174252	-0.170608
FAM159B	0.00130298	0.0228191	0	-0.274994	-0.489291	-0.598009
GRID2	0.00131358	0.0228191	0	0.0256777	0.0198835	-0.158243
NPM1	0.0013075	0.0228191	0	0.0393044	-0.00899734	-0.202056
R3HCC1L	0.00130696	0.0228191	0	0.0449625	-0.0038134	-0.153107
RRP15	0.00130389	0.0228191	0	-0.0204413	-0.0274805	-0.26249
SYNCRIP	0.00131068	0.0228191	0	-0.0399907	0.0193651	-0.184492
WDR48	0.00131217	0.0228191	0	-0.0789968	-0.00989173	-0.11246
LACTB2	0.00131666	0.0228196	0	-0.0613467	-0.0368152	-0.283062
RIF1	0.00131556	0.0228196	0	-0.100504	0.156643	-0.336474
CCNG1	0.00132313	0.0228503	0	0.0685368	0.055237	-0.162658
FAR1	0.00132607	0.0228503	0	-0.151523	0.0607189	-0.357228
HEATR1	0.00132485	0.0228503	0	-0.134966	-0.00972134	-0.207215
TDRD3	0.001324	0.0228503	0	0.0370651	-0.00733747	-0.246529
UBR3	0.00132295	0.0228503	0	-0.14113	0.0733385	-0.259554
ATF2	0.00133478	0.0229019	0	-0.0621942	0.00223146	-0.190852
CAMK4	0.00133672	0.0229019	0	0.0101155	-0.0167653	-0.4985
MIER1	0.00133376	0.0229019	0	-0.0376949	0.0233841	-0.276878
NARS	0.0013353	0.0229019	0	-0.0727309	-0.0646636	-0.092558
ZBTB2	0.00133148	0.0229019	0	-0.0277394	-0.03098	-0.184097
CSTF3	0.00133849	0.022906	0	0.0200682	-0.00492592	-0.124659
DNM1L	0.00134815	0.0229719	0	-0.0234826	0.0253515	-0.145178
NPM1P6	0.00134967	0.0229719	0	0.266821	0.0353448	-0.161862
NSA2	0.00135611	0.0229719	0	0.0800534	0.000516511	-0.20628
PPP4R3B	0.00135431	0.0229719	0	-0.141945	0.000956014	-0.230687
RPL21P28	0.00134968	0.0229719	0	0.162385	-0.0834704	-0.31103
SNAPC1	0.00135234	0.0229719	0	-0.0913831	-0.111365	-0.251624
UBXN2B	0.00134527	0.0229719	0	-0.0149689	0.000587126	-0.153652
USP38	0.00135449	0.0229719	0	-0.00319913	0.0789337	-0.247393
ZNF354C	0.00135617	0.0229719	0	-0.0859654	0.00841617	-0.269342
CDC5L	0.00135929	0.0229988	0	-0.0298843	0.0174778	-0.241888
SLC35A5	0.00136927	0.0231153	0	-0.132424	-0.02945	-0.194781
SNX16	0.00136857	0.0231153	0	0.0266224	0.126066	-0.315327
C3orf38	0.00137286	0.0231399	0	0.0313155	0.0505681	-0.118383
NOP58	0.00137445	0.0231399	0	-0.0159135	0.0801408	-0.196425
SLC38A9	0.00137537	0.0231399	0	-0.0824931	-0.00497585	-0.140607
DSEL	0.00138814	0.0232059	0	0.165113	-0.00409974	-0.27594
FAM171B	0.00138519	0.0232059	0	-0.093265	0.0277655	-0.27697
ITGB1	0.00138577	0.0232059	0	0.00985045	0.0769973	-0.129307
NANOGP1	0.00138729	0.0232059	0	-0.378055	-0.527155	-1.58736
RBM39	0.00138406	0.0232059	0	-0.158325	0.0158711	-0.152549
SCG3	0.0013886	0.0232059	0	0.0102651	0.0455105	-0.173837
UTP23	0.00139356	0.0232627	0	0.104597	0.00418187	-0.270509
PPP2R2B	0.00140108	0.0233622	0	0.00929335	-0.139049	-0.269319
UHRF2	0.00140658	0.0234278	0	-0.234867	-0.146138	-0.202907
SSR1	0.00141231	0.0234528	0	0.0104569	-0.00831534	-0.169408
URI1	0.00141265	0.0234528	0	-0.0225221	-0.109942	-0.184327
ZNF225	0.00141278	0.0234528	0	0.151262	-0.0119428	-0.142702
PPHLN1	0.0014153	0.0234686	0	-0.0851288	-0.0906117	-0.21086
DDHD1	0.00141787	0.0234851	0	-0.0643601	0.00197378	-0.314727
SUPT20H	0.00142026	0.0234987	0	-0.15171	-0.0644414	-0.135951
CNOT7	0.00142591	0.0235379	0	0.0194947	-0.00278149	-0.16311
FAM91A1	0.00142735	0.0235379	0	-0.106013	0.0430951	-0.315219
ICE1	0.00142676	0.0235379	0	-0.102824	-0.0136957	-0.229143
ZNF681	0.00143025	0.0235598	0	-0.147518	-0.0515112	-0.347005
CCDC43	0.0014351	0.0235877	0	-0.0244166	-0.0356087	-0.178703
G2E3	0.00143505	0.0235877	0	-0.167759	0.0234023	-0.294618
RAB30	0.00143863	0.0236198	0	0.0578082	0.114328	-0.216775
CENPI	0.00144287	0.0236441	0	0.0287141	0.302431	-0.0105729
CHD1	0.00144419	0.0236441	0	-0.132935	0.0833477	-0.37233
MIR302A	0.00144635	0.0236441	0	-0.712014	-0.39312	-0.43673
TRMT5	0.00144644	0.0236441	0	0.0379217	0.00060048	-0.241256
NCKAP1	0.00144807	0.0236449	0	-0.0263275	0.0121811	-0.162623
C10orf88	0.00145644	0.0237151	0	0.270185	-0.190244	-0.148105
LRRC17	0.00145691	0.0237151	0	0.509078	-0.111094	-0.381804
TXLNGY	0.00145712	0.0237151	0	-0.375851	-0.0995047	-0.392704
CHIC1	0.00146312	0.0237242	0	-0.0418691	0.0854506	-0.400272
CNOT10	0.00146282	0.0237242	0	-0.0387038	-0.1388	-0.19502
PPIP5K2	0.0014672	0.0237242	0	0.0161491	0.0748896	-0.290086
RAI14	0.00146431	0.0237242	0	-0.0544034	-0.0474289	-0.263365
RANBP2	0.00146614	0.0237242	0	-0.176124	0.110824	-0.363066
SMAD5	0.00146506	0.0237242	0	0.0363664	0.00392215	-0.328459
RAB3GAP2	0.00147024	0.0237478	0	-0.0887368	0.0550799	-0.286673
C11orf74	0.00149075	0.0237539	0	0.080032	-0.0606364	-0.0618625
EIF2S2	0.00148347	0.0237539	0	0.0535496	0.0118742	-0.126674
ENSG00000280707	0.00147746	0.0237539	0	-0.136189	-0.180086	-0.265477
F8	0.00147762	0.0237539	0	-0.0675271	0.144552	-0.34212
FANCL	0.00148951	0.0237539	0	-0.112605	-0.14941	-0.161463
HNRNPA2B1	0.00149285	0.0237539	0	-0.0486379	-0.049528	-0.163576
ITGB3BP	0.001487	0.0237539	0	0.0638664	0.00835361	-0.215447
KIAA1715	0.00148819	0.0237539	0	0.00425356	-0.057434	-0.303863
MBOAT2	0.00148277	0.0237539	0	-0.1672	-0.0986772	-0.325465
MED21	0.00147497	0.0237539	0	-0.0643065	0.018791	-0.121028
MTIF2	0.00149195	0.0237539	0	-0.0570074	-0.0118071	-0.185753
PHF14	0.00147921	0.0237539	0	0.0056065	0.0209948	-0.217428
SLC1A3	0.00147508	0.0237539	0	-0.0953264	-0.00184593	-0.120425
VAMP7	0.00148207	0.0237539	0	-0.0350514	0.0437179	-0.235606
NAB1	0.00149662	0.0237885	0	-0.168021	-0.0579076	-0.293763
APPL1	0.00150871	0.0238539	0	-0.0390375	-0.0520407	-0.39665
CCDC181	0.00150541	0.0238539	0	-0.0329711	0.0601391	-0.514212
COMMD2	0.00150567	0.0238539	0	-0.0341933	0.0757837	-0.177602
IBTK	0.00150855	0.0238539	0	-0.172816	0.0385501	-0.323154
INADL	0.00150771	0.0238539	0	-0.0515934	-0.048647	-0.124679
FAM135A	0.00151701	0.0239345	0	-0.211461	0.0168318	-0.250705
GSPT1	0.00151689	0.0239345	0	0.00897114	-0.0608116	-0.141404
BARD1	0.00153726	0.0239371	0	0.00563182	0.00164424	-0.208751
CAMSAP2	0.00152016	0.0239371	0	-0.132243	0.0170944	-0.310663
CCNJ	0.00154118	0.0239371	0	0.0290564	-0.0218169	-0.224218
CEP170	0.00152237	0.0239371	0	-0.176324	0.0715422	-0.321722
IPO8	0.00153032	0.0239371	0	-0.0385208	0.0526448	-0.14244
ITGAV	0.00152221	0.0239371	0	-0.116334	-0.0223326	-0.386955
MTPN	0.00153094	0.0239371	0	0.00471211	0.0270181	-0.156408
NT5C2	0.00153881	0.0239371	0	0.0560609	-0.0696583	-0.198287
PLS3	0.00153869	0.0239371	0	-0.00453229	0.0492231	-0.157646
SKA3	0.00154052	0.0239371	0	-0.00789993	0.114687	-0.096124
TCAIM	0.00153354	0.0239371	0	-0.0183956	-0.00116942	-0.201941
TMEM63A	0.00153795	0.0239371	0	-0.166213	-0.574131	-0.532849
ZNF616	0.00153993	0.0239371	0	-0.0549799	0.0383583	-0.285989
ZNF684	0.00153793	0.0239371	0	-0.0167167	0.0489738	-0.27976
ZNF83	0.00153603	0.0239371	0	-0.0941034	0.0772032	-0.07767
ATP6V1D	0.00154619	0.0239632	0	0.085805	0.0332195	-0.144374
RASSF8	0.00154783	0.0239632	0	-0.0648256	0.105538	-0.289593
SECISBP2L	0.00155002	0.0239632	0	-0.0858935	0.0972319	-0.315281
TCEAL8	0.00154656	0.0239632	0	0.0516895	0.0335823	-0.102077
TOPORS	0.00155087	0.0239632	0	0.0513445	0.0865063	-0.155754
ANKMY2	0.00155819	0.0239784	0	0.0639908	-0.0460651	-0.0502123
CCSER2	0.00155821	0.0239784	0	0.0913341	0.0753492	-0.14106
ENSG00000259820	0.0015585	0.0239784	0	-0.374352	-0.119448	-0.435274
MBNL1	0.00155492	0.0239784	0	-0.0481691	0.037552	-0.381312
PUM2	0.00155991	0.0239784	0	-0.0721705	-0.00630014	-0.226262
UBXN4	0.00156147	0.0239784	0	-0.133076	0.0622951	-0.208725
BACH1	0.00156407	0.0239937	0	0.00200994	0.0277106	-0.198154
AP3B1	0.00159	0.0240181	0	0.00765674	-0.0051699	-0.165335
APC	0.00159501	0.0240181	0	-0.0895217	0.097587	-0.362938
C11orf57	0.00157545	0.0240181	0	0.00370657	0.0358312	-0.0953657
CD164	0.00157208	0.0240181	0	-0.0890319	-0.0358225	-0.204902
CLCN3	0.00160086	0.0240181	0	0.020827	0.100196	-0.148648
EEF1E1	0.00159952	0.0240181	0	0.0197013	0.0254448	-0.119351
FAM173B	0.00158776	0.0240181	0	-0.137899	-0.117826	-0.119369
GTF2H1	0.00159773	0.0240181	0	-0.0433678	0.0271639	-0.180427
HMGB3	0.00159508	0.0240181	0	-0.0336904	-0.15471	-0.253998
KIF5B	0.00158367	0.0240181	0	-0.0026809	0.0415574	-0.327494
LYAR	0.00158945	0.0240181	0	-0.0177968	-0.00807567	-0.204422
PRICKLE1	0.00159451	0.0240181	0	0.218515	-0.218562	-0.300138
RABL3	0.00157158	0.0240181	0	-0.0138619	0.0760216	-0.232037
SGPP1	0.00157116	0.0240181	0	0.0146523	0.0357594	-0.153598
SLC25A40	0.00159792	0.0240181	0	-0.0943463	-0.133299	-0.37806
SLC38A1	0.00157693	0.0240181	0	-0.103831	0.0483057	-0.183349
SPIRE1	0.00157952	0.0240181	0	-0.0889148	-0.150542	-0.194673
SRSF11	0.00158939	0.0240181	0	-0.142137	-0.0654738	-0.241401
TRAK2	0.00160099	0.0240181	0	-0.131034	0.0811712	-0.166856
UBE2J1	0.00160024	0.0240181	0	-0.0577479	0.00495642	-0.144365
ZNF300	0.0015736	0.0240181	0	-0.216897	-0.0767436	-0.279412
ZNF33B	0.00157833	0.0240181	0	-0.0340058	0.0732039	-0.258393
GPAM	0.00160882	0.0241113	0	-0.107034	-0.00765448	-0.279491
AQR	0.00161144	0.0241264	0	-0.0921037	0.042935	-0.152191
HMGN5	0.00161811	0.0241779	0	0.0872845	0.17023	-0.27163
TMEM184C	0.00161801	0.0241779	0	-0.00336558	0.0305175	-0.237553
CHCHD4	0.00162441	0.0242361	0	-0.0091281	-0.0691085	-0.187982
FBXL3	0.00162571	0.0242361	0	0.0608051	0.0539921	-0.238125
PLEKHF2	0.00162687	0.0242361	0	0.0222113	0.151368	-0.214129
TMEM70	0.00162988	0.0242568	0	-0.0246923	0.0177412	-0.128633
KDM3A	0.00164171	0.0244086	0	-0.221622	-0.00229563	-0.152845
DIAPH3	0.00164421	0.0244215	0	-0.0213111	-0.0127258	-0.368618
CDCA7L	0.00164667	0.0244278	0	0.0335233	-0.0665028	-0.172607
NSL1	0.00165108	0.0244278	0	-0.0839494	0.00957385	-0.164281
SLU7	0.00165117	0.0244278	0	0.0817504	0.0338478	-0.224258
ZNF451	0.00164962	0.0244278	0	-0.0353629	0.111631	-0.207029
PFDN4	0.00165282	0.0244282	0	0.116509	-0.0533363	-0.28075
FIG4	0.00165647	0.0244579	0	-0.00520684	-0.0896163	-0.125866
ARHGAP19	0.00167366	0.0244614	0	0.0199481	-0.0527381	-0.10809
CDC73	0.00167219	0.0244614	0	-0.0408699	-0.0142227	-0.216348
ERCC6	0.00167164	0.0244614	0	-0.123588	0.00138661	-0.29048
ETF1	0.00166322	0.0244614	0	-0.0201271	0.0103002	-0.122838
EXOSC3	0.00166974	0.0244614	0	-0.108874	-0.0880618	-0.158337
MET	0.00167042	0.0244614	0	0.0659701	0.0573696	-0.0720638
MTM1	0.00167316	0.0244614	0	-0.141047	0.0360969	-0.293114
TIPRL	0.0016747	0.0244614	0	0.0192284	0.0586666	-0.124437
TMEM182	0.00166926	0.0244614	0	-0.193927	0.0502818	-0.221966
UBE2N	0.00167066	0.0244614	0	-0.0223754	-0.0501671	-0.143737
ZFR	0.00166095	0.0244614	0	-0.0752655	-0.0309036	-0.137457
MDM1	0.00167659	0.0244651	0	-0.0511938	0.0111043	-0.221814
CASC4	0.00169462	0.0244917	0	0.01416	-0.0217827	-0.224636
FAM217B	0.00169172	0.0244917	0	0.104401	0.0400331	-0.168403
LDB2	0.00168239	0.0244917	0	0.0668786	0.0988609	-0.226036
LSM3	0.00168786	0.0244917	0	0.103957	0.00292354	-0.166876
NOL8	0.00169031	0.0244917	0	-0.148331	-0.0912752	-0.326615
NUSAP1	0.00168382	0.0244917	0	-0.0308403	0.0442759	-0.102643
PAPD5	0.00168507	0.0244917	0	-0.0645216	-0.0233052	-0.229478
POP1	0.00169231	0.0244917	0	-0.146645	0.0157266	-0.140418
RPS3AP44	0.00169479	0.0244917	0	0.38192	0.469023	-0.207973
RSF1	0.00168869	0.0244917	0	-0.151227	0.0973476	-0.323617
THNSL1	0.00169878	0.0245258	0	-0.127799	0.0647376	-0.173126
ZNF347	0.00170678	0.0246175	0	-0.0706312	-0.0741843	-0.265839
UBE3A	0.00170931	0.0246302	0	-0.0831821	-0.0606349	-0.237485
PPA1	0.00171096	0.0246303	0	0.0217241	0.0606167	-0.167397
PREX2	0.0017198	0.0247337	0	-0.130972	0.0448155	-0.27262
SPG20	0.00172404	0.024747	0	-0.0455533	0.223852	0.00519555
THAP9-AS1	0.0017227	0.024747	0	0.0578469	0.192412	-0.0813644
PHF3	0.00172821	0.0247594	0	-0.0734822	0.116078	-0.298223
SLCO4C1	0.00172693	0.0247594	0	0.195627	0.627503	0.0226555
PCM1	0.00173446	0.0248252	0	-0.0796439	0.061011	-0.333159
INTS8	0.00173861	0.0248608	0	-0.0473741	0.0017166	-0.105914
TMED5	0.00174235	0.0248668	0	-0.0755705	0.0878602	-0.252495
YES1	0.00174113	0.0248668	0	0.0391048	0.0750234	-0.195976
RPS6KA6	0.00174463	0.0248755	0	-0.146109	0.0434294	-0.276803
CTNNAL1	0.00175004	0.0248815	0	-0.0293464	-0.0296329	-0.103617
NPY1R	0.00174981	0.0248815	0	-0.160596	0.049815	-0.163386
XPO4	0.0017483	0.0248815	0	-0.132471	0.0354916	-0.23782
ENSG00000271347	0.00175734	0.0249379	0	-0.20586	-0.0123096	-0.615735
HLTF	0.00175601	0.0249379	0	-0.0494955	0.0806787	-0.235296
ENSG00000224631	0.0017622	0.0249831	0	0.144522	-0.00490138	-0.172952
LDAH	0.00176655	0.0250211	0	-0.00779606	-0.0653421	-0.0996196
GCFC2	0.00177049	0.0250531	0	0.1917	0.109151	-0.20867
CANX	0.00177281	0.0250623	0	-0.0198399	0.0564043	-0.123545
PPP2R5C	0.00177618	0.0250638	0	-0.0526624	0.0903996	-0.0498088
TACR3	0.00177627	0.0250638	0	-0.163491	0.11936	-0.286506
RHOT1	0.00178024	0.0250725	0	-0.15437	-0.0732583	-0.232782
USP34	0.00177949	0.0250725	0	-0.229557	0.00382647	-0.395985
FSD1L	0.00178419	0.0251046	0	-0.219692	-0.0178491	-0.337157
PITPNB	0.00179352	0.025212	0	-0.0370712	-0.0625275	-0.178229
TMEM161B	0.00180005	0.0252801	0	-0.0740892	-0.0849689	-0.29296
FAM175B	0.00180291	0.0252965	0	-0.0607603	0.0244481	-0.0982588
CPEB4	0.00180949	0.0253651	0	0.161192	0.0941658	-0.401137
LYRM7	0.00181237	0.0253817	0	0.0589922	0.0970957	-0.246722
MRPL42	0.00181738	0.0254281	0	0.0112415	-0.047024	-0.161775
CEP192	0.0018191	0.0254283	0	-0.0959157	0.0682141	-0.23378
ACSL3	0.00182759	0.0254621	0	0.0238923	0.0135386	-0.218278
ACTR2	0.00183635	0.0254621	0	-0.0252754	-0.0550119	-0.169114
ASTE1	0.00183855	0.0254621	0	0.0122601	0.0537095	-0.135664
BORCS7	0.00183514	0.0254621	0	-0.189299	-0.0775551	-0.318932
FAM133B	0.00183392	0.0254621	0	-0.12088	-0.0141622	-0.173789
GPATCH2	0.00182927	0.0254621	0	-0.0791699	0.053306	-0.191249
KCNAB1	0.00183335	0.0254621	0	0.00271142	0.0259045	-0.341543
KIF23	0.00183725	0.0254621	0	-0.102527	-0.0377751	-0.184603
TPRKB	0.00182998	0.0254621	0	0.0989928	-0.0436023	-0.28845
YOD1	0.00183577	0.0254621	0	0.0711127	0.145717	-0.248889
HDHD2	0.00184347	0.0255067	0	-0.0211402	-0.000988815	-0.193374
KIAA1147	0.00184625	0.0255216	0	-0.151858	-0.0763081	-0.178301
MORC3	0.00185165	0.0255726	0	-0.0385283	0.0135599	-0.259531
SNX24	0.00185527	0.0255989	0	0.0330371	0.0410034	-0.146691
BBS10	0.00185708	0.0256004	0	-0.0767075	0.000144917	-0.226814
ABHD5	0.00186318	0.0256171	0	0.0537306	-0.0214716	-0.113403
EIF5B	0.00186468	0.0256171	0	-0.00467904	0.102342	-0.37213
RPSAP15	0.00186597	0.0256171	0	0.11147	-0.0711125	-0.273808
SUB1	0.00186686	0.0256171	0	-0.00511495	0.0121703	-0.162352
TSPAN12	0.00186128	0.0256171	0	-0.0632493	-0.0700543	-0.168418
IQCB1	0.00187047	0.025643	0	-0.0551256	-0.0801553	-0.163292
ARID4A	0.00187546	0.0256434	0	-0.0988738	0.0276896	-0.323294
CHML	0.00187533	0.0256434	0	-0.145104	0.0598572	-0.344203
HS2ST1	0.00187563	0.0256434	0	-0.151546	-0.115431	-0.270909
COPS4	0.00188181	0.025696	0	0.0625478	-0.0707517	-0.15504
MRPL50	0.00188497	0.025696	0	-0.0118405	-0.0144131	-0.194773
PPP1R2	0.00188525	0.025696	0	0.0284728	0.0682757	-0.185564
SLC38A2	0.00188635	0.025696	0	-0.0936072	0.0191067	-0.189493
UTP14C	0.00189369	0.0257594	0	-0.0443872	0.0421922	-0.177098
ZNF181	0.00189446	0.0257594	0	-0.110345	0.0104218	-0.276272
IFNGR1	0.00190005	0.025812	0	0.0282627	0.0225302	-0.105075
SLC4A7	0.0019031	0.02583	0	-0.0562416	0.114648	-0.234677
DENND4C	0.00190726	0.0258444	0	-0.170845	0.0679802	-0.141637
SENP7	0.00190762	0.0258444	0	-0.181336	0.137302	-0.268513
ECD	0.00191298	0.0258501	0	-0.0244045	-0.0497903	-0.109179
LIN28B	0.00191316	0.0258501	0	-0.0467351	-0.021698	-0.226368
POMP	0.00191322	0.0258501	0	-0.000383041	-0.108241	-0.164892
DDX3X	0.00191851	0.0258809	0	-0.0454526	-0.0250251	-0.156357
PSMD12	0.00191896	0.0258809	0	0.0322853	-0.0361713	-0.2136
EEF1B2P3	0.00193022	0.0258838	0	0.125543	-0.0297642	-0.235311
ERI1	0.00192655	0.0258838	0	-0.0119555	0.0558945	-0.159906
NUCKS1	0.00192944	0.0258838	0	0.0337549	-0.0128537	-0.147
PIK3R1	0.00192161	0.0258838	0	0.0140891	-0.0490247	-0.333236
SEC23A	0.00192461	0.0258838	0	-0.0731833	0.00409152	-0.183925
TDRP	0.00193129	0.0258838	0	-0.119788	-0.0978107	-0.0996725
XPOT	0.00192602	0.0258838	0	-0.0890865	-0.0650155	-0.114524
RRAS2	0.0019333	0.0258875	0	-0.0397342	0.00941236	-0.086222
CAPN7	0.00194049	0.0259322	0	-0.212232	0.0610351	-0.148587
FAM169A	0.00194234	0.0259322	0	-0.0236606	0.101719	-0.213806
FANCI	0.00194531	0.0259322	0	-0.0870734	-0.0263806	-0.149118
MED23	0.00194357	0.0259322	0	-0.0777484	0.0267688	-0.275661
SMN1	0.00194437	0.0259322	0	-0.0829767	-0.0112266	-0.23037
ANLN	0.00195631	0.0259386	0	-0.0688678	0.153023	-0.156107
HNRNPKP4	0.00195792	0.0259386	0	0.327739	0.277401	-0.0732146
IER3IP1	0.00195297	0.0259386	0	-0.0417474	-0.0147035	-0.270635
MIOS	0.00194879	0.0259386	0	-0.156887	-0.112799	-0.191468
SMARCAD1	0.00195228	0.0259386	0	-0.0955678	-0.0335165	-0.388453
TPR	0.0019561	0.0259386	0	-0.108767	0.143459	-0.320372
ZNF277	0.00195426	0.0259386	0	-0.0441666	-0.0861698	-0.234132
ENSG00000166503	0.00195992	0.0259421	0	-0.00694349	-0.0356331	-0.230592
C16orf87	0.00196179	0.0259439	0	-0.0217459	-0.00273248	-0.22036
RCN2	0.00196487	0.0259617	0	-0.0195645	-0.0427075	-0.198812
B4GALT4	0.00196759	0.0259707	0	-0.0610909	0.0132617	-0.112815
MAN1A2	0.00196903	0.0259707	0	0.00646392	0.0888061	-0.310896
MKLN1	0.00197116	0.0259759	0	-0.0510384	0.0556998	-0.202209
LAMTOR3	0.0019827	0.026105	0	-0.041659	0.000893813	-0.193318
HNRNPH2	0.00198783	0.0261495	0	0.0245429	0.0537888	-0.165892
EED	0.00199252	0.0261881	0	-0.0939186	-0.0515468	-0.123798
PARP11	0.0019962	0.0262135	0	0.0219774	-0.0911305	-0.137632
FAM102B	0.00199846	0.0262201	0	-0.104985	-0.00553584	-0.26363
CCDC174	0.00200171	0.0262397	0	0.0495279	0.0611653	-0.228223
SREK1	0.00200663	0.0262813	0	-0.184904	-0.0742258	-0.372144
RNF182	0.00201502	0.026368	0	0.0440457	-0.348685	-0.415493
LCORL	0.00202173	0.0264327	0	-0.0789599	0.150498	-0.266773
ITGB5	0.00202385	0.0264373	0	-0.049167	-0.42312	-0.438755
CAPRIN1	0.00203703	0.026483	0	-0.0462664	0.00202343	-0.134892
EIF5A2	0.00203797	0.026483	0	0.0159194	0.0863551	-0.251313
PLEKHA5	0.00203206	0.026483	0	-0.0751193	-0.0111538	-0.176684
PTEN	0.00203706	0.026483	0	-0.0975663	0.066907	-0.196158
RPAP2	0.00203718	0.026483	0	-0.117073	-0.0344547	-0.307672
TBCA	0.00203084	0.026483	0	0.0154518	-0.192899	-0.204947
RARS2	0.00204057	0.0264938	0	-0.0615059	-0.0254085	-0.151404
ATP2B1	0.00205491	0.0265735	0	-0.0828738	0.0274409	-0.328313
CKAP5	0.0020556	0.0265735	0	-0.0843064	0.0318819	-0.110232
GPATCH4	0.0020545	0.0265735	0	-0.104661	-0.166821	-0.228181
KBTBD7	0.0020554	0.0265735	0	-0.0199328	-0.0136953	-0.259006
ZNF43	0.00205547	0.0265735	0	0.224208	0.057537	-0.270507
GTPBP10	0.00206268	0.0266421	0	-0.152856	-0.0971423	-0.355201
TRMT10C	0.00207132	0.0267076	0	0.0501531	-0.0519967	-0.179903
ZNF562	0.00207104	0.0267076	0	0.0146662	-0.102753	-0.152702
TMX1	0.00207487	0.0267302	0	-0.146085	-0.003268	-0.204453
POLR2B	0.00208109	0.0267642	0	-0.0385521	0.00324479	-0.149644
TC2N	0.00208023	0.0267642	0	-0.133202	0.03114	-0.160118
HSPD1	0.0020898	0.0267841	0	-0.0296949	-0.0210438	-0.136098
TRIP4	0.00208804	0.0267841	0	0.00678521	-0.0909123	-0.19418
ZDHHC23	0.00208726	0.0267841	0	-0.446302	-0.227997	-0.268934
ZNF605	0.00208817	0.0267841	0	-0.0752293	0.00283774	-0.281937
DNAJC7	0.00210476	0.0268454	0	0.0595217	-0.00698084	-0.156635
HYLS1	0.0020996	0.0268454	0	-0.195596	-0.110025	-0.0405155
NUP205	0.00210634	0.0268454	0	-0.0786686	-0.0187683	-0.112867
PRKG1	0.00210893	0.0268454	0	-0.0730534	0.10239	-0.335881
PTPN11	0.00209637	0.0268454	0	-0.0491899	0.0366119	-0.157155
RICTOR	0.00210807	0.0268454	0	-0.246896	-0.00943706	-0.371983
SMARCE1	0.00210797	0.0268454	0	-0.042681	-0.0508514	-0.15706
ZNF521	0.0021019	0.0268454	0	-0.19121	-0.192031	-0.261094
TNMD	0.00211153	0.0268556	0	0.0774107	-0.56851	-1.18775
MRPL3	0.00211876	0.0269247	0	0.0503768	0.00784272	-0.131674
ACADSB	0.00215532	0.0269284	0	0.0641409	0.105117	-0.571336
AP3M1	0.00215593	0.0269284	0	-0.0164639	-0.0181294	-0.0843756
ATF6	0.00212709	0.0269284	0	-0.101874	0.0130718	-0.0652844
CCDC88A	0.00214676	0.0269284	0	-0.116156	0.164773	-0.268105
CDC40	0.0021349	0.0269284	0	-0.0280596	-0.0320193	-0.190101
DNAJC24	0.00213899	0.0269284	0	0.0375565	-0.00870192	-0.198476
FAM167A	0.00215035	0.0269284	0	-0.305762	-0.636264	-0.54888
IMPACT	0.00212897	0.0269284	0	-0.00558873	0.0351622	-0.169833
ING3	0.0021527	0.0269284	0	0.0150241	0.00230396	-0.261314
KCNH5	0.00214198	0.0269284	0	0.231499	-0.440073	-1.29887
LCLAT1	0.00213231	0.0269284	0	-0.0990324	-0.128822	-0.170785
MMS22L	0.00214648	0.0269284	0	-0.062579	0.117548	-0.230707
PAIP2	0.00215541	0.0269284	0	0.000563344	-0.0203845	-0.121395
PDE4B	0.0021483	0.0269284	0	0.00131023	0.249277	-0.0929904
PSIP1	0.00215429	0.0269284	0	-0.00498484	0.0424214	-0.177882
SBF2	0.00214716	0.0269284	0	-0.101812	0.0643609	-0.118923
THAP5	0.00214976	0.0269284	0	0.146598	0.10991	-0.308168
U2SURP	0.00212561	0.0269284	0	-0.121065	-0.0442949	-0.304883
UTRN	0.00215654	0.0269284	0	-0.0964129	0.305664	-0.270681
WAPL	0.00213968	0.0269284	0	-0.0369805	-0.0147393	-0.194097
ZNF501	0.00215686	0.0269284	0	-0.129465	-0.195321	-0.285237
INIP	0.00216043	0.0269504	0	0.00599771	0.00814312	-0.144394
NCAPG2	0.00216592	0.0269964	0	-0.0246638	-0.0226228	-0.164972
HAUS3	0.00217921	0.0271394	0	-0.0818087	-0.127312	-0.283213
MMP16	0.00218247	0.0271574	0	-0.0204091	0.286623	-0.121586
TBC1D8B	0.002186	0.0271787	0	-0.277205	0.189993	-0.133378
DMRTA1	0.00218788	0.0271795	0	0.113843	0.269565	-0.341148
TYW1	0.0021906	0.0271907	0	-0.0996214	-0.053759	-0.197087
B4GALT6	0.00219777	0.0271917	0	0.10053	-0.0582104	-0.347769
GGPS1	0.0021957	0.0271917	0	0.100462	-0.012909	-0.100427
GNL3	0.00219915	0.0271917	0	-0.0614644	-0.00715714	-0.168014
LIPA	0.00219504	0.0271917	0	0.114584	0.172358	0.0874721
XRCC5	0.00219977	0.0271917	0	0.0498596	0.0499043	-0.110343
IDE	0.00221072	0.0272595	0	-0.0833247	0.0345737	-0.181122
MAP3K2	0.00220803	0.0272595	0	-0.0421248	-0.0745065	-0.467413
PSMD14	0.00220894	0.0272595	0	0.00979948	0.00309647	-0.141477
CSRNP3	0.0022319	0.0274234	0	-0.0607327	0.045699	-0.359884
FAM199X	0.00223298	0.0274234	0	-0.205782	-0.0136858	-0.231475
HINT3	0.00223318	0.0274234	0	-0.0440444	0.0464312	-0.216264
SGMS1	0.00222653	0.0274234	0	-0.149391	-0.0230646	-0.175282
ZNF281	0.00222978	0.0274234	0	-0.0348618	0.00721775	-0.176669
POLQ	0.00223575	0.0274324	0	-0.354119	0.0346021	-0.232369
EIF1AY	0.00224188	0.0274635	0	0.105057	0.0469083	-0.232643
PWP1	0.00224195	0.0274635	0	-0.0035994	0.00613084	-0.12991
VEZT	0.00224474	0.0274751	0	-0.0848413	0.0506831	-0.20573
ATP11B	0.00225796	0.0275693	0	-0.0752386	0.108719	-0.246311
RBM41	0.00225698	0.0275693	0	-0.146136	0.161652	-0.269683
ZNF485	0.00225495	0.0275693	0	-0.256742	0.0770665	-0.188473
HMGB1P5	0.00226047	0.0275774	0	-0.00981278	0.0208169	-0.17626
NUS1	0.00226561	0.0275894	0	-0.00812764	-0.0691832	-0.179352
TWISTNB	0.00226566	0.0275894	0	-0.0450179	0.0396916	-0.259919
ZNF829	0.00226699	0.0275894	0	-0.0750345	-0.0312821	-0.310892
ENSG00000240036	0.00227789	0.0276552	0	0.295648	0.096367	-0.248869
NACA	0.00227614	0.0276552	0	0.0260772	0.0102559	-0.205744
NR3C1	0.0022798	0.0276552	0	-0.142742	0.0214071	-0.314573
STXBP5L	0.00227948	0.0276552	0	-0.0387757	0.0887573	-0.288873
SBDS	0.00228259	0.0276666	0	-0.0941295	0.00501142	-0.146921
SCML1	0.00228832	0.0277137	0	0.0635692	0.393401	-0.0945669
ZNF131	0.00229222	0.0277384	0	-0.0185269	-0.0374868	-0.175886
RSRC2	0.00229776	0.0277831	0	-0.0242272	0.0512396	-0.225144
ADSS	0.0023108	0.0278217	0	-0.0279348	-0.00495061	-0.15139
CENPQ	0.00230854	0.0278217	0	0.0800786	0.0255889	-0.275145
DLG1	0.0023117	0.0278217	0	-0.0913097	-0.0425618	-0.214852
G3BP1	0.0023166	0.0278217	0	-0.0679204	-0.0384646	-0.172481
MORF4L1	0.00230669	0.0278217	0	0.00194913	-0.0505101	-0.152428
MOSPD2	0.00231304	0.0278217	0	0.128404	0.132671	-0.256761
SPICE1	0.0023187	0.0278217	0	-0.149918	-0.0763697	-0.223973
USPL1	0.0023121	0.0278217	0	-0.0233086	-0.0416026	-0.217557
VEPH1	0.00231956	0.0278217	0	0.076706	-0.143217	-0.094522
ZNF107	0.00231507	0.0278217	0	-0.00749813	0.115	-0.329334
ADAM10	0.00232169	0.0278249	0	-0.0435423	0.0281216	-0.190724
ENSG00000230593	0.00233261	0.0279335	0	0.409304	0.495985	-0.145029
MRE11A	0.00233529	0.0279431	0	-0.0536558	0.0347601	-0.143087
DECR1	0.00234012	0.0279786	0	0.00959465	0.0953308	-0.109071
ZNF555	0.00234506	0.0280152	0	-0.241626	0.0260335	-0.210938
AGPAT5	0.00235014	0.0280476	0	-0.0341634	-0.00865246	-0.14291
CENPC	0.00235403	0.0280476	0	-0.104378	0.050712	-0.28413
ENSG00000248605	0.00236277	0.0280476	0	0.154462	0.0408565	-0.212578
NUP160	0.00235851	0.0280476	0	-0.00640532	-0.00462356	-0.135377
PNN	0.00235763	0.0280476	0	-0.317168	-0.141493	-0.302826
SYT1	0.00236267	0.0280476	0	0.167723	0.0986168	-0.187763
TRDN	0.00236116	0.0280476	0	0.0942042	-0.0101288	-0.337942
VPS37A	0.00235286	0.0280476	0	-0.115837	0.0482198	-0.163938
ZDHHC2	0.00236523	0.0280546	0	-0.170813	-0.11192	-0.113267
CETN3	0.0023694	0.0280817	0	0.00326491	0.0325179	-0.21826
BTF3L4	0.00237394	0.0281132	0	0.00891813	-0.0350246	-0.142845
DDX59	0.00237869	0.0281473	0	0.104716	0.0171978	-0.0590582
HDAC8	0.00238083	0.0281502	0	-0.0223825	0.0688002	-0.133967
INTS2	0.00238468	0.0281557	0	-0.00749883	0.0435864	-0.215227
LINC00467	0.00238506	0.0281557	0	0.0404307	-0.0625025	-0.354686
BRCC3	0.00238724	0.0281593	0	0.000688058	-0.00493096	-0.275175
TTC3	0.0023903	0.0281731	0	-0.121701	0.0145953	-0.300334
ARL14EP	0.00240314	0.0281935	0	-0.0326781	-0.145263	-0.176766
CPSF2	0.00240342	0.0281935	0	-0.0164649	-0.000857084	-0.182766
MCFD2	0.00239514	0.0281935	0	0.00141413	-0.0167191	-0.131603
PTPN2	0.00240045	0.0281935	0	0.00585662	0.00480893	-0.114747
SNX6	0.0024041	0.0281935	0	0.000594477	-0.040062	-0.154012
TARDBP	0.00240615	0.0281935	0	-0.0719876	-0.126983	-0.184918
USP37	0.00239804	0.0281935	0	-0.00155764	0.00863794	-0.2757
ZBTB21	0.00240711	0.0281935	0	-0.0962408	0.0443186	-0.245618
ECHDC1	0.00241858	0.0281987	0	0.0210778	-0.0231645	-0.183831
KIAA1586	0.00242431	0.0281987	0	0.0227201	0.0823555	-0.253212
LARP1B	0.00242101	0.0281987	0	-0.0991984	0.0299969	-0.167223
N4BP2L2	0.00242194	0.0281987	0	-0.206477	0.0685221	-0.137888
TBPL1	0.00241654	0.0281987	0	-0.00581676	-0.0740356	-0.149614
TDP2	0.00241939	0.0281987	0	-0.0453154	0.0386398	-0.138675
TTC14	0.00241363	0.0281987	0	-0.241223	-0.120351	-0.353084
UTP14A	0.00242452	0.0281987	0	-0.0124979	-0.123972	-0.0835977
ZDHHC21	0.00241836	0.0281987	0	-0.159361	-0.0878267	-0.408762
MTCO1P40	0.00243571	0.0282849	0	0.76863	0.583181	0.371403
POGLUT1	0.00243509	0.0282849	0	-0.154997	-0.089589	-0.0757516
COPB2	0.00244029	0.0283161	0	-0.00773176	0.0312927	-0.118866
CHMP5	0.00245828	0.0284366	0	0.0272772	-0.00186557	-0.128617
FARSB	0.00245383	0.0284366	0	0.00645806	0.0359029	-0.118107
VPS45	0.00245618	0.0284366	0	-0.108553	-0.0647999	-0.0930643
ZC3H11A	0.00245752	0.0284366	0	-0.136508	-0.115291	-0.201325
ADK	0.00246739	0.0284843	0	0.020821	-0.0412847	-0.192015
CCNA2	0.00246625	0.0284843	0	-0.0147211	-0.00891209	-0.139213
HAS2	0.00247676	0.0284843	0	-0.213903	-0.050184	-0.540971
MT-ND6	0.00247764	0.0284843	0	0.596705	0.484507	0.225277
PRRC1	0.00247555	0.0284843	0	-0.0172958	-0.0241275	-0.197964
SLC25A46	0.00247682	0.0284843	0	-0.0702353	0.0238307	-0.180042
SMN2	0.00247539	0.0284843	0	-0.093744	-0.0330054	-0.183229
USP1	0.00247268	0.0284843	0	0.0733781	0.0845147	-0.156296
ATAD2	0.00248612	0.0285379	0	0.0529795	0.0622207	-0.249609
TTC39B	0.002485	0.0285379	0	-0.0172503	0.00253903	-0.122708
CRYZ	0.00249134	0.0285398	0	-0.0936941	-0.0231357	-0.0591168
KIAA0232	0.00249201	0.0285398	0	-0.154812	-0.0157319	-0.122557
TRNT1	0.00249075	0.0285398	0	-0.170025	-0.135556	-0.237023
ADGRL2	0.00250312	0.0285568	0	-0.0605719	0.0426519	-0.170268
CDCA2	0.00250009	0.0285568	0	-0.0632147	0.00961722	-0.179173
EIF3M	0.00250685	0.0285568	0	0.010298	-0.0142293	-0.15343
GOLIM4	0.00249712	0.0285568	0	-0.0866182	0.0118498	-0.276451
PDS5A	0.00250548	0.0285568	0	-0.136826	0.00178413	-0.239653
PPP3CA	0.00250595	0.0285568	0	0.0120628	-0.0631555	-0.080587
ZNF860	0.00249791	0.0285568	0	-0.301177	0.123257	-0.25208
ARL6IP1	0.00251581	0.028595	0	-0.0615414	-0.113164	-0.146384
CEP85L	0.00251977	0.028595	0	-0.170442	0.332646	-0.168668
HEATR5B	0.00251735	0.028595	0	-0.149747	0.113048	-0.118244
NIPA2	0.00251881	0.028595	0	0.0481226	-0.0835066	-0.137792
STRN	0.00251291	0.028595	0	-0.0738539	0.103097	-0.222451
KNTC1	0.00252885	0.0286762	0	-0.170974	0.0286942	-0.179537
KDR	0.00253442	0.0287177	0	0.0474954	0.298548	-0.0526748
BMPR2	0.00254021	0.0287615	0	-0.254517	-0.154685	-0.320661
PELI1	0.00254465	0.0287899	0	0.114477	-0.020564	-0.101
C9orf72	0.00255589	0.0288298	0	0.129543	0.0616743	-0.12663
EDRF1	0.00255581	0.0288298	0	-0.254357	0.102639	-0.13417
N6AMT1	0.00255322	0.0288298	0	-0.233101	-0.167115	-0.203031
NEXN	0.00255474	0.0288298	0	-0.167238	0.0544556	-0.470672
ARFGEF1	0.00255881	0.0288393	0	-0.0818303	0.089229	-0.204476
ZNF720	0.00256058	0.0288393	0	0.124116	0.0619492	-0.304114
PTBP3	0.00256461	0.0288526	0	-0.0666591	-0.0698565	-0.253775
TMF1	0.00256562	0.0288526	0	-0.00418717	0.127192	-0.365953
NRIP1	0.00257035	0.0288841	0	-0.246397	0.0858502	-0.273556
ATP7A	0.00258394	0.0289863	0	-0.267396	-0.155687	-0.488842
FRA10AC1	0.00258177	0.0289863	0	-0.0320598	-0.0185075	-0.15806
GALK2	0.00258561	0.0289863	0	-0.123592	0.0621688	-0.119262
LGR4	0.0025872	0.0289863	0	-0.0813024	-0.0274676	-0.175968
SLC11A2	0.00259309	0.0290306	0	-0.0470197	-0.0727151	-0.13544
ASCC3	0.00259866	0.0290711	0	0.022914	0.090098	-0.160527
DENND1B	0.00260569	0.0291107	0	-0.113342	-0.0371518	-0.294275
SUV39H2	0.00260609	0.0291107	0	-0.035712	-0.0486973	-0.134827
EIF2A	0.00260816	0.0291121	0	-0.00162587	0.0263934	-0.134779
CAB39	0.0026129	0.0291433	0	-0.0997138	0.0217075	-0.132631
MID1	0.00261754	0.0291733	0	0.00905789	-0.0196537	-0.228165
SMC5	0.00262201	0.0292014	0	-0.0848371	-0.0431792	-0.345224
GFM1	0.00262914	0.0292449	0	-0.01107	0.0364518	-0.184685
HNRNPA1P8	0.00262983	0.0292449	0	0.262518	0.263177	-0.140258
GNAQ	0.00263917	0.0292773	0	-0.0890989	-0.0367559	-0.223121
MAK16	0.00264202	0.0292773	0	-0.0440046	-0.00191442	-0.133575
NARS2	0.00263927	0.0292773	0	-0.018393	-0.0395645	-0.0773424
TRPM3	0.00263868	0.0292773	0	-0.139	-0.0443912	-0.218603
UPF2	0.00264253	0.0292773	0	-0.0887927	0.140481	-0.194837
MTERF2	0.00265008	0.029326	0	-0.139463	-0.313103	-0.185574
PPP2R1B	0.00265085	0.029326	0	0.00420721	-0.0132557	-0.165982
ENSG00000227008	0.00265327	0.0293311	0	0.165694	0.0424766	-0.096338
ENSG00000213178	0.00265666	0.0293469	0	0.0376204	0.0484606	-0.251644
C12orf29	0.00266677	0.0293718	0	0.0581637	-0.00449518	-0.143876
CLDND1	0.00266388	0.0293718	0	-0.0292786	-0.036176	-0.165263
FAM13A	0.00266173	0.0293718	0	-0.0263364	0.0507693	-0.106165
PLEKHA8	0.00266585	0.0293718	0	-0.109105	-0.0204752	-0.201853
TWSG1	0.00267577	0.0294493	0	-0.0103223	-0.0144613	-0.280236
ANP32E	0.00268228	0.0294775	0	-0.0232079	-0.012834	-0.240305
DSN1	0.0026808	0.0294775	0	-0.0293074	0.0916002	-0.175168
CASP8AP2	0.00268976	0.0295015	0	-0.0396381	0.15763	-0.314076
DYNLT3	0.00269027	0.0295015	0	0.0599944	0.0300486	-0.177067
ENSG00000231767	0.00270965	0.0295015	0	0.225911	0.117758	-0.239871
GBAS	0.00269456	0.0295015	0	0.0319186	0.0289305	-0.161177
GPR160	0.00270222	0.0295015	0	-0.155917	-0.0106606	-0.202469
NDUFAF5	0.00270133	0.0295015	0	-0.0468731	-0.233088	-0.320574
PHIP	0.00270572	0.0295015	0	-0.236177	0.0491314	-0.351133
PRPF18	0.00269333	0.0295015	0	-0.293603	-0.122336	-0.176228
SEMG1	0.00270145	0.0295015	0	0.108337	0.270825	-0.135199
SUPT16H	0.00270242	0.0295015	0	0.00507142	0.0191731	-0.166307
TMEM135	0.00271405	0.0295015	0	-0.0482697	0.0632694	-0.180918
ZEB1	0.0026907	0.0295015	0	0.0792984	0.0441298	-0.967414
ZNF252P	0.00271216	0.0295015	0	-0.109119	-0.00458102	-0.174772
ZNF334	0.00271261	0.0295015	0	-0.142524	0.0486773	-0.223587
ZNF542P	0.00271003	0.0295015	0	-0.0893743	0.0274514	-0.167326
ARRDC3	0.00272347	0.0295181	0	0.373906	0.423582	-0.0649213
RRN3	0.00272322	0.0295181	0	-0.0574565	0.0565073	-0.127461
SEPP1	0.00272234	0.0295181	0	0.0473466	0.0860216	-0.15077
TMOD3	0.0027197	0.0295181	0	0.0361615	-0.164397	-0.243001
EPB41L5	0.0027255	0.0295187	0	-0.0865707	0.0153873	-0.192015
GNA13	0.00273252	0.0295733	0	0.0472336	0.00439029	-0.198652
DNAJB9	0.00273668	0.0295935	0	0.141595	0.0823258	-0.166693
LEMD3	0.00273835	0.0295935	0	-0.0517283	-0.0994713	-0.14531
VPS36	0.0027424	0.0296159	0	-0.238329	-0.0717622	-0.146434
KLKB1	0.00274491	0.0296216	0	0.0928297	0.0757092	-0.200131
MICU2	0.00274698	0.0296227	0	-0.0357407	-0.0353233	-0.184905
FRYL	0.0027568	0.0297071	0	-0.269654	0.116487	-0.299549
LARS	0.00275911	0.0297106	0	-0.01693	-0.0196635	-0.0769265
ZNF14	0.00276502	0.0297528	0	0.233955	0.0716158	-0.186933
ARL1	0.00277335	0.0297562	0	-0.0452109	-0.0301547	-0.160867
ATP13A3	0.00277926	0.0297562	0	-0.0919967	0.00551102	-0.257173
ENSG00000242477	0.00277096	0.0297562	0	0.350922	0.166993	-0.26047
NR2C1	0.00276814	0.0297562	0	-0.267438	-0.254599	-0.146545
SLC10A7	0.00277824	0.0297562	0	-0.103937	0.0748368	-0.193541
UTP20	0.00277728	0.0297562	0	-0.026283	0.0440665	-0.248745
ZNF567	0.00277388	0.0297562	0	-0.0739416	0.0581359	-0.293636
RDH14	0.00278436	0.0297761	0	-0.0176621	0.0238214	-0.213484
TIMM17A	0.0027851	0.0297761	0	0.0438709	-0.0986837	-0.206772
MAGOH	0.00278766	0.0297822	0	0.0178507	0.011428	-0.117536
NDC1	0.00279519	0.0298413	0	-0.0941959	-0.0487084	-0.117209
BAZ2B	0.00280134	0.0298856	0	-0.277415	0.14008	-0.306584
CCNE2	0.00280876	0.0299324	0	-0.00279026	0.0257667	-0.359668
CREBL2	0.00281208	0.0299324	0	-0.115332	0.0322528	-0.0681852
FAM111B	0.00281773	0.0299324	0	0.0704339	0.164575	-0.361858
HERC5	0.00281769	0.0299324	0	0.13826	0.268386	0.120316
OTUD4	0.00281191	0.0299324	0	-0.218724	-0.0328794	-0.303152
RNMT	0.00281683	0.0299324	0	-0.102448	0.0481772	-0.222905
COIL	0.0028304	0.0300456	0	-0.0123745	-0.0517935	-0.145151
TUSC3	0.00283249	0.0300464	0	-0.0261062	0.00856637	-0.106774
BCAS2	0.00283702	0.0300596	0	0.015797	-0.0344884	-0.21521
N4BP2	0.00283775	0.0300596	0	-0.150979	0.045896	-0.453819
ABHD10	0.0028446	0.0301046	0	0.088283	0.0694142	-0.169006
RRM1	0.00284601	0.0301046	0	0.0308945	0.104591	-0.149369
CYB5R4	0.00285275	0.0301127	0	0.0439589	0.116034	-0.18944
CYCS	0.00285283	0.0301127	0	0.0248544	-0.000239804	-0.149247
UQCRC2	0.00285194	0.0301127	0	-0.0630141	0.0243329	-0.0773172
ATP11C	0.00286403	0.0301631	0	-0.0846004	-0.0230743	-0.242856
MAP4K5	0.00286201	0.0301631	0	-0.157975	-0.0284017	-0.249853
PPP1CC	0.00286147	0.0301631	0	0.0407721	-0.0412228	-0.0972918
RPS6KB1	0.00286566	0.0301631	0	-0.0733693	0.0133485	-0.240362
CCDC90B	0.00286985	0.0301859	0	-0.0233542	0.0620972	-0.121862
RMND5A	0.00287944	0.0302443	0	-0.0672445	0.00240137	-0.110803
TTC33	0.00287828	0.0302443	0	-0.0437777	0.0459754	-0.248679
PLEKHA3	0.00288596	0.0302702	0	-0.0405674	-0.133197	-0.192322
PLS1	0.00288425	0.0302702	0	-0.00792184	0.121234	-0.0949025
FBXL5	0.00288942	0.0302852	0	-0.0691633	0.0771405	-0.0800709
PNPLA8	0.00290014	0.0303551	0	0.139359	0.0673263	-0.242123
RPL7P23	0.00289913	0.0303551	0	0.347712	0.235289	-0.105339
EPT1	0.00291212	0.0304591	0	0.0496224	0.113381	-0.220309
PNRC2	0.00291632	0.0304605	0	-0.0357941	-0.029423	-0.10929
YWHAQ	0.00291547	0.0304605	0	0.0544414	-0.115002	-0.114581
ORC5	0.00292161	0.0304944	0	-0.0624668	0.0158983	-0.127301
BRCA2	0.00293152	0.0305766	0	-0.107295	0.234134	-0.327078
SLC25A32	0.00293361	0.030577	0	-0.115329	-0.149817	-0.207763
UPF3B	0.00294331	0.0306567	0	-0.0312043	-0.00558839	-0.231064
RAB3C	0.00295102	0.0307156	0	0.00788624	-0.0164438	-0.165927
CHEK1	0.00295448	0.0307285	0	-0.00180763	0.0320723	-0.124995
UBR2	0.00295636	0.0307285	0	-0.190616	-0.0610446	-0.104909
ENSG00000243830	0.00296732	0.0307996	0	0.583739	0.265641	-0.265712
ENSG00000270696	0.00296595	0.0307996	0	-0.075265	0.141888	-0.109312
ACSL1	0.00297016	0.0308077	0	0.326894	0.414243	0.159464
MRPL13	0.00297612	0.0308198	0	0.056835	0.006044	-0.118394
PARG	0.00297484	0.0308198	0	-0.0533764	-0.0379205	-0.119523
TMTC2	0.00297751	0.0308198	0	-0.00697687	-0.0044183	-0.29274
HPRT1	0.00299447	0.0308758	0	-0.0185366	0.0148496	-0.099302
KIAA1429	0.003001	0.0308758	0	-0.0732367	0.0455933	-0.149183
MRS2	0.00300042	0.0308758	0	0.0113651	0.111813	-0.123392
NSMCE2	0.00298813	0.0308758	0	0.163306	0.0469373	-0.0994417
PI4K2B	0.00299581	0.0308758	0	-0.104526	-0.0923935	-0.252568
PSD3	0.00298596	0.0308758	0	0.00621135	0.035862	-0.264549
RALGAPA1	0.00300211	0.0308758	0	-0.190345	0.0527171	-0.248869
ZNF117	0.00300356	0.0308758	0	-0.137719	0.0424816	-0.35082
ZNF195	0.00298954	0.0308758	0	0.0300937	0.0392198	-0.152722
ZNF559	0.0029977	0.0308758	0	-0.0357892	-0.126592	-0.457604
ANKIB1	0.00301231	0.0309232	0	-0.0785151	0.000154616	-0.14421
ZC3H12C	0.00301069	0.0309232	0	0.0544304	0.172673	-0.176985
ZDHHC17	0.00301534	0.030933	0	-0.176565	-0.076458	-0.24692
AASDH	0.00303652	0.0309551	0	-0.0337408	-0.00159	-0.149535
C1orf21	0.00304025	0.0309551	0	-0.122264	-0.0858429	-0.173773
GLO1	0.00302631	0.0309551	0	0.0588205	0.0556012	-0.108429
IFT57	0.00302592	0.0309551	0	0.0508858	0.0391493	-0.138576
KPNA1	0.00303924	0.0309551	0	-0.0968372	-0.113968	-0.173482
NBR1	0.00302912	0.0309551	0	-0.0253434	-0.032586	-0.0561098
NSF	0.0030335	0.0309551	0	-0.196633	-0.0685936	-0.17771
RNF169	0.00302938	0.0309551	0	0.00123831	-0.0863497	-0.146875
TCEA1	0.00303413	0.0309551	0	-0.0464579	0.0426044	-0.120901
TMEM30A	0.00303564	0.0309551	0	0.0359432	0.0652201	-0.185318
TOMM70A	0.00302481	0.0309551	0	0.00157306	0.00916059	-0.108657
RSL1D1	0.00304484	0.0309807	0	0.0398573	0.000645653	-0.187928
TTC17	0.00304844	0.0309962	0	-0.118185	-0.0171593	-0.127643
CCT2	0.00305626	0.0310547	0	0.015973	-0.0350191	-0.146728
NPM1P27	0.0030611	0.0310828	0	0.123229	0.0315768	-0.127986
NAP1L3	0.00306657	0.0310983	0	0.0355557	0.106146	-0.143936
ZZZ3	0.00306679	0.0310983	0	-0.0477239	-0.0956953	-0.21241
ARL4A	0.00307769	0.0311001	0	0.0763049	-0.111249	-0.217404
INSIG1	0.00307468	0.0311001	0	0.621632	0.272725	0.0949796
LINC00698	0.00307641	0.0311001	0	-0.204333	0.0339168	-0.169031
PSMC2	0.00307944	0.0311001	0	0.0224186	0.0149274	-0.124605
ZBTB11	0.00307303	0.0311001	0	-0.0127838	0.0628659	-0.210849
ZNF85	0.00307724	0.0311001	0	0.018198	0.162044	-0.124783
SDAD1	0.00308658	0.0311511	0	0.016659	-0.0088436	-0.173849
TPP2	0.00309083	0.031173	0	-0.129953	-0.0145455	-0.106944
ZBTB38	0.00309609	0.031205	0	-0.0888817	0.0410659	-0.159763
AP1G1	0.00310557	0.0312795	0	-0.0838934	0.0890451	-0.113219
NUP54	0.00311192	0.0313223	0	-0.047501	0.096878	-0.134385
XRN2	0.00312111	0.0313937	0	-0.00838701	-0.00372969	-0.131082
IPO5	0.00312946	0.0314146	0	-0.0528103	-0.0257993	-0.128851
NIPAL3	0.00312948	0.0314146	0	-0.120328	-0.314036	-0.234071
PLK2	0.00312863	0.0314146	0	0.141519	0.0340576	-0.130271
MIA3	0.00313488	0.0314476	0	-0.112215	-0.00967408	-0.322765
TVP23B	0.00314318	0.0315097	0	-0.0370044	-0.0317122	-0.248725
ZNF594	0.00315227	0.0315797	0	-0.190211	-0.136788	-0.178803
FAM208B	0.00316305	0.031582	0	-0.266031	-0.0374699	-0.30429
PDGFD	0.00316096	0.031582	0	0.230327	0.102379	-0.217636
POLB	0.00316127	0.031582	0	0.0147473	-0.0125604	-0.0712086
TMEM19	0.00316279	0.031582	0	0.0536631	-0.136393	-0.177441
TRIAP1	0.00315748	0.031582	0	0.0673341	-0.123735	-0.156007
PKN2	0.00316973	0.0316275	0	-0.157577	0.0217922	-0.282861
SLC25A24	0.00317681	0.031677	0	0.0141765	0.0810142	-0.0984083
TAOK1	0.00318183	0.0317059	0	-0.162635	0.0767999	-0.326191
SSBP1	0.00319336	0.0317996	0	0.0900768	0.0135954	-0.148097
RPL7P47	0.00319929	0.0318098	0	0.367328	0.301138	-0.0972633
SLC25A36	0.00319849	0.0318098	0	-0.212031	-0.0429803	-0.358443
UFSP2	0.00320076	0.0318098	0	0.00905339	-0.030247	-0.135696
EIF4G2	0.00320741	0.0318348	0	-0.0170318	-0.0163404	-0.129164
ZNF470	0.00320753	0.0318348	0	-0.0640112	0.00916783	-0.20234
WWP1	0.00321102	0.0318483	0	-0.0152141	0.00247524	-0.144736
FAM103A1	0.00321743	0.0318907	0	-0.117726	0.0615289	-0.154634
NSUN6	0.00322165	0.0319114	0	-0.043407	-0.0818586	-0.147784
ARL13B	0.00322822	0.0319553	0	0.0378248	0.183636	-0.424919
CEP128	0.00324215	0.0320085	0	-0.0144695	0.00921762	-0.222349
MCU	0.00323994	0.0320085	0	-0.0628862	0.0231054	-0.0660137
MFAP1	0.00323785	0.0320085	0	-0.0398911	-0.00508462	-0.149768
ZNF675	0.00324147	0.0320085	0	-0.019726	0.155504	-0.297593
DZIP3	0.00324555	0.0320182	0	-0.11116	0.0417266	-0.202004
EXOSC9	0.00324873	0.0320182	0	0.0344832	0.0537389	-0.161071
UBC	0.00324956	0.0320182	0	0.0236592	-0.00450855	-0.242398
COPS3	0.00327385	0.0321548	0	0.0268994	0.00981428	-0.111456
RARS	0.00327417	0.0321548	0	0.038371	-0.0163195	-0.108492
RIOK1	0.00326591	0.0321548	0	-0.0208817	-0.0606725	-0.178154
SYT16	0.00326894	0.0321548	0	0.299968	0.0168316	-0.572067
ZNF35	0.00327065	0.0321548	0	-0.0679791	-0.065969	-0.21586
KIF16B	0.00328356	0.0321798	0	0.0545964	0.0448901	-0.213948
RPL22	0.00328532	0.0321798	0	0.050864	-0.0236374	-0.183939
TMEM106C	0.0032836	0.0321798	0	0.110568	-0.114149	-0.0267505
UBR1	0.00328153	0.0321798	0	-0.154723	-0.00611595	-0.155525
ZMAT3	0.003294	0.0322437	0	0.200934	0.0558219	-0.26257
ALG10B	0.00330087	0.0322536	0	0.0663735	-0.0288758	-0.324919
EID1	0.00330218	0.0322536	0	0.0574118	-0.057298	-0.256964
KLHL28	0.00330364	0.0322536	0	0.0218071	0.075686	-0.335884
PRDM5	0.00330294	0.0322536	0	-0.0608118	-0.0715833	-0.310043
MAP2	0.00330588	0.0322544	0	0.0518214	-0.074792	-0.30354
E2F5	0.0033154	0.0323123	0	-0.0841413	-0.126771	-0.184081
EIF3A	0.00331613	0.0323123	0	-0.0419902	0.0759773	-0.213718
MTMR9	0.00331911	0.0323129	0	-0.0533828	-0.0206147	-0.164921
ZNF84	0.00332052	0.0323129	0	-0.0406884	0.0455568	-0.232727
ATR	0.00332464	0.032332	0	-0.0711045	0.000153858	-0.28227
ATP8A1	0.00334359	0.0324364	0	-0.170406	-0.107462	-0.236226
CEP120	0.00334248	0.0324364	0	-0.00767261	0.0524742	-0.185358
DDX50	0.00334129	0.0324364	0	-0.0502345	0.04601	-0.143494
RYBP	0.00334405	0.0324364	0	-0.00525559	-0.180243	-0.195355
TAF2	0.00334656	0.0324397	0	-0.128108	0.0553459	-0.189981
FUBP1	0.00335634	0.0324943	0	-0.0961866	-0.0359848	-0.165504
STRBP	0.00335654	0.0324943	0	-0.0345585	-0.0279608	-0.112765
FEM1B	0.00336084	0.032515	0	-0.0788629	-0.0197523	-0.195882
HELLS	0.00336816	0.032532	0	-0.024208	-0.0281844	-0.209987
HMGCR	0.00336881	0.032532	0	0.277779	0.287814	0.0509539
HTATSF1	0.00336995	0.032532	0	0.0518662	-0.0539616	-0.243754
WAC	0.0033713	0.032532	0	-0.0216474	-0.0667719	-0.131692
ROR1	0.00337351	0.0325323	0	-0.0463847	0.0260201	-0.226278
GNB4	0.00337571	0.0325325	0	-0.0185778	0.0121066	-0.105829
HAT1	0.00338206	0.0325518	0	0.072133	0.0442348	-0.190026
RFC4	0.0033818	0.0325518	0	0.0262752	-0.0225741	-0.132879
DNA2	0.00339191	0.0326046	0	-0.0956804	0.0322087	-0.174098
ZBTB8OS	0.00339106	0.0326046	0	0.106619	-0.0415883	-0.11472
MMADHC	0.00339682	0.0326099	0	0.0675152	-0.0447699	-0.117379
TEX15	0.00339469	0.0326099	0	-0.295086	0.2726	-0.214082
CEBPG	0.00339986	0.0326181	0	-0.0573423	-0.041175	-0.0832193
KIN	0.00340288	0.0326262	0	-0.115007	0.0151942	-0.173875
CUL1	0.00340818	0.0326311	0	-0.134032	-0.0504739	-0.138567
OGFOD1	0.00340993	0.0326311	0	-0.00924958	-0.0088534	-0.129552
SLC25A17	0.00340692	0.0326311	0	-0.0629905	-0.095809	-0.155292
BTF3P5	0.00342017	0.0326758	0	0.487239	0.306125	-0.245661
CCDC25	0.00342105	0.0326758	0	-0.0134887	0.0391996	-0.114551
ZNF271P	0.00342116	0.0326758	0	-0.000569153	0.115443	-0.158679
DHX9	0.00342791	0.0326985	0	-0.0323345	0.00575933	-0.128162
PRIM1	0.00342713	0.0326985	0	0.0379871	0.0695041	-0.062733
DR1	0.00343848	0.0327784	0	-0.0280786	-0.0164201	-0.185078
ELP4	0.00344828	0.0328509	0	0.0650177	-0.033092	-0.0601002
ARMT1	0.00345365	0.0328602	0	0.0055527	0.0448088	-0.163462
EXOC2	0.00345257	0.0328602	0	-0.061668	-0.0098794	-0.0509708
PGM2L1	0.00346047	0.0329042	0	0.0137816	0.0228678	-0.26118
ALG6	0.00347456	0.0330171	0	-0.0456892	0.00790394	0.01412
FAM92A1	0.00347867	0.0330352	0	-0.0568978	-0.0534946	-0.218081
RACGAP1	0.0034843	0.0330677	0	-0.0728606	-0.0713734	-0.0834179
ANK3	0.0034887	0.0330874	0	-0.0263927	0.100804	-0.196656
MIB1	0.00349081	0.0330874	0	-0.102247	0.0769561	-0.253628
PANK1	0.00350724	0.0332222	0	0.0600496	-0.0396394	-0.163236
HSP90B1	0.00351132	0.0332397	0	0.0255119	0.0439476	-0.111248
MTMR8	0.00351438	0.0332477	0	-0.22245	0.00847072	-0.217736
SOCS6	0.00353004	0.0333747	0	-0.0627335	0.0309828	-0.272251
C17orf104	0.00353482	0.0333777	0	-0.199545	-0.013618	-0.118874
FGD6	0.00353388	0.0333777	0	-0.069616	0.0428967	-0.237988
IKZF5	0.00354723	0.033428	0	0.0268777	-0.0356016	-0.31814
LEPROTL1	0.00354816	0.033428	0	-0.0524418	-0.0413554	-0.146554
RPL7P32	0.00354872	0.033428	0	0.26267	0.075106	-0.0257576
ZNF780A	0.00354908	0.033428	0	-0.11842	-0.0408756	-0.382557
GJA1	0.00355665	0.0334781	0	-0.0553835	0.0343094	-0.150946
ABCA1	0.00356191	0.0334856	0	-0.349067	-0.385733	-0.359575
SNW1	0.00356052	0.0334856	0	-0.0382516	-0.0468134	-0.102629
CEP97	0.00356589	0.0335019	0	-0.0936418	0.0823011	-0.289169
GTPBP4	0.00357291	0.0335284	0	-0.015097	-0.0834802	-0.15867
TM4SF18	0.00357319	0.0335284	0	-0.0928991	0.114597	-0.0774556
L2HGDH	0.0035769	0.0335421	0	0.0555603	0.0614273	-0.16422
DUS4L	0.00358557	0.0335811	0	-0.0281321	-0.0384451	-0.287156
PEX1	0.00358355	0.0335811	0	-0.127233	0.0387374	-0.0461818
SEC22A	0.00358779	0.0335811	0	-0.0821427	0.187292	-0.187524
FABP5	0.00359317	0.0336104	0	0.0309207	0.0740325	-0.127412
LRCH1	0.00359561	0.0336123	0	-0.311189	0.0698152	-0.113374
RFWD2	0.00361231	0.0337473	0	-0.00789145	-0.0964983	-0.096476
CCDC93	0.00361968	0.0337905	0	-0.276506	-0.126093	-0.210224
CSGALNACT2	0.00362326	0.0337905	0	-0.18272	-0.0766003	-0.266173
HMGB1	0.00362372	0.0337905	0	-0.000626138	-0.039597	-0.185058
BRWD1	0.00363202	0.0338262	0	-0.198004	0.0118448	-0.338912
HNRNPLL	0.00363207	0.0338262	0	-0.00926665	-0.0682618	-0.16348
SPTY2D1	0.00363619	0.0338435	0	0.0245256	0.0524254	-0.159327
ENSG00000233836	0.0036393	0.0338514	0	0.0155983	-0.111309	-0.129173
B3GLCT	0.00364709	0.0338816	0	-0.0127695	-0.129424	-0.266653
HMGN1	0.00364702	0.0338816	0	-0.0208734	-0.0639881	-0.131794
ABCG2	0.00367029	0.0340557	0	-0.0309964	0.484409	0.290773
MUT	0.00367265	0.0340557	0	-0.0150704	0.0929145	-0.0885102
SLC7A6	0.00367164	0.0340557	0	-0.257068	-0.174903	-0.182186
NECAB1	0.00368247	0.0341256	0	-0.087866	0.504732	-0.013372
DDX5	0.00369154	0.0341673	0	-0.160324	-0.111218	-0.158805
PTCD3	0.00368938	0.0341673	0	-0.123084	-0.0165372	-0.0937309
IQGAP1	0.00370636	0.0342832	0	-0.0300728	0.125114	-0.050724
GPX8	0.00371422	0.0343347	0	-0.0168569	0.0421666	-0.0496214
RNF2	0.00371676	0.034337	0	-0.0219684	-0.0495993	-0.144511
BEND4	0.00372271	0.0343708	0	-0.259643	-0.0913195	-0.171774
PSMA4	0.0037288	0.0344057	0	0.0713531	-0.0400532	-0.131398
KIF5C	0.00373947	0.0344829	0	-0.00454779	0.0424599	-0.17355
DNAJC13	0.00376505	0.034676	0	-0.124551	0.0438041	-0.239978
SPTLC1	0.00376278	0.034676	0	-0.0869808	0.0129159	-0.152217
SF3A3	0.00376858	0.0346872	0	0.0745628	-0.00445828	-0.130943
ARHGAP42	0.00377544	0.0347289	0	-0.145138	0.0551166	-0.257676
DENND5B	0.00378003	0.0347498	0	0.0922515	-0.0438862	-0.241147
ANXA3	0.00378463	0.0347707	0	-0.0343275	-0.00954306	-0.169883
SLC30A1	0.00378941	0.0347932	0	0.0639096	-0.12755	-0.244407
TAB2	0.00379435	0.0348016	0	0.0315474	-0.106491	-0.206981
TAF1D	0.00379497	0.0348016	0	-0.158619	-0.0411028	-0.216205
ARL8B	0.00379903	0.0348175	0	0.0117154	-0.0545923	-0.174992
CCDC160	0.00380202	0.0348235	0	0.0158245	-0.0489134	-0.371539
SKA2	0.00380608	0.0348394	0	0.026397	-0.0633258	-0.187443
CEP295	0.00381421	0.0348924	0	-0.152576	0.0738603	-0.40752
MRPS10	0.00382436	0.0349457	0	0.100294	-0.0768478	-0.13699
TSG101	0.00382471	0.0349457	0	-0.00198168	-0.0106318	-0.172409
FAM98A	0.00383083	0.0349463	0	-0.0135749	0.0261434	-0.11941
HSPA4L	0.00383178	0.0349463	0	-0.0901361	0.242438	-0.201583
YTHDC2	0.00382852	0.0349463	0	-0.0957799	0.00194916	-0.209085
KNSTRN	0.00383709	0.0349734	0	-0.0372704	-0.0597397	-0.0998721
YAE1D1	0.00384955	0.0350656	0	0.0848288	0.00877239	-0.169986
B3GNT2	0.00385809	0.035122	0	0.0725368	0.0613558	-0.0572314
HSD17B12	0.00386253	0.035141	0	0.0889253	0.209712	0.000456427
CRLS1	0.00386604	0.0351516	0	-0.0619811	-0.0920612	-0.147211
JAKMIP2-AS1	0.00386962	0.0351628	0	0.113324	0.117735	-0.275362
DLEU1	0.00387971	0.0352331	0	-0.0707242	-0.222245	-0.189586
RNF219	0.00389241	0.0353269	0	-0.0490027	0.135745	-0.106717
LANCL1	0.00389966	0.0353713	0	-0.0411224	0.0648121	-0.0632952
RAVER2	0.00391114	0.0354539	0	-0.101259	0.0162404	-0.14056
AP1S2	0.00392356	0.0355303	0	-0.101955	-0.0233963	-0.28431
GARS	0.00392628	0.0355303	0	0.00106118	-0.0821302	-0.0760745
TOM1L1	0.0039267	0.0355303	0	-0.0339427	0.0810091	-0.0880046
EXOC1	0.00392917	0.0355312	0	-0.00304399	0.0574871	-0.188891
FAM227B	0.0039333	0.0355471	0	-0.0681701	-0.219156	-0.349394
GTPBP8	0.00394416	0.0356022	0	-0.0907423	0.0701417	-0.230609
NXT2	0.00394198	0.0356022	0	-0.00104913	0.104063	-0.144633
DSE	0.00395781	0.0356179	0	-0.0356246	0.022156	-0.106474
MATN3	0.00395465	0.0356179	0	0.0996504	-0.256543	-0.369672
TAF5	0.00395093	0.0356179	0	-0.0228591	0.023852	-0.0644842
TIMM21	0.00395574	0.0356179	0	-0.0369862	-0.00954277	-0.0881373
TMEM167B	0.00395501	0.0356179	0	-0.129741	-0.102351	-0.11669
C14orf142	0.00396721	0.0356596	0	0.0341344	-0.118576	-0.180906
WDPCP	0.00396536	0.0356596	0	-0.00177858	-0.105214	-0.212272
HEATR5A	0.00397781	0.0357334	0	-0.0529871	0.0637653	-0.0877054
SCCPDH	0.00398616	0.0357606	0	-0.0834652	-0.062218	-0.0734401
STAM2	0.00398801	0.0357606	0	0.0460473	0.0422769	-0.209764
ZFP1	0.00398548	0.0357606	0	-0.0517717	0.0987993	-0.147919
GCNT2	0.00399323	0.0357734	0	0.148493	-0.0055659	-0.0881267
YIPF6	0.00399422	0.0357734	0	0.00820282	-0.00266698	-0.176934
SNRNP48	0.00400007	0.0358034	0	-0.0595715	-0.0493762	-0.178989
TMPO	0.00400236	0.0358034	0	-0.050025	-0.0592436	-0.147915
PLRG1	0.00401431	0.0358674	0	0.00707216	-0.0691289	-0.104432
ZFP28	0.00401377	0.0358674	0	0.0621077	0.038345	-0.107513
TRDMT1	0.00404619	0.0361307	0	-0.0213173	-0.0228464	-0.166638
GOPC	0.00405084	0.0361506	0	-0.109979	-0.0233761	-0.229628
CNTN1	0.00405809	0.0361722	0	-0.0399569	0.114023	-0.11288
POLD3	0.00405623	0.0361722	0	-0.0024827	0.00984934	-0.137358
PSME4	0.00407503	0.0362583	0	0.0332487	0.0174999	-0.130262
SDHD	0.00407325	0.0362583	0	-0.0674375	-0.0365083	-0.164037
TMLHE	0.00407061	0.0362583	0	-0.063737	0.163903	-0.139658
MNAT1	0.00409175	0.0363638	0	-0.146669	-0.037123	-0.151063
RWDD4	0.00409135	0.0363638	0	-0.00448158	-0.0388604	-0.200892
ARL2BP	0.00410451	0.0364099	0	0.00457293	0.0375652	-0.136699
CHN1	0.00411233	0.0364099	0	-0.0151788	0.0038248	-0.0976635
EIF4E	0.00411641	0.0364099	0	-0.00706203	0.0422295	-0.127435
HDAC2	0.00411409	0.0364099	0	0.0284989	-0.0142428	-0.0820806
KLHL23	0.00410844	0.0364099	0	-0.0304718	-0.0427035	-0.0660087
LINC00662	0.00410203	0.0364099	0	-0.110888	-0.0774497	-0.184037
TAF7	0.00411086	0.0364099	0	-0.0138953	-0.0305732	-0.108347
ZFP91	0.00410358	0.0364099	0	-0.0135018	-0.0345682	-0.130057
SRSF10	0.00412353	0.0364513	0	-0.117034	-0.0522894	-0.167064
EAPP	0.00412875	0.0364759	0	0.011766	-0.0376661	-0.108421
TMEM126A	0.00414904	0.0366335	0	0.115338	0.0900561	-0.120751
KPNA5	0.00418421	0.0369222	0	-0.103592	-0.0647622	-0.356138
PPT1	0.00418831	0.0369366	0	0.04592	-0.0354003	-0.1267
BHLHB9	0.00420936	0.0369708	0	-0.106985	-0.023938	-0.0995278
IDH1	0.0042039	0.0369708	0	0.0972251	0.0598734	-0.0427196
IRAK1BP1	0.00421451	0.0369708	0	-0.086119	-0.0272896	-0.190941
KLRAP1	0.00419795	0.0369708	0	-0.295424	-0.0098915	-0.36412
NUP133	0.00421576	0.0369708	0	-0.0574923	-0.00403072	-0.129384
RBL2	0.00420601	0.0369708	0	-0.291292	-0.162306	-0.203701
SCML2	0.00419478	0.0369708	0	-0.0248189	-0.126242	-0.14874
SETD3	0.0042169	0.0369708	0	-0.0327301	-0.0789882	-0.154694
ZNF407	0.00420818	0.0369708	0	-0.0816436	0.259473	-0.158396
ZYG11B	0.00421329	0.0369708	0	-0.0165216	0.0301401	-0.178255
C5orf51	0.00422597	0.0369867	0	0.0657038	0.0715053	-0.293838
IREB2	0.00422465	0.0369867	0	-0.0126258	0.0761519	-0.214428
LRBA	0.00422861	0.0369867	0	-0.0334718	0.126487	-0.146223
ZNF507	0.00422623	0.0369867	0	0.0493109	0.0374716	-0.264519
FAIM	0.00423595	0.0370292	0	-0.107384	0.0560662	-0.094747
SLC39A9	0.00424537	0.0370847	0	0.0358634	-0.0340545	-0.121318
TTC26	0.00424725	0.0370847	0	-0.173464	-0.10857	-0.121652
CYP1B1	0.00425207	0.0371052	0	0.0092935	0.730021	0.445291
PRIM2	0.00425915	0.0371452	0	0.0385648	-0.0334116	-0.144884
GPD2	0.00426193	0.0371479	0	-0.0102306	0.0896493	-0.105861
PRKCI	0.00426701	0.0371705	0	0.0122761	-0.076581	-0.177378
ZGRF1	0.00428078	0.0372687	0	-0.174089	0.114499	-0.257294
ANKRD13C	0.00429563	0.0372955	0	-0.0490758	-0.0339731	-0.215171
COPS8	0.00429167	0.0372955	0	-0.0122974	-0.103472	-0.101295
GORAB	0.00429244	0.0372955	0	-0.0531186	0.00473004	-0.250442
MTDH	0.00429817	0.0372955	0	-0.0124324	0.0331167	-0.0616996
NACA2	0.00429283	0.0372955	0	0.214994	0.449623	-0.189018
SHFM1	0.00429882	0.0372955	0	0.0740107	-0.042414	-0.139123
DAAM1	0.00430285	0.0373089	0	0.009901	0.125619	-0.140831
MYCBP	0.00430893	0.0373399	0	0.0677575	-0.126072	-0.12255
LRRFIP1	0.00431586	0.0373651	0	-0.00936981	-0.111782	-0.16596
MPHOSPH9	0.00432183	0.0373651	0	-0.0245551	0.0620707	-0.149883
OAT	0.00432118	0.0373651	0	0.000456961	0.022418	-0.0552946
UHMK1	0.0043218	0.0373651	0	0.00638736	0.00985853	-0.132554
COMMD10	0.00432474	0.0373687	0	-0.0725174	-0.122173	-0.173904
DERL2	0.0043379	0.0374175	0	-0.00199194	0.00874405	-0.219967
ENPP4	0.00433768	0.0374175	0	-0.0396925	0.0347975	-0.200916
ZNF502	0.00433394	0.0374175	0	-0.0549855	-0.142006	-0.291421
PICALM	0.0043435	0.0374442	0	-0.0408609	-0.0260677	-0.151032
TRIP12	0.00434938	0.0374733	0	-0.122303	0.0378732	-0.138839
HNRNPA1P35	0.00436311	0.037557	0	0.28725	0.250174	-0.0757109
KIAA1143	0.00436867	0.037557	0	0.0129655	0.0704998	-0.153626
NT5DC1	0.00437887	0.037557	0	0.0100923	0.0224453	-0.181677
NUDT9	0.00436947	0.037557	0	-0.0575364	-0.0434171	-0.162993
SNX7	0.00437435	0.037557	0	0.00160217	0.0485978	-0.125861
STYX	0.00437526	0.037557	0	0.0178834	0.015726	-0.321324
YME1L1	0.00437918	0.037557	0	0.0698217	0.0402626	-0.0947795
ZC2HC1A	0.00437537	0.037557	0	-0.0838936	0.131517	-0.135037
CCKBR	0.0043837	0.0375743	0	0.122681	-0.320516	-0.42345
LRRTM4	0.00438637	0.0375756	0	-0.029427	0.0281281	-0.245636
CENPK	0.00439858	0.0376586	0	-0.0865505	0.0447764	-0.206224
STIM2	0.00441038	0.037738	0	-0.134713	-0.0582354	-0.233519
BTAF1	0.00442359	0.0377677	0	-0.190583	0.0264156	-0.186684
ENSG00000279348	0.00441844	0.0377677	0	0.0253388	0.102981	-0.305145
NCK1	0.00442647	0.0377677	0	-0.0193073	0.0178266	-0.0685422
PPP1CB	0.00442503	0.0377677	0	-0.025172	-0.0371582	-0.190177
S100PBP	0.00442364	0.0377677	0	-0.0917326	-0.0720237	-0.124949
BET1	0.00442947	0.0377717	0	-0.106001	-0.0575584	-0.221991
EIF2S2P4	0.0044406	0.037845	0	0.0986135	0.162524	-0.0481578
GOLPH3L	0.00444633	0.0378508	0	-0.120346	-0.0601406	-0.0935606
MAP3K13	0.00444609	0.0378508	0	0.153555	-0.0416717	-0.109332
ARPP19	0.00445078	0.0378616	0	0.00337238	0.00946351	-0.208108
CACYBP	0.00445296	0.0378616	0	0.0489503	-0.0657181	-0.0902196
KCTD9	0.00445773	0.0378616	0	0.0639609	0.0912369	-0.190389
MYH2	0.00445572	0.0378616	0	0.324452	0.323286	0.0819436
RAB5A	0.00446618	0.0378911	0	0.0825441	0.0214543	-0.137906
ZC3H14	0.00446627	0.0378911	0	-0.100101	-0.0126423	-0.16481
PKNOX1	0.00447082	0.0379082	0	-0.106642	-0.261985	-0.306302
CCT8	0.00447409	0.0379144	0	0.0289849	0.0487897	-0.0752505
GDI2	0.00447831	0.0379287	0	0.0316553	0.0154838	-0.0826529
CAAP1	0.00448909	0.0379555	0	-0.0292703	-0.0138207	-0.0989904
MITD1	0.00448513	0.0379555	0	-0.0676999	-0.0149202	-0.192288
SPIN2A	0.00448838	0.0379555	0	-0.0775583	-0.386478	-0.444296
MFAP3	0.00449527	0.0379863	0	0.0174978	0.0204856	-0.18227
HMG20A	0.00450434	0.0380414	0	-0.0787816	0.0407627	-0.0968794
CDH9	0.00451415	0.0380964	0	0.293421	0.231591	-0.67911
PSMA1	0.00451594	0.0380964	0	-0.0811471	-0.122413	-0.108074
MRPL35	0.00453016	0.0381948	0	-0.0316241	0.0106131	-0.114876
STC1	0.00454708	0.0383159	0	0.195683	0.180849	0.0294611
SENP1	0.00455919	0.0383963	0	-0.0734197	0.0869091	-0.120396
BTRC	0.00456445	0.038419	0	-0.0697182	-0.0453231	-0.0939877
HACD3	0.00456734	0.0384217	0	0.0429459	-0.0212227	-0.113636
KCND2	0.0045831	0.0385326	0	-0.0852864	0.220837	-0.0617212
ANAPC13	0.00459567	0.0385837	0	-0.0119113	-0.047248	-0.173992
CDC42	0.00460466	0.0385837	0	-0.0308638	-0.036954	-0.0968622
GXYLT1	0.00460254	0.0385837	0	-0.11759	0.00122494	-0.340394
METTL6	0.00460443	0.0385837	0	0.00635308	-0.0999246	-0.110719
ODC1	0.00460401	0.0385837	0	0.00612771	-0.27825	-0.0998677
ZNF561	0.00459456	0.0385837	0	0.0218295	0.030766	-0.122752
CGGBP1	0.00460772	0.0385877	0	-0.00788524	-0.0258645	-0.242814
DYNC1I2	0.00461918	0.0386404	0	0.069962	0.0597477	-0.0896808
ZBTB44	0.0046166	0.0386404	0	-0.0354001	-0.221672	-0.339762
C8orf37	0.00462784	0.0386912	0	0.0316276	0.119578	-0.18576
DARS	0.00463305	0.0387132	0	0.0148141	0.0195454	-0.187595
DBT	0.00464073	0.0387323	0	0.0536777	0.114744	-0.136363
ISCA1	0.00464378	0.0387323	0	-0.0459205	0.000998839	-0.126255
JAK1	0.00464534	0.0387323	0	-0.0884522	0.0261742	-0.064503
ZNF143	0.0046457	0.0387323	0	0.210234	-0.00928303	-0.0266988
GOLGA7	0.00466714	0.0388506	0	0.000438912	0.0183495	-0.102618
PLCB1	0.00466768	0.0388506	0	0.0194513	0.125698	-0.223846
RABGAP1L	0.00466643	0.0388506	0	-0.0858312	0.103395	-0.163899
CEP350	0.00467084	0.0388553	0	-0.154106	0.0783368	-0.32417
BDH2	0.00467621	0.0388783	0	-0.0380837	-0.0230549	-0.173788
DLEU7	0.00470165	0.0389542	0	-0.338999	-0.391595	-0.0819131
ENSG00000203644	0.00470348	0.0389542	0	0.107411	0.157107	-0.347689
GNAI1	0.00469011	0.0389542	0	0.022879	0.0971643	-0.109361
LIN7C	0.00470675	0.0389542	0	-0.0275061	-0.144821	-0.238444
PANX1	0.00470424	0.0389542	0	-0.0263605	0.0328461	-0.151144
PPP4R3A	0.00470623	0.0389542	0	-0.0189603	-0.0609652	-0.115244
SEC11C	0.00469123	0.0389542	0	0.0538597	-0.0543253	-0.182995
TMCO1	0.00470878	0.0389542	0	0.00487719	-0.0568484	-0.144853
TSPAN6	0.00470297	0.0389542	0	0.0354848	-0.00857287	-0.116451
POLR3B	0.00471322	0.0389694	0	-0.166567	0.0439433	-0.103855
FBXL4	0.00472387	0.0389713	0	-0.031206	0.0162376	-0.14069
MFN1	0.00472007	0.0389713	0	-0.0788722	0.0515432	-0.158001
MOB1A	0.004723	0.0389713	0	0.00744077	0.0120968	-0.203379
ZNF700	0.00471612	0.0389713	0	0.0045562	-0.0512745	-0.0946552
PUS7	0.0047317	0.0389929	0	-0.0481096	-0.0877105	-0.149831
SAMD12	0.00473134	0.0389929	0	0.0988741	-0.147492	-0.258068
RPL23AP18	0.00473581	0.0390052	0	0.127846	0.116513	-0.268407
USP28	0.00474025	0.0390203	0	-0.0968468	0.0232301	-0.0436074
CCDC141	0.00474802	0.0390404	0	0.225175	0.250539	-0.282789
GIGYF2	0.00474673	0.0390404	0	-0.133759	0.0541913	-0.105604
SHROOM4	0.00475052	0.0390404	0	-0.0944669	-0.087057	-0.320745
CDK17	0.00476567	0.039079	0	-0.159654	-0.115749	-0.262697
HMGB1P1	0.00476495	0.039079	0	0.198859	-0.0640018	-0.242207
RBBP6	0.00476489	0.039079	0	-0.0486248	0.151514	-0.205124
THADA	0.00475973	0.039079	0	-0.0244221	0.0143681	-0.108914
CCDC34	0.00478308	0.039136	0	0.0797435	0.0179382	-0.270932
NUDT15	0.00477644	0.039136	0	0.103154	-0.0134928	-0.151679
RBM27	0.00478169	0.039136	0	0.00538714	-0.0014248	-0.290291
TBC1D9	0.00477994	0.039136	0	0.229101	-0.234954	-0.142764
OGT	0.00478678	0.0391448	0	-0.411942	-0.176132	-0.0773815
GNA14	0.00479551	0.0391948	0	0.015553	-0.0818922	-0.24513
UMPS	0.00482052	0.0393776	0	-0.0711839	-0.0783324	-0.0701718
MMGT1	0.00482507	0.0393933	0	0.0146333	0.086347	-0.097899
AKAP9	0.00483371	0.0394423	0	-0.17706	0.417286	-0.345572
ZNF577	0.00483831	0.0394583	0	-0.232245	0.0265471	-0.211878
AAGAB	0.00484647	0.0394818	0	-0.0112431	-0.0976861	-0.0930533
SLK	0.00484528	0.0394818	0	-0.0997678	0.117291	-0.24251
RDH11	0.00485759	0.0395509	0	0.110078	0.117191	-0.0872823
EXOSC10	0.00486655	0.0395593	0	-0.0649924	0.0355369	-0.110577
RFC3	0.00486626	0.0395593	0	-0.109613	0.0620627	-0.141989
TRIM24	0.00486436	0.0395593	0	-0.0682555	-0.0281696	-0.31064
CDK5RAP2	0.00490448	0.0397986	0	-0.0489812	-0.0129735	-0.171356
DNAH11	0.00490125	0.0397986	0	0.136254	-0.0854719	-0.181308
IK	0.00490258	0.0397986	0	-0.0300843	0.022785	-0.124153
RAD51AP1	0.00490664	0.0397986	0	0.0513829	0.0019333	-0.200694
CNTLN	0.00491328	0.0398093	0	0.0430536	0.0162241	-0.267287
CRBN	0.00491139	0.0398093	0	-0.0712475	-0.0660081	-0.0985596
GPN3	0.00492391	0.0398738	0	-0.0573559	0.026724	-0.0705315
SDCBP	0.0049319	0.0399169	0	0.0482312	0.123008	0.0152345
COG3	0.00494338	0.0399222	0	-0.152585	0.00648756	-0.158436
IFT74	0.00494296	0.0399222	0	0.136011	0.0200303	-0.2214
MBTD1	0.00494064	0.0399222	0	-0.0311289	-0.047906	-0.159043
RAB11A	0.00493823	0.0399222	0	0.00236008	-0.043836	-0.123656
ZNF155	0.0049459	0.0399222	0	0.0180742	-0.10916	-0.17326
MELK	0.00495294	0.0399479	0	0.0326459	0.0346201	-0.103561
RANBP17	0.00495443	0.0399479	0	-0.261759	-0.101416	-0.045192
TUBD1	0.00495834	0.0399579	0	0.023075	-0.000849202	-0.173954
KIF4A	0.00496392	0.0399814	0	-0.0471783	-0.0144809	-0.085673
STK4	0.00497821	0.0400749	0	-0.044934	-0.0447526	-0.190223
C5orf30	0.0049884	0.0401242	0	-0.0452987	-0.108267	-0.114696
TNKS2	0.00498971	0.0401242	0	-0.10407	0.0705442	-0.13197
CD46	0.00499865	0.0401736	0	-0.192092	-0.100709	-0.203494
HSPA4	0.00500122	0.0401736	0	0.0267879	-0.00513764	-0.12778
HARS2	0.00500458	0.0401791	0	-0.0756963	-0.0786759	-0.1279
HNRNPK	0.00501269	0.0402226	0	0.0174292	0.0123679	-0.12836
PAXBP1	0.00502932	0.0403343	0	-0.292001	-0.0924101	-0.264033
BBS4	0.00505254	0.0403881	0	0.012239	-0.126195	-0.12475
ENSG00000274317	0.00505762	0.0403881	0	0.604302	0.460744	-0.356294
FAM208A	0.00505072	0.0403881	0	-0.105958	-0.00347894	-0.281512
L3HYPDH	0.00504224	0.0403881	0	-0.155315	-0.309739	-0.316367
NAA30	0.00505588	0.0403881	0	0.00298849	0.0174058	-0.122493
NDUFB3	0.00504296	0.0403881	0	0.047587	-0.0145459	-0.0415527
PGRMC1	0.0050479	0.0403881	0	0.0219536	-0.0128633	-0.118056
ZNF273	0.0050527	0.0403881	0	0.0269207	0.0410304	-0.216536
RPS6KA3	0.0050675	0.0404453	0	-0.080957	-0.106458	-0.203705
GALNT10	0.0050807	0.040503	0	0.0776958	-0.130096	-0.250632
KLHL9	0.00508518	0.040503	0	-0.047899	0.0266736	-0.0894981
MTRR	0.00507874	0.040503	0	-0.165083	-0.0359031	-0.107702
MYCBP2	0.00509097	0.040503	0	-0.21359	0.0397529	-0.258099
UBA2	0.00508847	0.040503	0	0.0397776	0.00502171	-0.119851
ZNF248	0.00509094	0.040503	0	-0.176682	-0.0769492	-0.285304
MAD2L1	0.00509425	0.0405075	0	-0.00448415	-0.00684394	-0.154305
RC3H2	0.00510128	0.0405348	0	0.0233077	0.0747623	-0.18426
SNRPD1	0.00510309	0.0405348	0	0.074116	-0.0464495	-0.144838
AUH	0.00513433	0.040678	0	-0.0765284	0.0140081	-0.199398
NUP37	0.00513473	0.040678	0	-0.0196186	-0.0892948	-0.126541
SEC31A	0.00512686	0.040678	0	-0.0551701	-0.0188216	-0.0959572
TTC1	0.00512953	0.040678	0	0.0170055	-0.0753594	-0.152416
VTI1B	0.00512669	0.040678	0	-0.0217381	-0.0197697	-0.152513
RPF1	0.00515516	0.0407857	0	0.0445567	-0.071802	-0.0425537
SETX	0.0051565	0.0407857	0	-0.118419	0.145662	-0.3239
UBE3D	0.00515246	0.0407857	0	-0.0199871	-0.0966541	-0.137211
SLCO1A2	0.00516138	0.0408027	0	-0.22929	0.146571	-0.285685
SCAMP1	0.00516972	0.0408471	0	-0.0146402	0.0224504	-0.127323
DEPDC1B	0.00518045	0.0409102	0	-0.0445441	-0.0757034	-0.123187
PCF11	0.0051966	0.0410161	0	-0.120795	0.0384669	-0.201739
CCNT2-AS1	0.00520474	0.041037	0	0.0956825	0.225584	-0.358434
DNAJB11	0.00521679	0.041037	0	0.114252	-0.0197524	-0.133563
PHAX	0.00521123	0.041037	0	0.0891548	-0.0250987	-0.169475
PPP6R3	0.00521181	0.041037	0	-0.0864423	0.0118444	-0.168551
SLC38A4	0.0052182	0.041037	0	-0.078801	0.0926234	0.00422345
STIL	0.00521845	0.041037	0	0.0399426	-0.0128917	-0.10346
SYPL1	0.00520805	0.041037	0	-0.0841177	-0.0989197	-0.152512
MAGOHB	0.00522696	0.0410392	0	0.0346401	-0.0590427	-0.212348
PCNP	0.0052249	0.0410392	0	-0.0139921	-0.098085	-0.175926
PPM1A	0.00522442	0.0410392	0	-0.00660295	-0.0657606	-0.238628
MYL12A	0.00524236	0.0411335	0	0.108801	0.0640728	-0.124561
PUS3	0.00524448	0.0411335	0	0.141001	0.0387021	-0.105382
TTTY15	0.00525327	0.0411662	0	-0.0200202	0.136313	-0.0689208
USP46	0.00525414	0.0411662	0	-0.0905951	-0.0963699	-0.196474
METTL15	0.00525745	0.0411705	0	-0.129397	0.0401902	-0.254334
C5orf15	0.00526176	0.0411827	0	-0.0316418	0.00560873	-0.153343
CASC5	0.0052699	0.0412033	0	-0.0974981	0.0410336	-0.289828
TADA1	0.00526988	0.0412033	0	0.0235043	-0.0220321	-0.113331
LGI2	0.00527407	0.0412112	0	0.0456735	-0.256874	-0.125044
NDUFAF4	0.00527643	0.0412112	0	-0.0324864	-0.112296	-0.122443
BAG2	0.00529716	0.0413261	0	-0.0752969	0.146603	-0.1367
CSNK1G3	0.00529524	0.0413261	0	-0.0942663	0.0291515	-0.199273
HSDL1	0.00530198	0.0413261	0	-0.0261792	-0.0271158	-0.098693
LSM5	0.00530316	0.0413261	0	0.0367009	-0.0816236	-0.169023
SKP1	0.00530501	0.0413261	0	-0.0158525	-0.0623154	-0.110858
SMIM8	0.00530772	0.0413261	0	-0.0602511	-0.192632	-0.129677
ZMAT4	0.00531328	0.041348	0	-0.0610847	0.0910301	0.0147193
ANGEL2	0.00532525	0.0414195	0	-0.0554678	0.0482378	-0.166413
ZNF816	0.005336	0.0414816	0	-0.0540437	0.228425	-0.188455
MED7	0.00533901	0.0414834	0	0.0857995	0.0598691	-0.184524
ENSG00000198843	0.00534945	0.041543	0	-0.0579881	0.0197934	-0.0536882
PCDH9	0.00535855	0.041592	0	0.132381	0.226995	-0.362245
EXO1	0.00536856	0.0416481	0	0.0227869	0.0451309	-0.10996
RANBP6	0.0053723	0.0416551	0	-0.0911833	-0.0411809	-0.142762
SH3BGRL2	0.00537603	0.0416551	0	-0.00569887	0.0319895	-0.0737063
SMURF2	0.00537781	0.0416551	0	-0.0162311	-0.0333698	-0.160229
ARMC8	0.00539986	0.041688	0	-0.080221	-0.0474176	-0.107972
ENSG00000234287	0.0053985	0.041688	0	0.250182	0.214314	-0.149155
MBD4	0.00538514	0.041688	0	-0.100705	-0.0249619	-0.135422
NEIL3	0.0054062	0.041688	0	0.0677438	0.0262927	-0.0248489
RAB11FIP2	0.0053909	0.041688	0	0.060198	0.0031881	-0.30886
2002-09-01	0.00540609	0.041688	0	-0.0396651	-0.0234481	-0.115499
SOWAHC	0.00539814	0.041688	0	-0.00967913	-0.121992	-0.268226
TRAPPC11	0.00540714	0.041688	0	-0.0297765	0.0423198	-0.114615
ZNF57	0.00539517	0.041688	0	0.0137122	0.028575	-0.14163
ZNF10	0.00541664	0.0417397	0	0.00557995	0.216138	-0.143307
CHD9	0.00542725	0.0417999	0	-0.13728	0.139072	-0.301245
ERBB2IP	0.00543075	0.0418053	0	-0.13632	0.0243357	-0.315836
ARHGAP5	0.00544606	0.0419016	0	-0.0599203	0.0659463	-0.269451
TTC5	0.00545468	0.0419463	0	-0.152993	0.0312718	-0.170003
MTBP	0.00548283	0.0421412	0	-0.191942	-0.0310596	-0.246325
ADGRL3	0.00549368	0.0421812	0	-0.127097	-0.131929	-0.0512271
PPIL1	0.00549289	0.0421812	0	0.00788753	-0.006099	-0.0968658
DNAJB14	0.00552655	0.0422029	0	-0.124079	-0.0168276	-0.249469
ENSG00000229271	0.00552401	0.0422029	0	0.168682	0.403407	-0.162557
GPC6	0.00552973	0.0422029	0	0.00447146	0.0488011	-0.321022
HNRNPC	0.00552433	0.0422029	0	-0.0303532	-0.0737759	-0.0803301
OCIAD1	0.00552236	0.0422029	0	-0.00417163	-0.071644	-0.127844
PALB2	0.00552164	0.0422029	0	0.0415942	0.0664173	-0.212077
PON2	0.00553037	0.0422029	0	-0.0763358	-0.161288	-0.215808
RAD21	0.00551798	0.0422029	0	0.00332835	-0.00470283	-0.102573
RPS3A	0.00550809	0.0422029	0	0.0492359	-0.0285077	-0.139098
TAF1	0.00550342	0.0422029	0	-0.126487	0.0377787	-0.0965127
WDR35	0.0055176	0.0422029	0	-0.0655837	0.0172435	-0.151473
ZNF326	0.00552328	0.0422029	0	-0.0672353	-0.00756393	-0.239423
HSPA8P8	0.00555939	0.0424028	0	0.0558779	0.055704	-0.24202
ATMIN	0.00557249	0.0424412	0	0.03265	-0.0151175	-0.11184
HNRNPU	0.00557119	0.0424412	0	-0.0149903	-0.0591183	-0.146777
ZNF772	0.00557294	0.0424412	0	-0.173167	0.0458531	-0.15447
HSPA14	0.00557813	0.0424487	0	0.0121101	0.0498037	-0.096953
SLC5A3	0.0055796	0.0424487	0	-0.411644	-0.0879966	-0.265432
ELP2	0.00558859	0.0424555	0	-0.0756831	-0.0310852	-0.107265
EPC2	0.00558902	0.0424555	0	0.0185564	0.0129368	-0.195781
ZNF226	0.0055882	0.0424555	0	0.00630359	-0.0409371	-0.148132
HNRNPA1P7	0.00559385	0.0424706	0	-0.048738	-0.0415862	-0.144392
TRPS1	0.00559932	0.0424906	0	-0.097269	-0.174368	-0.295232
MDN1	0.00560505	0.042491	0	-0.114938	-0.150509	-0.374224
TLK2	0.00560471	0.042491	0	-0.0512094	-0.0259266	-0.152443
SCAI	0.00561785	0.0425664	0	-0.117898	-0.0634132	-0.240051
CCP110	0.0056287	0.0426153	0	-0.0426324	0.0942581	-0.220549
RB1	0.00563367	0.0426153	0	0.0448833	0.0598889	-0.295526
STAT1	0.00563542	0.0426153	0	-0.010274	0.102571	-0.0890555
ZNF280D	0.00563569	0.0426153	0	0.0238695	0.011527	-0.191527
GLRX3	0.00564862	0.0426694	0	0.00435004	-0.02273	-0.131196
PSMC1	0.0056514	0.0426694	0	0.0322064	-0.0373781	-0.133
SLC2A3	0.00565077	0.0426694	0	-0.0435375	-0.0885245	-0.201472
DDX24	0.00566238	0.0426819	0	-0.0252887	0.0041322	-0.11058
DNAJC25	0.00566728	0.0426819	0	0.087734	-0.0426314	-0.245616
NASP	0.00566473	0.0426819	0	0.0218724	0.00503988	-0.160097
RAB10	0.00565751	0.0426819	0	-0.0710734	-0.00541324	-0.0785039
ZDHHC6	0.00566733	0.0426819	0	-0.214132	-0.115899	-0.119476
LRRC8B	0.00567251	0.0426994	0	0.0948372	-0.0371061	-0.184294
DHFRL1	0.00569417	0.0428409	0	0.0287709	0.168926	-0.163459
NDFIP2	0.00569861	0.0428528	0	-0.0344255	0.0581143	-0.140962
MB21D2	0.00570675	0.0428924	0	-0.106847	-0.159986	-0.27636
CHMP2B	0.0057183	0.0429145	0	-0.0149665	-0.0389428	-0.25623
CLASP2	0.00571691	0.0429145	0	-0.101609	0.0692488	-0.0646568
DPM1	0.00571317	0.0429145	0	0.0473289	0.0411398	-0.148322
SPAG5	0.00573038	0.0429836	0	-0.166589	-0.090215	-0.118751
GGCT	0.00573685	0.0430106	0	-0.0081971	0.00823906	-0.11303
COQ3	0.00574304	0.0430121	0	-0.231887	-0.181188	-0.1545
CREM	0.00574569	0.0430121	0	0.0635174	-0.00410995	-0.0555733
PDCD6IP	0.00574462	0.0430121	0	-0.0125519	0.0473084	-0.167651
EEF1B2P6	0.00575799	0.0430612	0	0.163391	0.0523179	-0.439694
[truncated: 247 more rows]

## Sheet: SU_tools_overlap_0.7_Fig_1C_2B
X	n	tools	maxFCCat	maxAbslog2FC	Log2FC_3	Log2FC_6	Log2FC_9
EGR3	4	impulseDE2-maSigPro-splineTC-edgeR	1	5.2236	-3.35203	-2.23947	-5.2236
PDGFB	4	impulseDE2-maSigPro-splineTC-edgeR	1	2.72139	-2.72139	-0.998587	-2.26
ARC	4	impulseDE2-maSigPro-splineTC-edgeR	1	1.93017	-1.93017	-0.541438	-1.3176
EGR1	4	impulseDE2-maSigPro-splineTC-edgeR	1	2.67308	-1.88301	-1.52571	-2.67308
DUSP5	4	impulseDE2-maSigPro-splineTC-edgeR	1	1.72303	-1.72303	-1.33121	-1.61272
DUSP6	4	impulseDE2-maSigPro-splineTC-edgeR	1	2.3785	-1.70821	-1.52527	-2.3785
SERPINE1	4	impulseDE2-maSigPro-splineTC-edgeR	1	1.72901	-1.59919	-1.72901	-1.43043
HAS3	4	impulseDE2-maSigPro-splineTC-edgeR	1	1.5228	-1.5228	-0.810918	-0.915614
AMIGO2	4	impulseDE2-maSigPro-splineTC-edgeR	1	1.48753	-1.48753	-0.608321	-0.843374
ENC1	4	impulseDE2-maSigPro-splineTC-edgeR	1	1.37602	-1.37602	-0.91734	-1.04796
IL23A	3	impulseDE2-splineTC-edgeR	1	1.35876	-1.35876	-0.933357	-0.650047
FAM84A	4	impulseDE2-maSigPro-splineTC-edgeR	1	1.30974	-1.30974	-1.1017	-1.08665
PDE4B	4	impulseDE2-maSigPro-splineTC-edgeR	1	1.30077	-1.30077	-0.699552	-1.02623
BHLHE40	4	impulseDE2-maSigPro-splineTC-edgeR	1	1.27119	-1.27119	-0.559757	-0.0991775
MAFF	4	impulseDE2-maSigPro-splineTC-edgeR	1	1.24234	-1.24234	-0.393957	-0.732887
LRRC55	4	impulseDE2-maSigPro-splineTC-edgeR	1	1.24821	-1.1988	-1.24821	-1.22766
FOS	4	impulseDE2-maSigPro-splineTC-edgeR	1	1.19492	-1.19492	-0.503651	-1.18147
HAS2	3	impulseDE2-maSigPro-splineTC	1	1.17588	-1.17588	-1.02172	-0.968969
HERC2P3	3	impulseDE2-splineTC-edgeR	1	1.1714	-1.1714	-0.66836	-0.477259
GJA4	3	impulseDE2-splineTC-edgeR	1	1.16156	-1.16156	-0.867457	-0.791745
ETV5	4	impulseDE2-maSigPro-splineTC-edgeR	1	1.09347	-1.0624	-1.09347	-0.81948
GABBR1	4	impulseDE2-maSigPro-splineTC-edgeR	1	1.05271	-1.05271	-0.59539	-0.389751
SPRY4	4	impulseDE2-maSigPro-splineTC-edgeR	1	1.04247	-1.04247	-0.509257	-0.866494
LONRF2	4	impulseDE2-maSigPro-splineTC-edgeR	1	1.03699	-1.03699	-0.593982	-0.318338
ENSG00000279400	4	impulseDE2-maSigPro-splineTC-edgeR	1	1.12737	-1.01329	-1.12737	-0.652395
MOB3C	4	impulseDE2-maSigPro-splineTC-edgeR	1	1.01209	-1.01209	-0.57471	-0.692352
KAT2B	3	impulseDE2-maSigPro-splineTC	0.9	0.994126	-0.994126	0.411791	-0.448534
KCNE3	4	impulseDE2-maSigPro-splineTC-edgeR	0.9	0.9657	-0.9657	-0.708281	-0.78287
RHOH	4	impulseDE2-maSigPro-splineTC-edgeR	1	1.3894	-0.962948	-1.3894	-1.32825
CMKLR1	3	impulseDE2-splineTC-edgeR	1	1.32923	-0.959219	-0.943305	-1.32923
LEF1	3	impulseDE2-maSigPro-edgeR	0.9	0.957436	-0.957436	-0.667525	-0.123504
RGAG4	4	impulseDE2-maSigPro-splineTC-edgeR	1	1.18709	-0.938488	-1.18709	-1.1255
FOSL1	4	impulseDE2-maSigPro-splineTC-edgeR	0.9	0.919103	-0.919103	-0.674444	-0.539079
RASGEF1B	4	impulseDE2-maSigPro-splineTC-edgeR	0.9	0.908251	-0.908251	-0.382827	-0.342128
ADORA2B	3	impulseDE2-splineTC-edgeR	0.9	0.904451	-0.904451	-0.567656	-0.632552
IL17RD	4	impulseDE2-maSigPro-splineTC-edgeR	1	1.10976	-0.898778	-1.10976	-1.10612
ANKRD34B	4	impulseDE2-maSigPro-splineTC-edgeR	0.8	0.893736	-0.893736	-0.342653	-0.312285
INHBA	3	impulseDE2-maSigPro-splineTC	0.8	0.865016	-0.865016	0.0374143	-0.760085
MCOLN3	3	impulseDE2-maSigPro-splineTC	0.8	0.854946	-0.854946	-0.589801	-0.783183
RND3	4	impulseDE2-maSigPro-splineTC-edgeR	0.8	0.847307	-0.847307	-0.3856	-0.725483
CAPRIN2	4	impulseDE2-maSigPro-splineTC-edgeR	0.8	0.818068	-0.818068	-0.321186	-0.402576
KLF10	4	impulseDE2-maSigPro-splineTC-edgeR	0.7	0.785519	-0.785519	-0.364705	-0.498516
SPIB	4	impulseDE2-maSigPro-splineTC-edgeR	0.8	0.871383	-0.772869	-0.871383	-0.814261
GFOD1	4	impulseDE2-maSigPro-splineTC-edgeR	0.7	0.77242	-0.77242	-0.103512	-0.0728807
SYNPO2	4	impulseDE2-maSigPro-splineTC-edgeR	1	1.0404	-0.756381	-1.0404	-0.9766
MFSD2A	4	impulseDE2-maSigPro-splineTC-edgeR	0.7	0.744531	-0.744531	-0.321164	-0.309369
C1orf61	3	impulseDE2-maSigPro-edgeR	0.8	0.803686	-0.735855	-0.803686	0.15277
NHSL2	3	impulseDE2-splineTC-edgeR	0.7	0.732947	-0.732947	-0.641968	-0.234118
NFE2L3	4	impulseDE2-maSigPro-splineTC-edgeR	1	1.11913	-0.717598	-1.11913	-1.1055
RAPGEF3	3	impulseDE2-maSigPro-splineTC	0.7	0.777478	-0.716711	-0.777478	-0.511544
KDR	4	impulseDE2-maSigPro-splineTC-edgeR	0.7	0.714737	-0.714737	-0.331781	-0.651418
DGKK	4	impulseDE2-maSigPro-splineTC-edgeR	0.7	0.714377	-0.714377	-0.630085	-0.27003
NANOG	4	impulseDE2-maSigPro-splineTC-edgeR	0.7	0.703412	-0.703412	-0.324388	-0.412312
ENSG00000255666	4	impulseDE2-maSigPro-splineTC-edgeR	1	1.31657	-0.689057	-1.18976	-1.31657
LMO3	3	impulseDE2-maSigPro-splineTC	1	1.13495	-0.657	-1.13495	-0.882574
PIK3AP1	4	impulseDE2-maSigPro-splineTC-edgeR	0.7	0.718649	-0.643553	-0.718649	-0.537509
PHLDB2	4	impulseDE2-maSigPro-splineTC-edgeR	0.8	0.806672	-0.640984	-0.806672	-0.791666
ENSG00000233393	4	impulseDE2-maSigPro-splineTC-edgeR	0.7	0.762028	-0.630403	-0.758484	-0.762028
SLC1A3	3	impulseDE2-maSigPro-splineTC	0.9	0.965249	-0.606041	-0.934193	-0.965249
SERTAD4	4	impulseDE2-maSigPro-splineTC-edgeR	0.9	0.940351	-0.603515	-0.49647	-0.940351
BRINP2	3	impulseDE2-splineTC-edgeR	1	1.75947	-0.593451	-0.789139	-1.75947
ZEB1	3	impulseDE2-splineTC-edgeR	1	1.4918	-0.567507	-0.171532	-1.4918
FGF19	3	impulseDE2-maSigPro-splineTC	0.7	0.771938	-0.56368	-0.31937	-0.771938
GABRA1	4	impulseDE2-maSigPro-splineTC-edgeR	1	1.29874	-0.555798	-0.884225	-1.29874
ENSG00000228592	4	impulseDE2-maSigPro-splineTC-edgeR	1	1.58103	-0.548758	-1.38565	-1.58103
POU2F3	3	impulseDE2-maSigPro-splineTC	1	1.24548	-0.543081	-1.24548	-0.728178
CXCR2	4	impulseDE2-maSigPro-splineTC-edgeR	0.8	0.871847	-0.506214	-0.613393	-0.871847
ELAVL2	4	impulseDE2-maSigPro-splineTC-edgeR	0.7	0.760047	-0.504836	-0.594932	-0.760047
SLFN12	4	impulseDE2-maSigPro-splineTC-edgeR	0.9	0.916856	-0.499474	-0.684469	-0.916856
THY1	4	impulseDE2-maSigPro-splineTC-edgeR	0.7	0.799482	-0.492627	-0.685933	-0.799482
CREB5	3	impulseDE2-splineTC-edgeR	1	1.303	-0.483532	-1.13103	-1.303
TRIML2	3	impulseDE2-maSigPro-splineTC	0.9	0.932111	-0.464922	-0.647794	-0.932111
PLA2G4C	4	impulseDE2-maSigPro-splineTC-edgeR	1	1.01916	-0.444466	-0.868212	-1.01916
SEC24D	4	impulseDE2-maSigPro-splineTC-edgeR	0.7	0.772713	-0.440517	-0.772713	-0.648987
SLC22A23	4	impulseDE2-maSigPro-splineTC-edgeR	0.7	0.710216	-0.431967	-0.710216	-0.512867
ENSG00000266709	3	impulseDE2-maSigPro-splineTC	0.7	0.772289	-0.417613	-0.361693	-0.772289
NR5A2	3	impulseDE2-maSigPro-splineTC	0.7	0.776023	-0.415838	-0.522142	-0.776023
DACT1	4	impulseDE2-maSigPro-splineTC-edgeR	1	1.28305	-0.4155	-0.785147	-1.28305
SHC3	4	impulseDE2-maSigPro-splineTC-edgeR	1	1.89304	-0.411875	-1.89304	-1.57141
ADAMTS5	3	impulseDE2-maSigPro-splineTC	0.8	0.895289	-0.40862	-0.294636	-0.895289
SLC2A14	3	impulseDE2-maSigPro-splineTC	0.8	0.874127	-0.401091	-0.874127	-0.714346
CLDN11	3	impulseDE2-maSigPro-splineTC	1	1.13031	-0.398862	-1.13031	-0.800728
GJA5	3	impulseDE2-maSigPro-splineTC	0.9	0.963426	-0.386124	-0.963426	-0.743087
LPL	4	impulseDE2-maSigPro-splineTC-edgeR	0.7	0.70887	-0.383694	-0.582342	-0.70887
F13A1	3	impulseDE2-maSigPro-splineTC	0.9	0.974057	-0.371376	-0.974057	-0.729178
LINC00152	3	impulseDE2-maSigPro-splineTC	1	1.37985	-0.367022	-0.795922	-1.37985
MDFIC	4	impulseDE2-maSigPro-splineTC-edgeR	0.7	0.722802	-0.364868	-0.722802	-0.538398
DLGAP1-AS2	3	impulseDE2-maSigPro-splineTC	0.8	0.829739	-0.364826	-0.829739	-0.606364
SLA	4	impulseDE2-maSigPro-splineTC-edgeR	1	1.25691	-0.364598	-1.25691	-1.14053
RASGRP1	3	impulseDE2-maSigPro-splineTC	0.8	0.878138	-0.363245	-0.878138	-0.115698
TM4SF18	3	impulseDE2-maSigPro-splineTC	0.8	0.837246	-0.36177	-0.786241	-0.837246
MT2A	3	impulseDE2-maSigPro-edgeR	1	1.95451	-0.354354	1.09061	1.95451
KAT7	4	impulseDE2-maSigPro-splineTC-edgeR	0.8	0.843547	-0.348671	-0.843547	-0.701799
LINC00941	4	impulseDE2-maSigPro-splineTC-edgeR	1	1.14458	-0.345745	-1.14458	-0.721178
P2RY1	4	impulseDE2-maSigPro-splineTC-edgeR	1	1.12586	-0.333059	-0.991142	-1.12586
METTL7A	3	impulseDE2-maSigPro-splineTC	0.9	0.917992	-0.329014	-0.89786	-0.917992
AK4	4	impulseDE2-maSigPro-splineTC-edgeR	1	1.16436	-0.31963	-1.00127	-1.16436
ENSG00000223559	3	impulseDE2-maSigPro-splineTC	1	1.48747	-0.314015	-1.48747	-1.28962
NDUFB8	3	impulseDE2-maSigPro-splineTC	0.8	0.875452	-0.291967	-0.875452	-0.51003
HSPA8P8	3	impulseDE2-splineTC-edgeR	1	1.29189	-0.281088	-1.29189	-1.07397
HTR7	3	impulseDE2-maSigPro-splineTC	0.7	0.750881	-0.279242	-0.480856	-0.750881
ETV4	3	impulseDE2-maSigPro-splineTC	0.7	0.792906	-0.258487	-0.736924	-0.792906
THRB	3	impulseDE2-maSigPro-edgeR	0.9	0.99869	-0.247375	0.907575	0.99869
BZW1P2	3	impulseDE2-maSigPro-splineTC	0.9	0.929046	-0.243739	-0.929046	-0.69115
PLAU	3	impulseDE2-maSigPro-splineTC	0.8	0.841191	-0.242714	-0.841191	-0.450023
ENSG00000180574	3	impulseDE2-maSigPro-splineTC	0.8	0.871044	-0.23953	-0.871044	-0.554376
ID3	3	impulseDE2-maSigPro-edgeR	0.7	0.744757	-0.233797	0.744757	0.526521
MNT	3	impulseDE2-maSigPro-edgeR	0.7	0.795145	-0.227305	0.75612	0.795145
LDLRAD4	4	impulseDE2-maSigPro-splineTC-edgeR	1	1.50052	-0.220005	-1.22687	-1.50052
TLL2	3	impulseDE2-maSigPro-splineTC	0.7	0.781591	-0.211457	-0.491968	-0.781591
PRSS35	4	impulseDE2-maSigPro-splineTC-edgeR	0.8	0.82971	-0.210415	-0.628281	-0.82971
GNA14	4	impulseDE2-maSigPro-splineTC-edgeR	1	1.06859	-0.20714	-0.758525	-1.06859
MIR302A	3	impulseDE2-maSigPro-splineTC	0.8	0.833036	-0.201517	-0.833036	-0.418416
SLIT2	3	impulseDE2-maSigPro-splineTC	1	1.00365	-0.184787	-1.00365	-0.890609
MYH2	4	impulseDE2-maSigPro-splineTC-edgeR	1	1.67631	-0.18334	-0.680478	-1.67631
FAM49A	3	impulseDE2-maSigPro-splineTC	1	1.56678	-0.181977	-1.56678	-1.013
PARVG	3	maSigPro-splineTC-edgeR	0.7	0.75981	-0.173176	-0.108458	-0.75981
ENSG00000264281	3	impulseDE2-maSigPro-splineTC	1	1.10083	-0.170166	-1.10083	-0.939884
PPP3CA	3	impulseDE2-maSigPro-splineTC	0.7	0.767996	-0.166626	-0.767996	-0.692465
CCBE1	3	impulseDE2-maSigPro-splineTC	1	1.29174	-0.145724	-0.793984	-1.29174
NTS	3	impulseDE2-maSigPro-splineTC	0.7	0.733653	-0.140543	-0.445598	-0.733653
CTSK	3	impulseDE2-maSigPro-splineTC	0.7	0.706303	-0.138269	-0.706303	-0.699431
MT1H	3	impulseDE2-maSigPro-edgeR	1	1.44058	-0.135285	1.12591	1.44058
FAM65B	4	impulseDE2-maSigPro-splineTC-edgeR	0.8	0.8309	-0.13112	-0.544141	-0.8309
ITPR2	3	impulseDE2-maSigPro-splineTC	0.7	0.774961	-0.126167	-0.553628	-0.774961
ANTXR2	3	impulseDE2-maSigPro-splineTC	0.7	0.763527	-0.11789	-0.763527	-0.506474
VSNL1	3	impulseDE2-maSigPro-splineTC	0.8	0.843353	-0.105538	-0.843353	-0.783956
ENSG00000241352	3	impulseDE2-maSigPro-splineTC	1	1.04545	-0.105285	-0.993269	-1.04545
SULF1	3	impulseDE2-maSigPro-splineTC	1	1.05138	-0.0869887	-0.631839	-1.05138
TMEM178A	3	impulseDE2-maSigPro-splineTC	1	1.1893	-0.0747814	-1.1893	-0.954513
SMAD6	3	impulseDE2-maSigPro-edgeR	1	1.07662	-0.0605725	1.07662	0.793047
CPNE4	3	impulseDE2-maSigPro-splineTC	0.9	0.916942	-0.0508803	-0.555489	-0.916942
TLE3	3	impulseDE2-maSigPro-edgeR	0.7	0.734596	-0.0507169	0.734596	0.712178
CCDC80	3	impulseDE2-maSigPro-splineTC	0.7	0.707322	-0.0277808	-0.149626	-0.707322
ANXA1	3	impulseDE2-splineTC-edgeR	1	2.021	-0.01532	-0.959257	-2.021
PLAT	3	impulseDE2-maSigPro-splineTC	0.7	0.716416	-0.0115336	-0.131093	-0.716416
MIR4435-2HG	4	impulseDE2-maSigPro-splineTC-edgeR	1	1.33221	-0.00591985	-0.800126	-1.33221
ERG	3	impulseDE2-maSigPro-splineTC	1	1.45136	-0.00066245	-1.18781	-1.45136
ID4	3	impulseDE2-maSigPro-edgeR	1	1.13362	0.00333474	1.13362	0.784384
MN1	3	impulseDE2-maSigPro-edgeR	0.8	0.80419	0.00546822	0.80419	0.76586
SLC8A1	3	impulseDE2-maSigPro-splineTC	0.8	0.811343	0.0105868	-0.811343	-0.636478
SERPINB9	3	impulseDE2-maSigPro-edgeR	0.8	0.893569	0.0433822	0.893569	0.87261
PAPLN	3	impulseDE2-maSigPro-edgeR	1	1.04698	0.0440953	1.04698	1.00687
NLGN2	3	impulseDE2-maSigPro-edgeR	0.8	0.804696	0.0445761	0.688178	0.804696
MTND2P28	3	impulseDE2-splineTC-edgeR	1	1.15344	0.0875353	-1.15344	-0.467613
SLC6A8	3	impulseDE2-maSigPro-edgeR	0.7	0.751618	0.0993371	0.489442	0.751618
PLCD3	3	impulseDE2-maSigPro-edgeR	0.8	0.822631	0.118456	0.822631	0.49896
SMOC2	3	impulseDE2-maSigPro-splineTC	1	1.08634	0.13481	1.08634	1.00275
NFATC1	3	impulseDE2-maSigPro-edgeR	1	1.48123	0.138384	0.723265	1.48123
HSPA1A	3	impulseDE2-maSigPro-edgeR	0.8	0.814275	0.141968	0.814275	0.518047
EIF5AL1	3	impulseDE2-splineTC-edgeR	1	1.0858	0.14205	-1.0858	-0.5814
JDP2	3	impulseDE2-maSigPro-edgeR	0.8	0.826858	0.142993	0.826858	0.189193
MTCO2P12	3	impulseDE2-splineTC-edgeR	1	1.12364	0.143143	-1.12364	-0.652819
LIMCH1	3	impulseDE2-maSigPro-splineTC	1	1.05532	0.145499	0.623942	1.05532
MCF2L	3	impulseDE2-maSigPro-edgeR	0.8	0.842391	0.146771	0.842391	0.421733
ENSG00000275342	3	impulseDE2-maSigPro-edgeR	0.9	0.908718	0.155969	0.908718	0.765391
ACTBP7	3	impulseDE2-splineTC-edgeR	1	1.38154	0.163388	-1.38154	-0.866433
TMEM266	4	impulseDE2-maSigPro-splineTC-edgeR	0.8	0.861611	0.17764	-0.861611	-0.654754
AUTS2	3	impulseDE2-maSigPro-edgeR	0.7	0.761847	0.180512	0.643155	0.761847
ARHGEF19	3	impulseDE2-maSigPro-edgeR	1	1.00019	0.182061	1.00019	0.641899
FAM20A	4	impulseDE2-maSigPro-splineTC-edgeR	1	1.10745	0.183377	1.10745	0.952884
ZBTB7B	3	impulseDE2-maSigPro-edgeR	0.8	0.877434	0.187425	0.877434	0.498254
COBL	3	impulseDE2-maSigPro-edgeR	0.7	0.748218	0.190272	0.748218	0.376476
CASZ1	3	impulseDE2-maSigPro-edgeR	0.9	0.902168	0.200412	0.902168	0.797071
ELF3	3	impulseDE2-maSigPro-edgeR	0.7	0.789735	0.207504	0.789735	0.668266
ZNF213	3	impulseDE2-maSigPro-splineTC	1	1.45477	0.208347	1.45477	0.893467
FOXI3	3	impulseDE2-maSigPro-edgeR	0.8	0.855167	0.209186	0.763213	0.855167
FGFR3	3	impulseDE2-maSigPro-edgeR	1	1.72032	0.229845	1.72032	1.60232
GNG7	3	impulseDE2-maSigPro-edgeR	0.7	0.746101	0.232592	0.551794	0.746101
MIDN	3	impulseDE2-maSigPro-edgeR	0.9	0.988816	0.235339	0.988816	0.847743
CELSR1	3	impulseDE2-maSigPro-edgeR	1	1.22612	0.2537	1.22612	1.03749
VIPR2	3	impulseDE2-maSigPro-edgeR	0.8	0.808634	0.256188	0.78948	0.808634
KIAA1522	3	impulseDE2-maSigPro-edgeR	0.7	0.745531	0.261224	0.687246	0.745531
LINGO1	3	impulseDE2-maSigPro-edgeR	1	1.15089	0.264527	1.10086	1.15089
NTN1	3	impulseDE2-maSigPro-edgeR	1	1.23516	0.266113	1.23516	0.917749
TMEM26	3	impulseDE2-maSigPro-splineTC	0.7	0.708048	0.267977	-0.317079	-0.708048
FRAT1	3	impulseDE2-maSigPro-edgeR	1	1.10806	0.268722	1.10806	0.551556
BRD1	3	impulseDE2-maSigPro-edgeR	0.8	0.863277	0.275388	0.863277	0.631923
GNB1L	3	impulseDE2-maSigPro-splineTC	1	2.12846	0.281609	2.12846	1.30751
VTCN1	3	maSigPro-splineTC-edgeR	0.7	0.742437	0.283938	-0.0759353	-0.742437
PALM	3	impulseDE2-maSigPro-edgeR	1	1.79883	0.286467	1.79883	1.22793
FILIP1	3	impulseDE2-maSigPro-edgeR	1	1.07282	0.287255	1.07282	0.197614
PTCH1	3	impulseDE2-maSigPro-edgeR	0.8	0.887493	0.287324	0.887493	0.609438
PHLDA3	3	impulseDE2-maSigPro-edgeR	0.9	0.927002	0.29252	0.927002	0.149876
CBX4	3	impulseDE2-maSigPro-edgeR	1	1.51567	0.317189	1.51567	1.09691
IGFBP3	4	impulseDE2-maSigPro-splineTC-edgeR	0.8	0.872172	0.324724	0.768507	0.872172
TNRC18	3	impulseDE2-maSigPro-edgeR	1	1.67066	0.326286	1.67066	1.47223
SALL3	3	impulseDE2-maSigPro-edgeR	1	1.08069	0.339537	1.02453	1.08069
NCOR2	3	impulseDE2-maSigPro-edgeR	1	1.59942	0.356829	1.59942	1.50985
REEP6	3	impulseDE2-maSigPro-edgeR	1	1.148	0.36605	1.148	0.726842
GMEB2	3	impulseDE2-maSigPro-edgeR	0.8	0.832306	0.386038	0.832306	0.654772
TCF3	3	impulseDE2-maSigPro-edgeR	1	1.13466	0.386147	1.13466	0.943414
MAPK7	3	impulseDE2-maSigPro-edgeR	0.8	0.837308	0.399819	0.837308	0.825626
IRX2	3	impulseDE2-maSigPro-edgeR	0.8	0.883432	0.402649	0.883432	0.682805
CLDN19	3	impulseDE2-maSigPro-edgeR	0.8	0.821429	0.404154	0.821429	0.544156
DYRK1B	3	impulseDE2-maSigPro-edgeR	0.9	0.98637	0.41048	0.98637	0.637475
CLDN4	3	impulseDE2-maSigPro-edgeR	0.8	0.880586	0.419292	0.880586	0.549879
PRR12	3	impulseDE2-maSigPro-edgeR	1	1.58965	0.423287	1.58965	1.36064
UNC5A	3	impulseDE2-maSigPro-edgeR	1	1.30327	0.432006	1.30327	1.21612
SOX15	3	impulseDE2-maSigPro-edgeR	1	1.31183	0.43358	1.31183	1.22054
SMARCA2	3	impulseDE2-maSigPro-splineTC	0.7	0.76223	0.440686	0.76223	0.519687
C5orf38	3	impulseDE2-maSigPro-edgeR	1	1.41966	0.460264	1.41966	1.17137
UPK3B	3	impulseDE2-maSigPro-edgeR	1	1.54393	0.464859	1.54393	1.17776
CITED2	3	impulseDE2-maSigPro-edgeR	0.7	0.707683	0.471924	0.57059	0.707683
FAM101A	3	impulseDE2-maSigPro-edgeR	0.7	0.779847	0.473859	0.779847	0.273746
CASKIN1	3	impulseDE2-maSigPro-edgeR	1	1.50671	0.480182	1.50671	1.29567
RGMA	3	impulseDE2-maSigPro-edgeR	1	1.23415	0.483092	1.23415	1.19024
PPDPF	3	impulseDE2-maSigPro-edgeR	1	1.28142	0.496798	1.28142	1.06643
H2AFX	3	impulseDE2-maSigPro-edgeR	1	1.57743	0.514133	1.57743	1.10486
PSMD9	3	impulseDE2-maSigPro-edgeR	1	1.0997	0.539	1.0997	1.03978
TP73	3	impulseDE2-maSigPro-edgeR	1	1.19393	0.544481	1.19393	0.990688
PANX2	3	impulseDE2-maSigPro-splineTC	1	1.94061	0.545516	1.94061	1.65953
TRIM54	4	impulseDE2-maSigPro-splineTC-edgeR	1	1.3068	0.549344	1.3068	0.93345
TFAP2C	3	impulseDE2-maSigPro-edgeR	0.8	0.868925	0.557268	0.636864	0.868925
SPSB1	4	impulseDE2-maSigPro-splineTC-edgeR	0.7	0.792336	0.558455	0.778425	0.792336
BMP7	3	impulseDE2-maSigPro-edgeR	0.8	0.869295	0.560803	0.869295	0.674637
MBD3	3	impulseDE2-maSigPro-edgeR	1	1.86975	0.561804	1.86975	1.19166
FZD8	3	impulseDE2-maSigPro-edgeR	1	1.13629	0.566869	1.13629	0.831522
FZD2	3	impulseDE2-maSigPro-edgeR	1	1.47413	0.579326	1.47413	1.17705
NFE2	3	impulseDE2-maSigPro-edgeR	0.9	0.976697	0.586542	0.976697	0.76823
C7orf50	3	impulseDE2-maSigPro-edgeR	1	1.67641	0.599916	1.67641	0.926217
ATP5D	3	impulseDE2-maSigPro-edgeR	1	1.92312	0.600089	1.92312	1.07009
HTR1D	4	impulseDE2-maSigPro-splineTC-edgeR	0.8	0.837082	0.605754	0.562574	0.837082
ID1	4	impulseDE2-maSigPro-splineTC-edgeR	1	2.27661	0.612887	2.27661	1.61829
APOE	3	impulseDE2-maSigPro-edgeR	1	1.94501	0.632128	1.94501	1.11176
RTN4RL2	3	impulseDE2-maSigPro-edgeR	1	1.66991	0.6352	1.66991	1.49399
LHX5	3	impulseDE2-maSigPro-edgeR	1	2.05262	0.645441	2.05262	0.736202
CDT1	3	impulseDE2-maSigPro-edgeR	1	1.48532	0.667045	1.48532	1.25163
JUND	3	impulseDE2-maSigPro-edgeR	0.9	0.958588	0.669491	0.958588	0.615018
DDIT4	3	impulseDE2-maSigPro-edgeR	0.8	0.853062	0.675404	0.853062	0.0937937
LRP3	3	impulseDE2-maSigPro-edgeR	1	1.88774	0.690063	1.88774	1.21956
PRICKLE1	4	impulseDE2-maSigPro-splineTC-edgeR	0.7	0.700167	0.700167	-0.00434067	0.0753483
ALDH16A1	3	impulseDE2-maSigPro-edgeR	1	2.08298	0.711227	2.08298	1.31205
CA2	4	impulseDE2-maSigPro-splineTC-edgeR	0.7	0.724081	0.724081	0.206809	0.332327
ZNF488	4	impulseDE2-maSigPro-splineTC-edgeR	0.7	0.7399	0.7399	0.00548207	0.174292
SGK1	4	impulseDE2-maSigPro-splineTC-edgeR	0.7	0.743317	0.743317	-0.267145	-0.289661
MZT2A	3	impulseDE2-maSigPro-edgeR	1	1.98538	0.763024	1.98538	1.34106
MAP1LC3C	4	impulseDE2-maSigPro-splineTC-edgeR	0.7	0.770098	0.770098	0.529615	0.318209
PRR15	3	impulseDE2-maSigPro-edgeR	1	1.45458	0.781991	1.45458	0.823526
ZNF358	3	impulseDE2-maSigPro-edgeR	1	2.19304	0.782571	2.19304	1.31042
BCL2L11	4	impulseDE2-maSigPro-splineTC-edgeR	0.7	0.785294	0.785294	0.224641	0.441824
ABHD8	3	impulseDE2-maSigPro-edgeR	1	1.88841	0.792232	1.88841	1.47125
LRAT	4	impulseDE2-maSigPro-splineTC-edgeR	0.8	0.813308	0.813308	0.503435	0.129465
FOXB1	3	impulseDE2-maSigPro-edgeR	0.8	0.823168	0.823168	0.795435	0.0476398
FEZF1	4	impulseDE2-maSigPro-splineTC-edgeR	1	1.1386	0.827136	1.1386	0.999352
MICAL2	4	impulseDE2-maSigPro-splineTC-edgeR	0.8	0.844329	0.844329	0.331216	0.24481
TMPRSS2	4	impulseDE2-maSigPro-splineTC-edgeR	0.8	0.848272	0.848272	0.469306	0.40232
PRKCDBP	4	impulseDE2-maSigPro-splineTC-edgeR	1	1.70868	0.859451	1.70868	0.886473
ZNF628	3	impulseDE2-maSigPro-edgeR	1	2.17751	0.870499	2.17751	1.6946
SOX9	3	impulseDE2-maSigPro-edgeR	0.8	0.881007	0.881007	0.363439	0.493792
LHX4	4	impulseDE2-maSigPro-splineTC-edgeR	0.8	0.895677	0.895677	0.65743	0.106586
IRF2BP1	3	impulseDE2-maSigPro-edgeR	1	1.66945	0.925792	1.66945	1.02779
BCL6	4	impulseDE2-maSigPro-splineTC-edgeR	0.9	0.931221	0.931221	0.892412	0.602386
TOB1	4	impulseDE2-maSigPro-splineTC-edgeR	0.9	0.938726	0.938726	0.203287	0.522103
SCNN1G	3	impulseDE2-splineTC-edgeR	1	1.34868	0.946449	1.34868	0.767892
BMP2	4	impulseDE2-maSigPro-splineTC-edgeR	0.9	0.952975	0.952975	0.516732	0.720057
EDN1	3	impulseDE2-splineTC-edgeR	0.9	0.987908	0.987908	0.961151	0.824376
PCDH7	4	impulseDE2-maSigPro-splineTC-edgeR	1	1.39505	1.00677	1.39505	1.23752
ACKR3	3	impulseDE2-maSigPro-splineTC	1	1.01486	1.01486	0.297669	-0.0295386
PCDH18	4	impulseDE2-maSigPro-splineTC-edgeR	1	1.04976	1.04976	0.354446	0.390543
POU3F4	4	impulseDE2-maSigPro-splineTC-edgeR	1	1.39639	1.08048	1.33278	1.39639
LRRTM3	4	impulseDE2-maSigPro-splineTC-edgeR	1	1.90902	1.08491	1.90902	1.00886
FIGNL2	4	impulseDE2-maSigPro-splineTC-edgeR	1	3.50551	1.08516	3.50551	2.33413
SOX21	4	impulseDE2-maSigPro-splineTC-edgeR	1	1.72611	1.12047	1.72611	1.23198
ZNF296	4	impulseDE2-maSigPro-splineTC-edgeR	1	2.40206	1.14257	2.40206	2.05792
TIPARP	4	impulseDE2-maSigPro-splineTC-edgeR	1	1.23484	1.23484	0.897391	0.789032
ADRA2A	4	impulseDE2-maSigPro-splineTC-edgeR	1	1.40266	1.30281	1.40266	1.39762
TFEB	3	impulseDE2-splineTC-edgeR	1	1.74434	1.33278	1.74434	0.900311
CYP1B1	4	impulseDE2-maSigPro-splineTC-edgeR	1	1.6886	1.34799	1.6886	0.678915
STC1	4	impulseDE2-maSigPro-splineTC-edgeR	1	1.40731	1.40731	0.650668	0.387531
DLL1	4	impulseDE2-maSigPro-splineTC-edgeR	1	1.45369	1.43671	1.45369	1.16122
PCDH8	4	impulseDE2-maSigPro-splineTC-edgeR	1	2.43146	1.82029	2.43146	2.20994
MRPL12	3	impulseDE2-maSigPro-edgeR	1	3.97912	1.95024	3.97912	3.01825
NPTX1	4	impulseDE2-maSigPro-splineTC-edgeR	1	3.44582	2.27805	3.44582	1.3439
GADD45G	3	impulseDE2-maSigPro-edgeR	1	3.27407	2.28233	3.27407	2.13936

## Sheet: SU_edgeR
Gene	p	TP	DMSO_vs_SU_0	DMSO_vs_SU_3	DMSO_vs_SU_6	DMSO_vs_SU_9
AASDHPPT	0.00448075	TP_6	0	-0.0634242	-0.148374	-0.0964787
ABCA1	0.00895544	TP_3	0	-0.204284	0.0428981	0.198493
ABCA3	0.00993085	TP_3	0	0.0821973	0.829978	0.90424
ABCC1	0.00223055	TP_6	0	0.0255159	0.190848	0.30936
ABCG1	0.00302559	TP_6	0	0.257103	-0.00309787	0.167549
ABCG2	0.00811336	TP_3	0	-0.359492	-0.214478	-0.443593
ABHD10	0.00505013	TP_3	0	-0.0231862	-0.231257	-0.22254
ABHD17A	0.00786864	TP_9	0	0.636066	2.02471	1.2375
ABHD17B	0.0056013	TP_3	0	0.215467	-0.0762454	0.0563426
ABHD17B	0.00465099	TP_6	0	0.215467	-0.0762454	0.0563426
ABHD8	0.00592385	TP_9	0	0.792232	1.88841	1.47125
ACADSB	0.00889111	TP_9	0	0.0207504	0.120077	-0.00917127
ACAT2	0.00928825	TP_3	0	0.0526921	-0.29281	-0.364953
ACSL4	0.00639146	TP_3	0	-0.0430904	-0.216822	-0.260672
ACTBP7	0.00936675	TP_6	0	0.163388	-1.38154	-0.866433
ACTC1	0.00550225	TP_6	0	0.110107	-0.0373274	0.0314584
ACTG1	0.00919675	TP_3	0	0.14155	0.231034	0.325947
ADAM9	0.0022568	TP_3	0	-0.130777	-0.117164	-0.277484
ADAM9	0.00299662	TP_6	0	-0.130777	-0.117164	-0.277484
ADAMTS1	0.00774624	TP_9	0	-0.540031	-0.364036	-0.504275
ADAMTS2	0.00928585	TP_9	0	0.10817	0.905325	0.733055
ADAMTS7	0.00972381	TP_9	0	0.359011	1.37826	1.04317
ADD2	0.006191	TP_9	0	-0.243111	-0.154266	-0.186397
ADGRL1	0.00867094	TP_3	0	0.0438883	0.822674	0.703321
ADM2	0.00314193	TP_6	0	0.149058	0.617115	0.294881
ADNP2	0.00967668	TP_6	0	0.18694	0.104966	0.116671
ADORA2B	0.00275696	TP_9	0	-0.904451	-0.567656	-0.632552
ADRA2A	0.000438321	TP_9	0	1.30281	1.40266	1.39762
ADRA2B	0.0050661	TP_3	0	-0.0114779	0.564807	0.350808
ADRM1	0.0097493	TP_9	0	0.390266	1.15492	0.578229
AFAP1	0.0091679	TP_6	0	0.144641	0.13738	0.00457931
AFG3L1P	0.00781197	TP_3	0	0.00319128	0.147108	0.203717
AGAP1	0.00984002	TP_6	0	0.101543	0.213443	0.123141
AGGF1	0.00799699	TP_3	0	-0.00398979	-0.0636807	-0.0691532
AGRN	0.00552897	TP_3	0	0.662806	2.04721	1.57391
AGRN	0.00430485	TP_9	0	0.662806	2.04721	1.57391
AHCTF1	0.00749936	TP_6	0	-0.139243	-0.0664207	0.0290065
AHDC1	0.00984073	TP_9	0	0.517964	1.66497	1.39274
AHNAK	0.00799525	TP_3	0	-0.634081	0.389306	0.402202
AHRR	0.00290633	TP_9	0	1.05671	1.47788	0.887327
AHSA2	0.00942398	TP_6	0	-0.466926	-0.125937	-0.0882656
AJUBA	0.00104723	TP_6	0	0.514886	0.551451	0.448516
AK4	0.00221448	TP_9	0	-0.31963	-1.00127	-1.16436
AKAP8	0.00801189	TP_3	0	0.0560725	0.314023	0.238274
AKAP8L	0.00925518	TP_3	0	-0.0070535	0.213294	0.0421602
AKAP9	0.00372948	TP_3	0	-0.142115	0.418377	0.0233935
AKAP9	0.00777882	TP_6	0	-0.142115	0.418377	0.0233935
ALAD	0.00891438	TP_6	0	0.0250778	-0.110222	0.113765
ALDH16A1	0.00957923	TP_9	0	0.711227	2.08298	1.31205
ALDH1L2	0.00115321	TP_3	0	-0.182001	-0.0468015	0.0250798
ALDH1L2	0.00144306	TP_6	0	-0.182001	-0.0468015	0.0250798
ALKBH8	0.00379184	TP_3	0	-0.235863	-0.200588	-0.219362
ALKBH8	0.00757723	TP_6	0	-0.235863	-0.200588	-0.219362
ALOX12P2	0.00451225	TP_6	0	-0.485006	-0.165919	0.295636
ALPK2	0.000617307	TP_3	0	-0.127745	-0.164704	-0.36879
ALPK2	0.000605215	TP_6	0	-0.127745	-0.164704	-0.36879
AMIGO2	0.00266998	TP_3	0	-1.48753	-0.608321	-0.843374
AMIGO2	0.000978508	TP_9	0	-1.48753	-0.608321	-0.843374
AMOTL1	0.000535644	TP_9	0	-0.57045	-0.484457	-0.361244
AMOTL2	0.000328509	TP_3	0	0.253266	0.495103	0.0149904
AMOTL2	0.000174585	TP_6	0	0.253266	0.495103	0.0149904
AMZ1	0.00669373	TP_3	0	-0.384989	0.349761	0.0226506
AMZ1	0.00827116	TP_6	0	-0.384989	0.349761	0.0226506
ANGEL2	0.00874736	TP_6	0	-0.0596895	-0.0420024	-0.103396
ANGPT1	0.00120381	TP_3	0	0.438292	0.29747	-0.248507
ANGPT1	0.00234664	TP_6	0	0.438292	0.29747	-0.248507
ANKRD12	0.00417449	TP_9	0	-0.0120282	0.477368	0.129157
ANKRD26	0.00705906	TP_3	0	-0.225207	0.214881	-0.0534328
ANKRD26	0.00499702	TP_6	0	-0.225207	0.214881	-0.0534328
ANKRD34B	0.00497627	TP_9	0	-0.893736	-0.342653	-0.312285
ANKRD50	0.00830562	TP_6	0	-0.0686471	0.0090207	0.04089
ANKS1A	0.0031922	TP_6	0	-0.030751	0.169175	0.101902
ANOS1	0.00627001	TP_9	0	-0.393683	-0.465954	-0.231713
ANXA1	0.00371059	TP_3	0	-0.01532	-0.959257	-2.021
ANXA3	0.00758685	TP_3	0	-0.224287	-0.597074	-0.699119
AP3D1	0.00847316	TP_3	0	0.0892907	0.563908	0.380589
AP5Z1	0.00929306	TP_9	0	0.392613	1.67894	0.897817
APAF1	0.00761805	TP_3	0	-0.136382	0.0276636	-0.09577
APBB3	0.00682616	TP_6	0	-0.609071	0.070262	0.0681928
APC	0.00214296	TP_6	0	-0.27346	-0.117878	-0.0653003
APELA	0.000631662	TP_9	0	0.463836	0.683395	0.632043
APOE	0.00595991	TP_9	0	0.632128	1.94501	1.11176
ARAF	0.00528855	TP_3	0	0.182071	0.403583	0.490116
ARAP2	0.00802911	TP_6	0	-0.419192	-0.592537	-0.460594
ARC	0.00471699	TP_3	0	-1.93017	-0.541438	-1.3176
ARC	0.00393428	TP_6	0	-1.93017	-0.541438	-1.3176
ARC	0.00209039	TP_9	0	-1.93017	-0.541438	-1.3176
ARHGAP26	0.00275334	TP_6	0	-0.0623179	-0.239489	-0.278986
ARHGAP31	0.0057694	TP_9	0	-0.610463	-0.555371	-0.6221
ARHGAP32	0.00288434	TP_6	0	-0.0627719	0.0671836	0.127846
ARHGAP9	0.00109616	TP_3	0	-0.258526	0.116923	-0.051351
ARHGAP9	0.0017797	TP_6	0	-0.258526	0.116923	-0.051351
ARHGDIA	0.00387987	TP_9	0	0.389128	1.14186	0.850384
ARHGEF19	0.00877042	TP_9	0	0.182061	1.00019	0.641899
ARID4B	0.00683734	TP_6	0	0.129544	0.215205	0.200771
ARL10	0.00583366	TP_3	0	-0.490053	-0.0576816	0.265863
ARL10	0.00831332	TP_6	0	-0.490053	-0.0576816	0.265863
ARL10	0.0049242	TP_9	0	-0.490053	-0.0576816	0.265863
ARL4C	0.00452163	TP_6	0	0.214362	0.202445	0.0914962
ARMCX5-GPRASP2	0.0049536	TP_3	0	-0.251395	-0.215737	0.169675
ARMCX5-GPRASP2	0.0087424	TP_6	0	-0.251395	-0.215737	0.169675
ARNT	0.00310788	TP_6	0	-0.0445668	-0.0903544	0.016324
ARRDC3	0.000642966	TP_3	0	0.355708	0.298567	0.173243
ARRDC3	0.000301371	TP_6	0	0.355708	0.298567	0.173243
ARRDC4	0.00133891	TP_3	0	-0.297863	-0.0869956	-0.0952541
ARRDC4	0.00115393	TP_6	0	-0.297863	-0.0869956	-0.0952541
ARSJ	0.00598656	TP_6	0	-0.38246	-0.167019	-0.318004
ASAP2	0.00422174	TP_6	0	-0.0584636	-0.0277508	0.316393
ASH1L	0.00740698	TP_6	0	-0.31068	-0.120912	0.00501224
ASPM	0.00529898	TP_6	0	-0.233684	0.153678	-0.0352661
ATAD2	0.00294201	TP_9	0	0.204331	0.0348974	0.0817427
ATF7IP2	0.00701752	TP_3	0	-0.179044	-0.32334	-0.268677
ATG4C	0.00824324	TP_3	0	-0.269118	-0.227963	-0.306033
ATP13A2	0.00893775	TP_9	0	0.358208	1.04215	0.787078
ATP1B2	0.00865995	TP_3	0	0.0867459	0.156352	0.787837
ATP5D	0.00600465	TP_9	0	0.600089	1.92312	1.07009
ATP6V0E2-AS1	0.00823829	TP_3	0	-0.0197162	0.32346	0.00580775
ATR	0.00834276	TP_3	0	-0.19532	-0.156457	-0.036996
ATXN2	0.00870537	TP_6	0	-0.161253	-0.139701	0.322718
AURKB	0.00938256	TP_6	0	0.122849	0.0406328	0.137685
AUTS2	0.00174956	TP_3	0	0.180512	0.643155	0.761847
AUTS2	0.000936094	TP_9	0	0.180512	0.643155	0.761847
AXIN2	0.000693279	TP_3	0	0.225589	0.442591	0.470255
AXIN2	0.00244607	TP_6	0	0.225589	0.442591	0.470255
AXIN2	0.00803053	TP_9	0	0.225589	0.442591	0.470255
B3GALNT1	0.00397658	TP_3	0	-0.153473	-0.22769	-0.207314
B3GALNT1	0.00570233	TP_6	0	-0.153473	-0.22769	-0.207314
B3GALT1	0.00093247	TP_6	0	0.183516	-0.232862	-0.0434233
B3GNT7	0.00393628	TP_3	0	-0.166347	0.48868	0.335913
BAG2	0.00758844	TP_3	0	0.00377869	-0.102185	-0.201279
BAIAP2L1	0.00573221	TP_3	0	0.169161	0.0578664	-0.00603788
BAIAP2L1	0.00253509	TP_6	0	0.169161	0.0578664	-0.00603788
BAMBI	0.00199505	TP_6	0	-0.278707	0.386505	0.191361
BASP1	0.00688216	TP_9	0	0.27514	0.391883	0.383279
BAZ2B	0.00404139	TP_6	0	-0.409636	0.142817	0.0464295
BBC3	0.00829877	TP_9	0	0.487806	1.68419	0.912672
BBS10	0.00168781	TP_3	0	-0.0277423	-0.144507	-0.0570836
BBS10	0.00340915	TP_6	0	-0.0277423	-0.144507	-0.0570836
BBS12	0.00621641	TP_3	0	-0.361682	-0.120787	-0.423144
BCAM	0.00556712	TP_9	0	0.411855	1.24971	1.00353
BCAT1	0.00447073	TP_3	0	-0.0953249	-0.10776	-0.0949467
BCAT1	0.00277916	TP_6	0	-0.0953249	-0.10776	-0.0949467
BCDIN3D	0.00708357	TP_3	0	-0.185617	-0.273864	-0.330121
BCL11A	0.00286718	TP_3	0	0.165898	0.400533	0.406186
BCL11A	0.00461606	TP_6	0	0.165898	0.400533	0.406186
BCL2L11	0.000916003	TP_9	0	0.785294	0.224641	0.441824
BCL6	0.00105143	TP_9	0	0.931221	0.892412	0.602386
BCL9L	0.00356048	TP_3	0	0.239018	1.11805	1.16286
BCL9L	0.0017285	TP_9	0	0.239018	1.11805	1.16286
BCOR	0.000933335	TP_3	0	-0.119387	0.443933	0.334414
BCOR	0.00871379	TP_6	0	-0.119387	0.443933	0.334414
BDNF	0.0070936	TP_6	0	0.0846971	-0.21994	-0.0376137
BDP1	0.000800903	TP_6	0	-0.29827	0.122846	-0.0275269
BEND4	0.00262719	TP_3	0	-0.441508	-0.34311	-0.349768
BEND4	0.00525277	TP_6	0	-0.441508	-0.34311	-0.349768
BEND4	0.00236704	TP_9	0	-0.441508	-0.34311	-0.349768
BGN	0.00530783	TP_6	0	0.583606	0.545508	0.418514
BHLHB9	0.00424307	TP_3	0	-0.00190561	0.183475	0.0608779
BHLHB9	0.00282936	TP_6	0	-0.00190561	0.183475	0.0608779
BHLHE40	0.00154899	TP_9	0	-1.27119	-0.559757	-0.0991775
BIRC6	0.00845208	TP_9	0	-0.530439	-0.10192	-0.12871
BLZF1	0.00996537	TP_6	0	0.121454	-0.193678	-0.215246
BMF	0.00734935	TP_6	0	0.219475	0.253701	0.409086
BMP2	0.000323208	TP_3	0	0.952975	0.516732	0.720057
BMP2	0.00044041	TP_6	0	0.952975	0.516732	0.720057
BMP2	0.000656688	TP_9	0	0.952975	0.516732	0.720057
BMP2K	0.00588401	TP_6	0	-0.0699914	-0.113937	0.00466894
BMP4	0.00882057	TP_3	0	0.556574	0.46263	0.220817
BMP4	0.000900293	TP_6	0	0.556574	0.46263	0.220817
BMP7	0.00222679	TP_3	0	0.560803	0.869295	0.674637
BMP7	0.00524368	TP_6	0	0.560803	0.869295	0.674637
BMP7	0.00178415	TP_9	0	0.560803	0.869295	0.674637
BRCA2	0.00212666	TP_3	0	-0.161369	0.149381	0.0236223
BRCA2	0.000579915	TP_6	0	-0.161369	0.149381	0.0236223
BRD1	0.00625746	TP_9	0	0.275388	0.863277	0.631923
BRI3	0.00526359	TP_6	0	0.202707	0.011816	0.131898
BRINP2	0.005521	TP_3	0	-0.593451	-0.789139	-1.75947
BRIP1	0.00145394	TP_6	0	-0.15033	-0.0219922	-0.0280082
BRPF1	0.00373648	TP_3	0	0.204014	0.332935	0.168572
BRWD1	0.00881794	TP_3	0	-0.21411	0.0861423	0.0672646
BRWD1	0.00103045	TP_6	0	-0.21411	0.0861423	0.0672646
BSG	0.0093883	TP_9	0	0.313207	0.947385	0.498275
BTAF1	0.00215933	TP_6	0	-0.303436	-0.153959	-0.127158
BTBD2	0.00607519	TP_9	0	0.489724	1.37909	0.965116
BTBD6	0.0074701	TP_6	0	0.11472	0.364881	0.142339
BTG1	0.00727426	TP_6	0	0.248758	-0.0858106	0.160429
BTG3	0.00946823	TP_6	0	0.0837022	-0.365231	-0.296586
C11orf31	0.00710622	TP_9	0	0.734533	2.17767	1.58336
C11orf84	0.00827158	TP_9	0	0.245489	0.849627	0.628497
C11orf95	0.00844936	TP_3	0	0.241459	0.652233	0.435404
C12orf4	0.0046281	TP_6	0	-0.0975986	-0.0258406	-0.184685
C17orf104	0.00307557	TP_3	0	-0.0358645	0.0639306	0.144606
C17orf53	0.00979035	TP_3	0	0.0031002	0.193238	0.252528
C17orf80	0.006381	TP_6	0	-0.102787	-0.103016	-0.0621614
C18orf54	0.00592141	TP_3	0	-0.0774109	0.0159301	0.0889258
C19orf24	0.00849439	TP_9	0	0.480252	1.6139	0.867283
C1orf106	0.00931917	TP_3	0	0.313062	0.630977	0.472363
C1orf116	0.00352399	TP_3	0	-0.0234486	-0.137527	-0.197324
C1orf61	0.0071464	TP_9	0	-0.735855	-0.803686	0.15277
C1orf74	0.0023253	TP_3	0	-0.0909249	-0.176062	-0.0517896
C1orf74	0.00364383	TP_6	0	-0.0909249	-0.176062	-0.0517896
C1orf94	0.00357689	TP_3	0	-0.182572	-0.41988	-0.266349
C1orf94	0.00110008	TP_6	0	-0.182572	-0.41988	-0.266349
C2orf44	0.00549625	TP_6	0	-0.258218	-0.212609	-0.153187
C5orf34	0.00127281	TP_3	0	-0.0819434	0.0373643	-0.0104379
C5orf34	0.00105107	TP_6	0	-0.0819434	0.0373643	-0.0104379
C5orf38	0.00222102	TP_3	0	0.460264	1.41966	1.17137
C5orf38	0.00406824	TP_9	0	0.460264	1.41966	1.17137
C6orf106	0.00971837	TP_6	0	0.0517973	0.0811932	-0.073819
C6orf132	0.00839692	TP_3	0	0.0439281	0.266885	0.317012
C6orf141	0.000556918	TP_3	0	0.0888104	0.269625	0.443052
C6orf141	0.00584249	TP_6	0	0.0888104	0.269625	0.443052
C6orf141	0.00654066	TP_9	0	0.0888104	0.269625	0.443052
C7orf50	0.00815858	TP_9	0	0.599916	1.67641	0.926217
CA2	0.00513027	TP_9	0	0.724081	0.206809	0.332327
CACNA1H	0.00770595	TP_9	0	0.218193	1.19028	0.837288
CACTIN	0.00708967	TP_9	0	0.474	1.52957	0.859433
CADM2	0.00122413	TP_3	0	0.0848621	0.112407	0.319206
CADM2	0.00217656	TP_6	0	0.0848621	0.112407	0.319206
CALCR	0.00488032	TP_6	0	-0.188723	0.495557	-0.131297
CALN1	0.00610257	TP_6	0	0.138258	-0.430197	0.00236247
CALR	0.00607415	TP_6	0	0.0764039	0.152469	0.0792356
CAMK1G	0.0080083	TP_6	0	0.430926	-0.115677	0.21798
CAMK2D	0.00669845	TP_6	0	-0.179115	-0.118553	-0.0204563
CAMSAP2	0.00561403	TP_6	0	-0.191498	-0.0278224	-0.0354018
CAPN13	0.00203057	TP_6	0	-0.356896	-0.503337	-0.686507
CAPRIN2	0.000827655	TP_6	0	-0.818068	-0.321186	-0.402576
CAPRIN2	0.00581868	TP_9	0	-0.818068	-0.321186	-0.402576
CARF	0.00535474	TP_3	0	-0.121974	-0.0525935	0.00672261
CARS	0.00697547	TP_3	0	-0.102197	-0.0804859	-0.1885
CARS	0.00285701	TP_6	0	-0.102197	-0.0804859	-0.1885
CASKIN1	0.00403074	TP_3	0	0.480182	1.50671	1.29567
CASKIN1	0.00304483	TP_6	0	0.480182	1.50671	1.29567
CASP8AP2	0.00631618	TP_6	0	-0.060066	0.0713466	0.0241727
CASZ1	0.00761468	TP_3	0	0.200412	0.902168	0.797071
CASZ1	0.00213946	TP_6	0	0.200412	0.902168	0.797071
CBLN1	0.00181832	TP_3	0	0.188857	0.418817	0.469568
CBLN1	0.000834206	TP_6	0	0.188857	0.418817	0.469568
CBR4	0.00720114	TP_6	0	0.00506493	-0.00792699	-0.0104877
CBX4	0.00865201	TP_3	0	0.317189	1.51567	1.09691
CCDC14	0.00511946	TP_3	0	-0.400268	-0.227179	-0.136275
CCDC14	0.0010342	TP_6	0	-0.400268	-0.227179	-0.136275
CCDC141	0.00178344	TP_6	0	0.0783944	0.153894	-0.580781
CCDC141	0.00277834	TP_9	0	0.0783944	0.153894	-0.580781
CCDC15	0.00473358	TP_3	0	-0.202212	-0.0220663	0.0306612
CCDC18	0.00102299	TP_3	0	-0.184643	0.371535	0.0634664
CCDC18	0.0018138	TP_6	0	-0.184643	0.371535	0.0634664
CCDC180	0.00729231	TP_6	0	-0.639313	0.364951	0.672462
CCDC51	0.00689546	TP_3	0	-0.0551055	0.233975	0.00597483
CCDC51	0.0042375	TP_6	0	-0.0551055	0.233975	0.00597483
CCDC77	0.00904098	TP_3	0	-0.128027	-0.0722954	-0.105387
CCDC8	0.0072561	TP_6	0	-0.154656	0.606568	0.137307
CCDC85C	0.00858116	TP_3	0	0.285852	0.669442	0.558259
CCDC85C	0.00698577	TP_6	0	0.285852	0.669442	0.558259
CCDC93	0.00967843	TP_3	0	-0.335464	-0.17812	-0.146622
CCND1	0.000340851	TP_3	0	-0.229796	0.538207	0.654223
CCND1	0.00114414	TP_6	0	-0.229796	0.538207	0.654223
CCNI	0.00322257	TP_6	0	0.20375	-0.277792	0.108175
CCP110	0.00734216	TP_6	0	-0.0462423	-0.117501	-0.0819041
CCSER2	0.00689363	TP_3	0	-0.0678903	-0.236109	-0.156689
CD200	0.00316626	TP_6	0	-0.113822	-0.687036	-0.446418
CD74	0.00781858	TP_3	0	0.206644	0.0919327	0.271643
CD99	0.00539077	TP_3	0	0.0715276	0.0405375	0.113541
CD99	0.0076942	TP_6	0	0.0715276	0.0405375	0.113541
CDC20	0.00722546	TP_3	0	0.209978	0.0980939	0.126972
CDC20	0.000890275	TP_6	0	0.209978	0.0980939	0.126972
CDC25B	0.0088974	TP_6	0	0.115422	0.304414	0.316188
CDC42BPA	0.00885591	TP_3	0	-0.154042	0.077643	0.0121348
CDC42EP3	0.0052381	TP_9	0	-0.509022	-0.448817	-0.582011
CDCA4	0.00401877	TP_9	0	0.400658	0.546819	0.371291
CDH1	0.00693763	TP_3	0	0.0239336	-0.0211591	0.0995391
CDH1	0.00728906	TP_6	0	0.0239336	-0.0211591	0.0995391
CDH4	0.00895869	TP_9	0	0.151815	0.704475	0.299717
CDK18	0.0059504	TP_3	0	0.000110208	0.0605656	0.375316
CDK9	0.00804823	TP_6	0	0.121998	0.124923	0.208152
CDKN1A	0.00215017	TP_3	0	0.518548	-0.183841	-0.35099
CDKN1A	0.000951359	TP_6	0	0.518548	-0.183841	-0.35099
CDKN1A	0.00374699	TP_9	0	0.518548	-0.183841	-0.35099
CDKN1C	0.00339677	TP_9	0	0.989613	1.90403	1.24057
CDON	0.00848462	TP_6	0	0.16659	-0.0464184	0.196865
CDR1-AS	0.00457462	TP_6	0	-0.33002	-0.251577	-0.111999
CDT1	0.00235796	TP_3	0	0.667045	1.48532	1.25163
CDT1	0.00798501	TP_6	0	0.667045	1.48532	1.25163
CDT1	0.00369846	TP_9	0	0.667045	1.48532	1.25163
CDX4	0.00677598	TP_9	0	0.245741	0.699637	0.466869
CEBPB	0.00356679	TP_3	0	0.339147	0.569169	0.20901
CEBPB	0.00175705	TP_6	0	0.339147	0.569169	0.20901
CEBPG	0.00635359	TP_3	0	0.0284641	-0.0594747	-0.0994462
CEBPG	0.00924239	TP_6	0	0.0284641	-0.0594747	-0.0994462
CELSR1	0.00684379	TP_9	0	0.2537	1.22612	1.03749
CELSR2	0.0084043	TP_9	0	0.0657199	0.843025	0.806246
CEND1	0.00928957	TP_9	0	0.774072	1.69594	1.18484
CENPE	0.000476264	TP_3	0	-0.178736	0.561498	-0.270992
CENPE	0.00200293	TP_6	0	-0.178736	0.561498	-0.270992
CENPF	0.0070729	TP_3	0	-0.22238	0.234935	0.0222549
CEP120	0.00734364	TP_3	0	-0.0739538	-0.150319	-0.0904763
CEP120	0.0039651	TP_6	0	-0.0739538	-0.150319	-0.0904763
CEP162	0.00254435	TP_3	0	-0.0987914	0.297524	0.0183187
CEP170	0.00199489	TP_6	0	-0.197415	0.0668475	0.028487
CEP290	0.000713732	TP_3	0	-0.27981	0.389883	-0.0913
CEP290	0.00136651	TP_6	0	-0.27981	0.389883	-0.0913
CEP295	0.0034239	TP_6	0	-0.115502	0.0437076	-0.00139533
CEP350	0.00226947	TP_6	0	-0.232238	0.0314458	0.00243217
CEP55	0.00225978	TP_3	0	-0.0381291	-0.0860544	-0.199754
CEP55	0.00947309	TP_6	0	-0.0381291	-0.0860544	-0.199754
CFAP44	0.00793842	TP_9	0	-0.401856	-0.210675	-0.0987559
CFTR	0.00148933	TP_6	0	-0.270961	0.276422	-0.00141453
CHAC1	0.000636434	TP_3	0	0.402834	0.524189	-0.043758
CHAC1	0.000245477	TP_6	0	0.402834	0.524189	-0.043758
CHAC1	0.00187962	TP_9	0	0.402834	0.524189	-0.043758
CHD1	0.000750049	TP_6	0	-0.201234	0.0625851	-0.0238161
CHD9	0.00299467	TP_6	0	-0.206019	0.0896654	0.0857117
CHERP	0.00600886	TP_9	0	0.287769	1.10118	0.886299
CHKA	0.00597688	TP_3	0	0.128873	0.0812379	0.103262
CHKA	0.00172439	TP_6	0	0.128873	0.0812379	0.103262
CHORDC1	0.00107714	TP_3	0	-0.267696	-0.164013	-0.156157
CHORDC1	0.0046764	TP_9	0	-0.267696	-0.164013	-0.156157
CHP1	0.00810293	TP_6	0	0.0486501	-0.245249	-0.0244682
CHRNA9	0.00743958	TP_3	0	-0.272741	-0.2548	-0.499552
CHRNA9	0.00362744	TP_6	0	-0.272741	-0.2548	-0.499552
CHST11	0.00724203	TP_6	0	0.199258	-0.207518	-0.034633
CHST6	0.00300816	TP_3	0	0.0620863	0.341576	0.697385
CHST6	0.00725949	TP_6	0	0.0620863	0.341576	0.697385
CHSY3	0.00176871	TP_6	0	0.358148	-0.506342	0.11754
CIC	0.0057849	TP_9	0	0.252026	1.51017	1.26837
CIRBP	0.00607362	TP_9	0	0.240535	0.355601	0.0247956
CITED2	0.000447342	TP_3	0	0.471924	0.57059	0.707683
CITED2	0.000266519	TP_6	0	0.471924	0.57059	0.707683
CKB	0.00303012	TP_9	0	0.48845	1.44331	0.984921
CLDN19	0.00509116	TP_9	0	0.404154	0.821429	0.544156
CLDN3	0.00324396	TP_9	0	0.9698	2.76208	1.48648
CLDN4	0.00933793	TP_9	0	0.419292	0.880586	0.549879
CLK1	0.00263093	TP_6	0	0.0982154	0.0229698	0.12328
CLK4	0.00362497	TP_6	0	-0.0950382	-0.160348	-0.0956037
CLMN	0.00430404	TP_6	0	0.0792156	-0.332819	-0.256022
CLMP	0.00568082	TP_3	0	-0.24345	-0.299505	0.00967902
CLMP	0.00539805	TP_9	0	-0.24345	-0.299505	0.00967902
CLOCK	0.00937947	TP_6	0	-0.279833	-0.0215869	-0.0330738
CLSTN1	0.00397317	TP_3	0	0.0834557	0.294504	0.319456
CLSTN1	0.00848847	TP_6	0	0.0834557	0.294504	0.319456
CLU	0.00751682	TP_3	0	0.119405	0.173192	0.12965
CLVS2	0.00982671	TP_3	0	0.568795	-0.231455	0.0949895
CLVS2	0.00179188	TP_6	0	0.568795	-0.231455	0.0949895
CMIP	0.00808651	TP_3	0	0.146453	0.18777	0.455839
CMIP	0.00257933	TP_6	0	0.146453	0.18777	0.455839
CMKLR1	0.00464842	TP_3	0	-0.959219	-0.943305	-1.32923
CNKSR3	0.005833	TP_3	0	0.385498	0.297212	0.3735
CNKSR3	0.00417225	TP_9	0	0.385498	0.297212	0.3735
CNNM2	0.00641854	TP_3	0	0.199225	0.276342	0.350201
CNNM2	0.00261544	TP_6	0	0.199225	0.276342	0.350201
CNOT3	0.00366033	TP_3	0	0.285202	0.494609	0.416928
CNOT3	0.0052451	TP_6	0	0.285202	0.494609	0.416928
[truncated: 1,867 more rows]

## Sheet: SU_impulse_DE2
Gene	p	padj	DMSO_vs_SU_0	DMSO_vs_SU_3	DMSO_vs_SU_6	DMSO_vs_SU_9
[truncated: 121 more rows]

[truncated: 2 more sheets: SU_maSIgPro, SU_spline_TC]
